# Supplementary material for: Gm364 coordinates MIB2/DLL3/Notch2 to regulate female fertility through AKT activation
Source: Cell Death Differ. 2021 Oct 11;29(2):366–80. doi: 10.1038/s41418-021-00861-5 (PMC8816931; doi:10.1038/s41418-021-00861-5)
Supplement: Supplementary file 13 — Supplementary dataset 1 [file 41418_2021_861_MOESM13_ESM.xlsx]

## Sheet: Sheet1
Male mouse No.	Mating cage No.
	2018-08-03	2018-09-03	2018-10-03	2018-11-03	2018-12-03	2019-01-03	2019-02-03	2019-03-03	2019-04-03	2019-05-03	2019-06-03	2019-07-03	2019-08-03	2019-09-04	2019-10-05
1#	A#	G#	B#	I#	D#	K#	J#	F#	C#	L#	E#	H#	J#	K#	I#
2#	B#	H#	C#	J#	E#	L#	K#	G#	D#	A#	F#	I#	K#	L#	J#
3#	C#	I#	D#	K#	F#	A#	L#	H#	E#	B#	G#	J#	L#	A#	K#
4#	D#	J#	E#	L#	G#	B#	A#	I#	F#	C#	H#	K#	A#	B#	L#
5#	E#	K#	F#	A#	H#	C#	B#	J#	G#	D#	I#	L#	B#	C#	A#
6#	F#	L#	G#	B#	I#	D#	C#	K#	H#	E#	J#	A#	C#	D#	B#
7#	G#	A#	H#	C#	J#	E#	D#	L#	I#	F#	K#	B#	D#	E#	C#
8#	H#	B#	I#	D#	K#	F#	E#	A#	J#	G#	L#	C#	E#	F#	D#
9#	I#	C#	J#	E#	L#	G#	F#	B#	K#	H#	A#	D#	F#	G#	E#
10#	J#	D#	K#	F#	A#	H#	G#	C#	L#	I#	B#	E#	G#	H#	F#
11#	K#	E#	L#	G#	B#	I#	H#	D#	A#	J#	C#	F#	H#	I#	G#
12#	L#	F#	A#	H#	C#	J#	I#	E#	B#	K#	D#	G#	I#	J#	H#
