# Supplementary material for: Gm364 coordinates MIB2/DLL3/Notch2 to regulate female fertility through AKT activation
Source: Cell Death Differ. 2021 Oct 11;29(2):366–80. doi: 10.1038/s41418-021-00861-5 (PMC8816931; doi:10.1038/s41418-021-00861-5)
Supplement: Supplementary file 14 — Supplementary dataset 2 [file 41418_2021_861_MOESM14_ESM.xlsx]

## Sheet: Sheet1
st_gene_id	gene_id	gene_symbol	WT1	WT2	WT3	Gm364-KO1	Gm364-KO2	Gm364-KO3	Ave-WT	Ave-Gm364-KO	Log2(WT)	Log2(Gm364-KO)	Log2(KO/WT)
G10090_11423	667962	Zfp966	5.001	4.991	2.861	0.001	0.001	0.001	4.28433	0.001	2.09907	-9.96578	-12.0649
G10090_38969	BGIG10090_41738	BGIG10090_41738	6.881	0.001	0.001	0.001	0.001	0.001	2.29433	0.001	1.19808	-9.96578	-11.1639
C10090_14360	mmu_circ_0011939	mmu_circ_0011939	2.705	1.314	2.609	0.001	0.001	0.001	2.20933	0.001	1.14361	-9.96578	-11.1094
C10090_15663	mmu_circ_0016346	mmu_circ_0016346	4.058	0.876	1.305	0.001	0.001	0.001	2.07967	0.001	1.05635	-9.96578	-11.0221
C10090_1443	mmu_circ_0012122	mmu_circ_0012122	1.353	0.001	3.044	0.001	0.001	0.001	1.466	0.001	0.551885	-9.96578	-10.5177
G10090_19178	100038995	LOC100038995	0.001	4.061	0.001	0.001	0.001	0.001	1.35433	0.001	0.437583	-9.96578	-10.4034
G10090_17757	100043918	LOC100043918	0.891	2.081	0.851	0.001	0.001	0.001	1.27433	0.001	0.349743	-9.96578	-10.3155
C10090_5773	mmu_circ_0003297	mmu_circ_0003297	2.255	0.876	0.436	0.001	0.001	0.001	1.189	0.001	0.249749	-9.96578	-10.2155
C10090_5916	mmu_circ_0008172	mmu_circ_0008172	2.255	0.876	0.001	0.001	0.001	0.001	1.044	0.001	0.0621217	-9.96578	-10.0279
C10090_8188	mmu_circ_0012037	mmu_circ_0012037	1.804	1.314	0.001	0.001	0.001	0.001	1.03967	0.001	0.0561211	-9.96578	-10.0219
C10090_1752	mmu_circ_0014350	mmu_circ_0014350	1.804	0.439	0.87	0.001	0.001	0.001	1.03767	0.001	0.0533431	-9.96578	-10.0191
C10090_6370	mmu_circ_0011933	mmu_circ_0011933	1.353	1.314	0.436	0.001	0.001	0.001	1.03433	0.001	0.0487012	-9.96578	-10.0145
C10090_4166	mmu_circ_0006708	mmu_circ_0006708	1.353	0.876	0.87	0.001	0.001	0.001	1.033	0.001	0.0468403	-9.96578	-10.0126
C10090_13580	mmu_circ_0008452	mmu_circ_0008452	0.902	0.439	1.74	0.001	0.001	0.001	1.027	0.001	0.0384362	-9.96578	-10.0042
C10090_10745	mmu_circ_0010592	mmu_circ_0010592	0.452	2.189	0.436	0.001	0.001	0.001	1.02567	0.001	0.0365619	-9.96578	-10.0023
C10090_6406	mmu_circ_0010129	mmu_circ_0010129	1.353	1.314	0.001	0.001	0.001	0.001	0.889333	0.001	-0.169204	-9.96578	-9.79658
C10090_4918	mmu_circ_0015822	mmu_circ_0015822	1.353	0.001	1.305	0.001	0.001	0.001	0.886333	0.001	-0.174079	-9.96578	-9.79171
C10090_11932	mmu_circ_0011573	mmu_circ_0011573	0.902	0.876	0.87	0.001	0.001	0.001	0.882667	0.001	-0.180059	-9.96578	-9.78572
C10090_954	mmu_circ_0011572	mmu_circ_0011572	0.902	0.876	0.87	0.001	0.001	0.001	0.882667	0.001	-0.180059	-9.96578	-9.78572
C10090_9628	mmu_circ_0004765	mmu_circ_0004765	0.452	1.314	0.87	0.001	0.001	0.001	0.878667	0.001	-0.186612	-9.96578	-9.77917
C10090_11062	mmu_circ_0016422	mmu_circ_0016422	0.452	1.314	0.87	0.001	0.001	0.001	0.878667	0.001	-0.186612	-9.96578	-9.77917
C10090_3821	mmu_circ_0014542	mmu_circ_0014542	0.452	0.439	1.74	0.001	0.001	0.001	0.877	0.001	-0.189351	-9.96578	-9.77643
C10090_6777	mmu_circ_0015076	mmu_circ_0015076	0.452	0.439	1.74	0.001	0.001	0.001	0.877	0.001	-0.189351	-9.96578	-9.77643
C10090_6516	mmu_circ_0002018	mmu_circ_0002018	0.001	1.314	1.305	0.001	0.001	0.001	0.873333	0.001	-0.195396	-9.96578	-9.77039
C10090_11913	mmu_circ_0009265	mmu_circ_0009265	0.001	0.876	1.74	0.001	0.001	0.001	0.872333	0.001	-0.197049	-9.96578	-9.76874
G10090_46153	BGIG10090_47996	BGIG10090_47996	0.001	1.221	1.021	0.001	0.001	0.001	0.747667	0.001	-0.419533	-9.96578	-9.54625
C10090_4371	mmu_circ_0007394	mmu_circ_0007394	1.804	0.001	0.436	0.001	0.001	0.001	0.747	0.001	-0.42082	-9.96578	-9.54496
C10090_11347	mmu_circ_0001187	mmu_circ_0001187	1.353	0.439	0.436	0.001	0.001	0.001	0.742667	0.001	-0.429213	-9.96578	-9.53657
C10090_9387	mmu_circ_0015996	mmu_circ_0015996	1.353	0.439	0.436	0.001	0.001	0.001	0.742667	0.001	-0.429213	-9.96578	-9.53657
C10090_14164	mmu_circ_0002900	mmu_circ_0002900	1.353	0.001	0.87	0.001	0.001	0.001	0.741333	0.001	-0.431806	-9.96578	-9.53398
C10090_14422	mmu_circ_0005907	mmu_circ_0005907	0.902	0.876	0.436	0.001	0.001	0.001	0.738	0.001	-0.438307	-9.96578	-9.52748
C10090_3644	mmu_circ_0008505	mmu_circ_0008505	0.902	0.439	0.87	0.001	0.001	0.001	0.737	0.001	-0.440263	-9.96578	-9.52552
C10090_10815	mmu_circ_0005766	mmu_circ_0005766	0.902	0.439	0.87	0.001	0.001	0.001	0.737	0.001	-0.440263	-9.96578	-9.52552
C10090_15980	mmu_circ_0002524	mmu_circ_0002524	0.902	0.439	0.87	0.001	0.001	0.001	0.737	0.001	-0.440263	-9.96578	-9.52552
C10090_445	mmu_circ_0007220	mmu_circ_0007220	0.902	0.439	0.87	0.001	0.001	0.001	0.737	0.001	-0.440263	-9.96578	-9.52552
C10090_5789	mmu_circ_0004736	mmu_circ_0004736	0.902	0.001	1.305	0.001	0.001	0.001	0.736	0.001	-0.442222	-9.96578	-9.52356
C10090_5263	mmu_circ_0000709	mmu_circ_0000709	0.452	1.751	0.001	0.001	0.001	0.001	0.734667	0.001	-0.444838	-9.96578	-9.52095
C10090_4641	mmu_circ_0005942	mmu_circ_0005942	0.452	1.314	0.436	0.001	0.001	0.001	0.734	0.001	-0.446148	-9.96578	-9.51964
C10090_4949	mmu_circ_0013068	mmu_circ_0013068	0.452	1.314	0.436	0.001	0.001	0.001	0.734	0.001	-0.446148	-9.96578	-9.51964
C10090_3287	mmu_circ_0003604	mmu_circ_0003604	0.452	0.876	0.87	0.001	0.001	0.001	0.732667	0.001	-0.448771	-9.96578	-9.51701
C10090_12390	mmu_circ_0008229	mmu_circ_0008229	0.452	0.876	0.87	0.001	0.001	0.001	0.732667	0.001	-0.448771	-9.96578	-9.51701
C10090_2275	mmu_circ_0015461	mmu_circ_0015461	0.452	0.876	0.87	0.001	0.001	0.001	0.732667	0.001	-0.448771	-9.96578	-9.51701
C10090_14469	mmu_circ_0009998	mmu_circ_0009998	0.452	0.876	0.87	0.001	0.001	0.001	0.732667	0.001	-0.448771	-9.96578	-9.51701
C10090_15227	mmu_circ_0006898	mmu_circ_0006898	0.001	1.751	0.436	0.001	0.001	0.001	0.729333	0.001	-0.45535	-9.96578	-9.51043
C10090_11823	mmu_circ_0005855	mmu_circ_0005855	0.001	0.876	1.305	0.001	0.001	0.001	0.727333	0.001	-0.459311	-9.96578	-9.50647
C10090_14666	mmu_circ_0010988	mmu_circ_0010988	0.001	0.876	1.305	0.001	0.001	0.001	0.727333	0.001	-0.459311	-9.96578	-9.50647
G10090_48142	BGIG10090_45656	BGIG10090_45656	0.391	0.001	1.631	0.001	0.001	0.001	0.674333	0.001	-0.568466	-9.96578	-9.39732
C10090_14472	mmu_circ_0006765	mmu_circ_0006765	1.353	0.439	0.001	0.001	0.001	0.001	0.597667	0.001	-0.742587	-9.96578	-9.2232
C10090_149	mmu_circ_0016203	mmu_circ_0016203	1.353	0.439	0.001	0.001	0.001	0.001	0.597667	0.001	-0.742587	-9.96578	-9.2232
C10090_11985	mmu_circ_0009548	mmu_circ_0009548	1.353	0.001	0.436	0.001	0.001	0.001	0.596667	0.001	-0.745003	-9.96578	-9.22078
C10090_1376	mmu_circ_0012016	mmu_circ_0012016	1.353	0.001	0.436	0.001	0.001	0.001	0.596667	0.001	-0.745003	-9.96578	-9.22078
G10090_47520	BGIG10090_48056	BGIG10090_48056	0.241	0.671	0.871	0.001	0.001	0.001	0.594333	0.001	-0.750656	-9.96578	-9.21513
C10090_845	mmu_circ_0000564	mmu_circ_0000564	0.902	0.876	0.001	0.001	0.001	0.001	0.593	0.001	-0.753896	-9.96578	-9.21189
C10090_7198	mmu_circ_0013862	mmu_circ_0013862	0.902	0.439	0.436	0.001	0.001	0.001	0.592333	0.001	-0.755519	-9.96578	-9.21027
C10090_8847	mmu_circ_0016388	mmu_circ_0016388	0.902	0.439	0.436	0.001	0.001	0.001	0.592333	0.001	-0.755519	-9.96578	-9.21027
C10090_3000	mmu_circ_0000156	mmu_circ_0000156	0.902	0.439	0.436	0.001	0.001	0.001	0.592333	0.001	-0.755519	-9.96578	-9.21027
C10090_11940	mmu_circ_0010549	mmu_circ_0010549	0.902	0.439	0.436	0.001	0.001	0.001	0.592333	0.001	-0.755519	-9.96578	-9.21027
C10090_12928	mmu_circ_0010613	mmu_circ_0010613	0.902	0.439	0.436	0.001	0.001	0.001	0.592333	0.001	-0.755519	-9.96578	-9.21027
C10090_7584	mmu_circ_0002755	mmu_circ_0002755	0.902	0.439	0.436	0.001	0.001	0.001	0.592333	0.001	-0.755519	-9.96578	-9.21027
C10090_9834	mmu_circ_0009250	mmu_circ_0009250	0.902	0.001	0.87	0.001	0.001	0.001	0.591	0.001	-0.75877	-9.96578	-9.20701
C10090_3182	mmu_circ_0005913	mmu_circ_0005913	0.902	0.001	0.87	0.001	0.001	0.001	0.591	0.001	-0.75877	-9.96578	-9.20701
C10090_132	mmu_circ_0004122	mmu_circ_0004122	0.902	0.001	0.87	0.001	0.001	0.001	0.591	0.001	-0.75877	-9.96578	-9.20701
C10090_15676	mmu_circ_0006767	mmu_circ_0006767	0.902	0.001	0.87	0.001	0.001	0.001	0.591	0.001	-0.75877	-9.96578	-9.20701
C10090_1192	mmu_circ_0008451	mmu_circ_0008451	0.902	0.001	0.87	0.001	0.001	0.001	0.591	0.001	-0.75877	-9.96578	-9.20701
C10090_13597	mmu_circ_0004264	mmu_circ_0004264	0.902	0.001	0.87	0.001	0.001	0.001	0.591	0.001	-0.75877	-9.96578	-9.20701
C10090_9548	mmu_circ_0009373	mmu_circ_0009373	0.902	0.001	0.87	0.001	0.001	0.001	0.591	0.001	-0.75877	-9.96578	-9.20701
C10090_8659	mmu_circ_0001696	mmu_circ_0001696	0.452	1.314	0.001	0.001	0.001	0.001	0.589	0.001	-0.76366	-9.96578	-9.20212
C10090_13441	mmu_circ_0015460	mmu_circ_0015460	0.452	0.876	0.436	0.001	0.001	0.001	0.588	0.001	-0.766112	-9.96578	-9.19967
C10090_11071	mmu_circ_0004640	mmu_circ_0004640	0.452	0.876	0.436	0.001	0.001	0.001	0.588	0.001	-0.766112	-9.96578	-9.19967
C10090_14061	mmu_circ_0000519	mmu_circ_0000519	0.452	0.439	0.87	0.001	0.001	0.001	0.587	0.001	-0.768568	-9.96578	-9.19722
C10090_10843	mmu_circ_0009145	mmu_circ_0009145	0.452	0.439	0.87	0.001	0.001	0.001	0.587	0.001	-0.768568	-9.96578	-9.19722
C10090_9311	mmu_circ_0002483	mmu_circ_0002483	0.452	0.439	0.87	0.001	0.001	0.001	0.587	0.001	-0.768568	-9.96578	-9.19722
C10090_1414	mmu_circ_0016180	mmu_circ_0016180	0.452	0.001	1.305	0.001	0.001	0.001	0.586	0.001	-0.771027	-9.96578	-9.19476
C10090_2703	mmu_circ_0013644	mmu_circ_0013644	0.452	0.001	1.305	0.001	0.001	0.001	0.586	0.001	-0.771027	-9.96578	-9.19476
C10090_13186	mmu_circ_0001500	mmu_circ_0001500	0.452	0.001	1.305	0.001	0.001	0.001	0.586	0.001	-0.771027	-9.96578	-9.19476
C10090_310	mmu_circ_0006858	mmu_circ_0006858	0.452	0.001	1.305	0.001	0.001	0.001	0.586	0.001	-0.771027	-9.96578	-9.19476
C10090_688	mmu_circ_0004188	mmu_circ_0004188	0.001	1.751	0.001	0.001	0.001	0.001	0.584333	0.001	-0.775137	-9.96578	-9.19065
C10090_1931	mmu_circ_0011806	mmu_circ_0011806	0.001	1.751	0.001	0.001	0.001	0.001	0.584333	0.001	-0.775137	-9.96578	-9.19065
C10090_6170	mmu_circ_0014225	mmu_circ_0014225	0.001	1.751	0.001	0.001	0.001	0.001	0.584333	0.001	-0.775137	-9.96578	-9.19065
C10090_3420	mmu_circ_0003919	mmu_circ_0003919	0.001	1.314	0.436	0.001	0.001	0.001	0.583667	0.001	-0.776783	-9.96578	-9.189
C10090_219	mmu_circ_0007639	mmu_circ_0007639	0.001	1.314	0.436	0.001	0.001	0.001	0.583667	0.001	-0.776783	-9.96578	-9.189
C10090_2278	mmu_circ_0011476	mmu_circ_0011476	0.001	1.314	0.436	0.001	0.001	0.001	0.583667	0.001	-0.776783	-9.96578	-9.189
C10090_12875	mmu_circ_0015783	mmu_circ_0015783	0.001	0.876	0.87	0.001	0.001	0.001	0.582333	0.001	-0.780083	-9.96578	-9.1857
C10090_12592	mmu_circ_0012193	mmu_circ_0012193	0.001	0.439	1.305	0.001	0.001	0.001	0.581667	0.001	-0.781735	-9.96578	-9.18405
C10090_10359	mmu_circ_0011073	mmu_circ_0011073	0.001	0.439	1.305	0.001	0.001	0.001	0.581667	0.001	-0.781735	-9.96578	-9.18405
C10090_12136	mmu_circ_0012990	mmu_circ_0012990	0.001	0.001	1.74	0.001	0.001	0.001	0.580667	0.001	-0.784218	-9.96578	-9.18157
G10090_41484	BGIG10090_44975	BGIG10090_44975	0.001	0.001	1.641	0.001	0.001	0.001	0.547667	0.001	-0.86863	-9.96578	-9.09715
G10090_47886	BGIG10090_47805	BGIG10090_47805	0.731	0.001	0.671	0.001	0.001	0.001	0.467667	0.001	-1.09645	-9.96578	-8.86934
G10090_47600	BGIG10090_48115	BGIG10090_48115	0.001	0.031	1.341	0.001	0.001	0.001	0.457667	0.001	-1.12763	-9.96578	-8.83815
G10090_39178	BGIG10090_41057	BGIG10090_41057	0.001	0.001	1.361	0.001	0.001	0.001	0.454333	0.001	-1.13818	-9.96578	-8.82761
C10090_4155	mmu_circ_0005785	mmu_circ_0005785	1.353	0.001	0.001	0.001	0.001	0.001	0.451667	0.001	-1.14667	-9.96578	-8.81911
C10090_6324	mmu_circ_0003795	mmu_circ_0003795	1.353	0.001	0.001	0.001	0.001	0.001	0.451667	0.001	-1.14667	-9.96578	-8.81911
C10090_9541	mmu_circ_0005910	mmu_circ_0005910	1.353	0.001	0.001	0.001	0.001	0.001	0.451667	0.001	-1.14667	-9.96578	-8.81911
C10090_1581	mmu_circ_0006677	mmu_circ_0006677	0.902	0.439	0.001	0.001	0.001	0.001	0.447333	0.001	-1.16058	-9.96578	-8.80521
C10090_2992	mmu_circ_0004762	mmu_circ_0004762	0.902	0.439	0.001	0.001	0.001	0.001	0.447333	0.001	-1.16058	-9.96578	-8.80521
C10090_7699	mmu_circ_0001952	mmu_circ_0001952	0.902	0.439	0.001	0.001	0.001	0.001	0.447333	0.001	-1.16058	-9.96578	-8.80521
C10090_493	mmu_circ_0002562	mmu_circ_0002562	0.902	0.439	0.001	0.001	0.001	0.001	0.447333	0.001	-1.16058	-9.96578	-8.80521
C10090_12406	mmu_circ_0010734	mmu_circ_0010734	0.902	0.439	0.001	0.001	0.001	0.001	0.447333	0.001	-1.16058	-9.96578	-8.80521
C10090_9706	mmu_circ_0010718	mmu_circ_0010718	0.902	0.439	0.001	0.001	0.001	0.001	0.447333	0.001	-1.16058	-9.96578	-8.80521
C10090_10472	mmu_circ_0012649	mmu_circ_0012649	0.902	0.001	0.436	0.001	0.001	0.001	0.446333	0.001	-1.16381	-9.96578	-8.80198
C10090_9221	mmu_circ_0011196	mmu_circ_0011196	0.902	0.001	0.436	0.001	0.001	0.001	0.446333	0.001	-1.16381	-9.96578	-8.80198
C10090_8655	mmu_circ_0001233	mmu_circ_0001233	0.902	0.001	0.436	0.001	0.001	0.001	0.446333	0.001	-1.16381	-9.96578	-8.80198
C10090_10458	mmu_circ_0009369	mmu_circ_0009369	0.902	0.001	0.436	0.001	0.001	0.001	0.446333	0.001	-1.16381	-9.96578	-8.80198
C10090_10591	mmu_circ_0010631	mmu_circ_0010631	0.902	0.001	0.436	0.001	0.001	0.001	0.446333	0.001	-1.16381	-9.96578	-8.80198
C10090_8590	mmu_circ_0002194	mmu_circ_0002194	0.902	0.001	0.436	0.001	0.001	0.001	0.446333	0.001	-1.16381	-9.96578	-8.80198
C10090_2289	mmu_circ_0001723	mmu_circ_0001723	0.902	0.001	0.436	0.001	0.001	0.001	0.446333	0.001	-1.16381	-9.96578	-8.80198
C10090_2047	mmu_circ_0013655	mmu_circ_0013655	0.452	0.876	0.001	0.001	0.001	0.001	0.443	0.001	-1.17462	-9.96578	-8.79116
C10090_13883	mmu_circ_0004944	mmu_circ_0004944	0.452	0.876	0.001	0.001	0.001	0.001	0.443	0.001	-1.17462	-9.96578	-8.79116
C10090_6365	mmu_circ_0008844	mmu_circ_0008844	0.452	0.876	0.001	0.001	0.001	0.001	0.443	0.001	-1.17462	-9.96578	-8.79116
C10090_13237	mmu_circ_0011316	mmu_circ_0011316	0.452	0.876	0.001	0.001	0.001	0.001	0.443	0.001	-1.17462	-9.96578	-8.79116
C10090_2890	mmu_circ_0007367	mmu_circ_0007367	0.452	0.876	0.001	0.001	0.001	0.001	0.443	0.001	-1.17462	-9.96578	-8.79116
C10090_12373	mmu_circ_0007521	mmu_circ_0007521	0.452	0.876	0.001	0.001	0.001	0.001	0.443	0.001	-1.17462	-9.96578	-8.79116
C10090_4494	mmu_circ_0008014	mmu_circ_0008014	0.452	0.439	0.436	0.001	0.001	0.001	0.442333	0.001	-1.17679	-9.96578	-8.78899
C10090_14874	mmu_circ_0012145	mmu_circ_0012145	0.452	0.439	0.436	0.001	0.001	0.001	0.442333	0.001	-1.17679	-9.96578	-8.78899
C10090_9409	mmu_circ_0002230	mmu_circ_0002230	0.452	0.439	0.436	0.001	0.001	0.001	0.442333	0.001	-1.17679	-9.96578	-8.78899
C10090_10645	mmu_circ_0002743	mmu_circ_0002743	0.452	0.439	0.436	0.001	0.001	0.001	0.442333	0.001	-1.17679	-9.96578	-8.78899
C10090_152	mmu_circ_0008842	mmu_circ_0008842	0.452	0.439	0.436	0.001	0.001	0.001	0.442333	0.001	-1.17679	-9.96578	-8.78899
C10090_4238	mmu_circ_0015969	mmu_circ_0015969	0.452	0.439	0.436	0.001	0.001	0.001	0.442333	0.001	-1.17679	-9.96578	-8.78899
C10090_10266	mmu_circ_0010100	mmu_circ_0010100	0.452	0.439	0.436	0.001	0.001	0.001	0.442333	0.001	-1.17679	-9.96578	-8.78899
C10090_10690	mmu_circ_0002325	mmu_circ_0002325	0.452	0.439	0.436	0.001	0.001	0.001	0.442333	0.001	-1.17679	-9.96578	-8.78899
C10090_3109	mmu_circ_0013550	mmu_circ_0013550	0.452	0.439	0.436	0.001	0.001	0.001	0.442333	0.001	-1.17679	-9.96578	-8.78899
C10090_12185	mmu_circ_0004718	mmu_circ_0004718	0.452	0.439	0.436	0.001	0.001	0.001	0.442333	0.001	-1.17679	-9.96578	-8.78899
C10090_12049	mmu_circ_0007219	mmu_circ_0007219	0.452	0.001	0.87	0.001	0.001	0.001	0.441	0.001	-1.18115	-9.96578	-8.78463
C10090_13411	mmu_circ_0005027	mmu_circ_0005027	0.452	0.001	0.87	0.001	0.001	0.001	0.441	0.001	-1.18115	-9.96578	-8.78463
C10090_5085	mmu_circ_0001763	mmu_circ_0001763	0.452	0.001	0.87	0.001	0.001	0.001	0.441	0.001	-1.18115	-9.96578	-8.78463
C10090_3132	mmu_circ_0001416	mmu_circ_0001416	0.452	0.001	0.87	0.001	0.001	0.001	0.441	0.001	-1.18115	-9.96578	-8.78463
C10090_12576	mmu_circ_0008872	mmu_circ_0008872	0.452	0.001	0.87	0.001	0.001	0.001	0.441	0.001	-1.18115	-9.96578	-8.78463
C10090_1150	mmu_circ_0004735	mmu_circ_0004735	0.452	0.001	0.87	0.001	0.001	0.001	0.441	0.001	-1.18115	-9.96578	-8.78463
C10090_3635	mmu_circ_0003824	mmu_circ_0003824	0.452	0.001	0.87	0.001	0.001	0.001	0.441	0.001	-1.18115	-9.96578	-8.78463
C10090_5101	mmu_circ_0014497	mmu_circ_0014497	0.452	0.001	0.87	0.001	0.001	0.001	0.441	0.001	-1.18115	-9.96578	-8.78463
C10090_13450	mmu_circ_0011813	mmu_circ_0011813	0.452	0.001	0.87	0.001	0.001	0.001	0.441	0.001	-1.18115	-9.96578	-8.78463
C10090_6806	mmu_circ_0008376	mmu_circ_0008376	0.452	0.001	0.87	0.001	0.001	0.001	0.441	0.001	-1.18115	-9.96578	-8.78463
C10090_6524	mmu_circ_0001069	mmu_circ_0001069	0.452	0.001	0.87	0.001	0.001	0.001	0.441	0.001	-1.18115	-9.96578	-8.78463
C10090_9289	mmu_circ_0015222	mmu_circ_0015222	0.452	0.001	0.87	0.001	0.001	0.001	0.441	0.001	-1.18115	-9.96578	-8.78463
C10090_7244	mmu_circ_0004738	mmu_circ_0004738	0.452	0.001	0.87	0.001	0.001	0.001	0.441	0.001	-1.18115	-9.96578	-8.78463
C10090_5486	mmu_circ_0011801	mmu_circ_0011801	0.452	0.001	0.87	0.001	0.001	0.001	0.441	0.001	-1.18115	-9.96578	-8.78463
C10090_7865	mmu_circ_0005026	mmu_circ_0005026	0.452	0.001	0.87	0.001	0.001	0.001	0.441	0.001	-1.18115	-9.96578	-8.78463
C10090_1120	mmu_circ_0011973	mmu_circ_0011973	0.001	1.314	0.001	0.001	0.001	0.001	0.438667	0.001	-1.1888	-9.96578	-8.77698
C10090_15130	mmu_circ_0002004	mmu_circ_0002004	0.001	1.314	0.001	0.001	0.001	0.001	0.438667	0.001	-1.1888	-9.96578	-8.77698
C10090_8596	mmu_circ_0003751	mmu_circ_0003751	0.001	1.314	0.001	0.001	0.001	0.001	0.438667	0.001	-1.1888	-9.96578	-8.77698
C10090_6118	mmu_circ_0015858	mmu_circ_0015858	0.001	1.314	0.001	0.001	0.001	0.001	0.438667	0.001	-1.1888	-9.96578	-8.77698
C10090_5457	mmu_circ_0015023	mmu_circ_0015023	0.001	1.314	0.001	0.001	0.001	0.001	0.438667	0.001	-1.1888	-9.96578	-8.77698
C10090_13703	mmu_circ_0006630	mmu_circ_0006630	0.001	0.876	0.436	0.001	0.001	0.001	0.437667	0.001	-1.1921	-9.96578	-8.77369
C10090_11669	mmu_circ_0012363	mmu_circ_0012363	0.001	0.876	0.436	0.001	0.001	0.001	0.437667	0.001	-1.1921	-9.96578	-8.77369
C10090_5414	mmu_circ_0007427	mmu_circ_0007427	0.001	0.876	0.436	0.001	0.001	0.001	0.437667	0.001	-1.1921	-9.96578	-8.77369
C10090_4665	mmu_circ_0002002	mmu_circ_0002002	0.001	0.876	0.436	0.001	0.001	0.001	0.437667	0.001	-1.1921	-9.96578	-8.77369
C10090_12892	mmu_circ_0000037	mmu_circ_0000037	0.001	0.876	0.436	0.001	0.001	0.001	0.437667	0.001	-1.1921	-9.96578	-8.77369
C10090_15188	mmu_circ_0011839	mmu_circ_0011839	0.001	0.876	0.436	0.001	0.001	0.001	0.437667	0.001	-1.1921	-9.96578	-8.77369
C10090_1342	mmu_circ_0004004	mmu_circ_0004004	0.001	0.876	0.436	0.001	0.001	0.001	0.437667	0.001	-1.1921	-9.96578	-8.77369
C10090_15797	mmu_circ_0002280	mmu_circ_0002280	0.001	0.876	0.436	0.001	0.001	0.001	0.437667	0.001	-1.1921	-9.96578	-8.77369
C10090_13794	mmu_circ_0006367	mmu_circ_0006367	0.001	0.439	0.87	0.001	0.001	0.001	0.436667	0.001	-1.1954	-9.96578	-8.77039
C10090_5907	mmu_circ_0005992	mmu_circ_0005992	0.001	0.439	0.87	0.001	0.001	0.001	0.436667	0.001	-1.1954	-9.96578	-8.77039
C10090_6967	mmu_circ_0000165	mmu_circ_0000165	0.001	0.439	0.87	0.001	0.001	0.001	0.436667	0.001	-1.1954	-9.96578	-8.77039
C10090_12092	mmu_circ_0006227	mmu_circ_0006227	0.001	0.439	0.87	0.001	0.001	0.001	0.436667	0.001	-1.1954	-9.96578	-8.77039
C10090_4016	mmu_circ_0005574	mmu_circ_0005574	0.001	0.439	0.87	0.001	0.001	0.001	0.436667	0.001	-1.1954	-9.96578	-8.77039
C10090_12296	mmu_circ_0009186	mmu_circ_0009186	0.001	0.439	0.87	0.001	0.001	0.001	0.436667	0.001	-1.1954	-9.96578	-8.77039
C10090_2716	mmu_circ_0012360	mmu_circ_0012360	0.001	0.439	0.87	0.001	0.001	0.001	0.436667	0.001	-1.1954	-9.96578	-8.77039
C10090_5001	mmu_circ_0008108	mmu_circ_0008108	0.001	0.439	0.87	0.001	0.001	0.001	0.436667	0.001	-1.1954	-9.96578	-8.77039
C10090_10346	mmu_circ_0012846	mmu_circ_0012846	0.001	0.439	0.87	0.001	0.001	0.001	0.436667	0.001	-1.1954	-9.96578	-8.77039
C10090_7402	mmu_circ_0002776	mmu_circ_0002776	0.001	0.439	0.87	0.001	0.001	0.001	0.436667	0.001	-1.1954	-9.96578	-8.77039
C10090_9653	mmu_circ_0008075	mmu_circ_0008075	0.001	0.001	1.305	0.001	0.001	0.001	0.435667	0.001	-1.1987	-9.96578	-8.76708
C10090_5596	mmu_circ_0014882	mmu_circ_0014882	0.001	0.001	1.305	0.001	0.001	0.001	0.435667	0.001	-1.1987	-9.96578	-8.76708
C10090_7781	mmu_circ_0007912	mmu_circ_0007912	0.001	0.001	1.305	0.001	0.001	0.001	0.435667	0.001	-1.1987	-9.96578	-8.76708
G10090_28435	100039010	LOC100039010	0.001	1.291	0.001	0.001	0.001	0.001	0.431	0.001	-1.21424	-9.96578	-8.75154
G10090_21321	105245445	Gm40899	0.001	0.991	0.281	0.001	0.001	0.001	0.424333	0.001	-1.23673	-9.96578	-8.72905
G10090_31062	268686	S100z	0.381	0.001	0.581	0.001	0.001	0.001	0.321	0.001	-1.63935	-9.96578	-8.32643
G10090_46092	BGIG10090_48134	BGIG10090_48134	0.641	0.321	0.001	0.001	0.001	0.001	0.321	0.001	-1.63935	-9.96578	-8.32643
G10090_46239	BGIG10090_46386	BGIG10090_46386	0.001	0.951	0.001	0.001	0.001	0.001	0.317667	0.001	-1.65441	-9.96578	-8.31137
G10090_47953	BGIG10090_47959	BGIG10090_47959	0.921	0.001	0.001	0.001	0.001	0.001	0.307667	0.001	-1.70056	-9.96578	-8.26522
G10090_17398	326619	Hist1h4a	0.321	0.001	0.601	0.001	0.001	0.001	0.307667	0.001	-1.70056	-9.96578	-8.26522
C10090_4935	mmu_circ_0012329	mmu_circ_0012329	0.902	0.001	0.001	0.001	0.001	0.001	0.301333	0.001	-1.73057	-9.96578	-8.23522
C10090_2292	mmu_circ_0012819	mmu_circ_0012819	0.902	0.001	0.001	0.001	0.001	0.001	0.301333	0.001	-1.73057	-9.96578	-8.23522
C10090_15892	mmu_circ_0002462	mmu_circ_0002462	0.902	0.001	0.001	0.001	0.001	0.001	0.301333	0.001	-1.73057	-9.96578	-8.23522
C10090_2835	mmu_circ_0008010	mmu_circ_0008010	0.902	0.001	0.001	0.001	0.001	0.001	0.301333	0.001	-1.73057	-9.96578	-8.23522
C10090_8941	mmu_circ_0005633	mmu_circ_0005633	0.902	0.001	0.001	0.001	0.001	0.001	0.301333	0.001	-1.73057	-9.96578	-8.23522
C10090_1073	mmu_circ_0007097	mmu_circ_0007097	0.902	0.001	0.001	0.001	0.001	0.001	0.301333	0.001	-1.73057	-9.96578	-8.23522
C10090_302	mmu_circ_0000122	mmu_circ_0000122	0.902	0.001	0.001	0.001	0.001	0.001	0.301333	0.001	-1.73057	-9.96578	-8.23522
C10090_11632	mmu_circ_0005941	mmu_circ_0005941	0.902	0.001	0.001	0.001	0.001	0.001	0.301333	0.001	-1.73057	-9.96578	-8.23522
C10090_15923	mmu_circ_0002155	mmu_circ_0002155	0.902	0.001	0.001	0.001	0.001	0.001	0.301333	0.001	-1.73057	-9.96578	-8.23522
C10090_6394	mmu_circ_0012320	mmu_circ_0012320	0.902	0.001	0.001	0.001	0.001	0.001	0.301333	0.001	-1.73057	-9.96578	-8.23522
C10090_9899	mmu_circ_0014708	mmu_circ_0014708	0.902	0.001	0.001	0.001	0.001	0.001	0.301333	0.001	-1.73057	-9.96578	-8.23522
C10090_2003	mmu_circ_0001394	mmu_circ_0001394	0.902	0.001	0.001	0.001	0.001	0.001	0.301333	0.001	-1.73057	-9.96578	-8.23522
C10090_13593	mmu_circ_0002979	mmu_circ_0002979	0.902	0.001	0.001	0.001	0.001	0.001	0.301333	0.001	-1.73057	-9.96578	-8.23522
C10090_9320	mmu_circ_0012783	mmu_circ_0012783	0.902	0.001	0.001	0.001	0.001	0.001	0.301333	0.001	-1.73057	-9.96578	-8.23522
C10090_13338	mmu_circ_0005933	mmu_circ_0005933	0.902	0.001	0.001	0.001	0.001	0.001	0.301333	0.001	-1.73057	-9.96578	-8.23522
C10090_15879	mmu_circ_0008077	mmu_circ_0008077	0.902	0.001	0.001	0.001	0.001	0.001	0.301333	0.001	-1.73057	-9.96578	-8.23522
C10090_2117	mmu_circ_0013833	mmu_circ_0013833	0.902	0.001	0.001	0.001	0.001	0.001	0.301333	0.001	-1.73057	-9.96578	-8.23522
C10090_6381	mmu_circ_0015164	mmu_circ_0015164	0.902	0.001	0.001	0.001	0.001	0.001	0.301333	0.001	-1.73057	-9.96578	-8.23522
C10090_509	mmu_circ_0010944	mmu_circ_0010944	0.902	0.001	0.001	0.001	0.001	0.001	0.301333	0.001	-1.73057	-9.96578	-8.23522
C10090_6023	mmu_circ_0005721	mmu_circ_0005721	0.902	0.001	0.001	0.001	0.001	0.001	0.301333	0.001	-1.73057	-9.96578	-8.23522
C10090_13144	mmu_circ_0006521	mmu_circ_0006521	0.452	0.439	0.001	0.001	0.001	0.001	0.297333	0.001	-1.74985	-9.96578	-8.21594
C10090_1759	mmu_circ_0013740	mmu_circ_0013740	0.452	0.439	0.001	0.001	0.001	0.001	0.297333	0.001	-1.74985	-9.96578	-8.21594
C10090_2872	mmu_circ_0005156	mmu_circ_0005156	0.452	0.439	0.001	0.001	0.001	0.001	0.297333	0.001	-1.74985	-9.96578	-8.21594
C10090_5	mmu_circ_0001997	mmu_circ_0001997	0.452	0.439	0.001	0.001	0.001	0.001	0.297333	0.001	-1.74985	-9.96578	-8.21594
C10090_4297	mmu_circ_0015816	mmu_circ_0015816	0.452	0.439	0.001	0.001	0.001	0.001	0.297333	0.001	-1.74985	-9.96578	-8.21594
C10090_4190	mmu_circ_0015225	mmu_circ_0015225	0.452	0.439	0.001	0.001	0.001	0.001	0.297333	0.001	-1.74985	-9.96578	-8.21594
C10090_1882	mmu_circ_0014273	mmu_circ_0014273	0.452	0.439	0.001	0.001	0.001	0.001	0.297333	0.001	-1.74985	-9.96578	-8.21594
C10090_15373	mmu_circ_0015390	mmu_circ_0015390	0.452	0.439	0.001	0.001	0.001	0.001	0.297333	0.001	-1.74985	-9.96578	-8.21594
C10090_8045	mmu_circ_0004853	mmu_circ_0004853	0.452	0.439	0.001	0.001	0.001	0.001	0.297333	0.001	-1.74985	-9.96578	-8.21594
C10090_8387	mmu_circ_0011810	mmu_circ_0011810	0.452	0.439	0.001	0.001	0.001	0.001	0.297333	0.001	-1.74985	-9.96578	-8.21594
C10090_4035	mmu_circ_0015223	mmu_circ_0015223	0.452	0.439	0.001	0.001	0.001	0.001	0.297333	0.001	-1.74985	-9.96578	-8.21594
C10090_15520	mmu_circ_0000642	mmu_circ_0000642	0.452	0.439	0.001	0.001	0.001	0.001	0.297333	0.001	-1.74985	-9.96578	-8.21594
C10090_14139	mmu_circ_0011614	mmu_circ_0011614	0.452	0.439	0.001	0.001	0.001	0.001	0.297333	0.001	-1.74985	-9.96578	-8.21594
C10090_3075	mmu_circ_0015787	mmu_circ_0015787	0.452	0.439	0.001	0.001	0.001	0.001	0.297333	0.001	-1.74985	-9.96578	-8.21594
C10090_15132	mmu_circ_0013845	mmu_circ_0013845	0.452	0.439	0.001	0.001	0.001	0.001	0.297333	0.001	-1.74985	-9.96578	-8.21594
C10090_136	mmu_circ_0003298	mmu_circ_0003298	0.452	0.439	0.001	0.001	0.001	0.001	0.297333	0.001	-1.74985	-9.96578	-8.21594
C10090_16091	mmu_circ_0016137	mmu_circ_0016137	0.452	0.439	0.001	0.001	0.001	0.001	0.297333	0.001	-1.74985	-9.96578	-8.21594
C10090_14693	mmu_circ_0007552	mmu_circ_0007552	0.452	0.439	0.001	0.001	0.001	0.001	0.297333	0.001	-1.74985	-9.96578	-8.21594
C10090_5074	mmu_circ_0013917	mmu_circ_0013917	0.452	0.439	0.001	0.001	0.001	0.001	0.297333	0.001	-1.74985	-9.96578	-8.21594
C10090_11790	mmu_circ_0008783	mmu_circ_0008783	0.452	0.439	0.001	0.001	0.001	0.001	0.297333	0.001	-1.74985	-9.96578	-8.21594
C10090_1996	mmu_circ_0008983	mmu_circ_0008983	0.452	0.439	0.001	0.001	0.001	0.001	0.297333	0.001	-1.74985	-9.96578	-8.21594
C10090_14126	mmu_circ_0014222	mmu_circ_0014222	0.452	0.439	0.001	0.001	0.001	0.001	0.297333	0.001	-1.74985	-9.96578	-8.21594
C10090_7415	mmu_circ_0004521	mmu_circ_0004521	0.452	0.439	0.001	0.001	0.001	0.001	0.297333	0.001	-1.74985	-9.96578	-8.21594
C10090_4050	mmu_circ_0014404	mmu_circ_0014404	0.452	0.439	0.001	0.001	0.001	0.001	0.297333	0.001	-1.74985	-9.96578	-8.21594
C10090_4891	mmu_circ_0002587	mmu_circ_0002587	0.452	0.439	0.001	0.001	0.001	0.001	0.297333	0.001	-1.74985	-9.96578	-8.21594
C10090_2684	mmu_circ_0015960	mmu_circ_0015960	0.452	0.439	0.001	0.001	0.001	0.001	0.297333	0.001	-1.74985	-9.96578	-8.21594
C10090_12077	mmu_circ_0005155	mmu_circ_0005155	0.452	0.439	0.001	0.001	0.001	0.001	0.297333	0.001	-1.74985	-9.96578	-8.21594
C10090_10475	mmu_circ_0004069	mmu_circ_0004069	0.452	0.439	0.001	0.001	0.001	0.001	0.297333	0.001	-1.74985	-9.96578	-8.21594
C10090_15190	mmu_circ_0003347	mmu_circ_0003347	0.452	0.439	0.001	0.001	0.001	0.001	0.297333	0.001	-1.74985	-9.96578	-8.21594
C10090_11462	mmu_circ_0002209	mmu_circ_0002209	0.452	0.439	0.001	0.001	0.001	0.001	0.297333	0.001	-1.74985	-9.96578	-8.21594
C10090_3708	mmu_circ_0014912	mmu_circ_0014912	0.452	0.439	0.001	0.001	0.001	0.001	0.297333	0.001	-1.74985	-9.96578	-8.21594
C10090_10403	mmu_circ_0000636	mmu_circ_0000636	0.452	0.001	0.436	0.001	0.001	0.001	0.296333	0.001	-1.75471	-9.96578	-8.21108
C10090_14775	mmu_circ_0008084	mmu_circ_0008084	0.452	0.001	0.436	0.001	0.001	0.001	0.296333	0.001	-1.75471	-9.96578	-8.21108
C10090_4275	mmu_circ_0005999	mmu_circ_0005999	0.452	0.001	0.436	0.001	0.001	0.001	0.296333	0.001	-1.75471	-9.96578	-8.21108
C10090_15155	mmu_circ_0010040	mmu_circ_0010040	0.452	0.001	0.436	0.001	0.001	0.001	0.296333	0.001	-1.75471	-9.96578	-8.21108
C10090_12742	mmu_circ_0012664	mmu_circ_0012664	0.452	0.001	0.436	0.001	0.001	0.001	0.296333	0.001	-1.75471	-9.96578	-8.21108
C10090_6158	mmu_circ_0016155	mmu_circ_0016155	0.452	0.001	0.436	0.001	0.001	0.001	0.296333	0.001	-1.75471	-9.96578	-8.21108
C10090_761	mmu_circ_0010719	mmu_circ_0010719	0.452	0.001	0.436	0.001	0.001	0.001	0.296333	0.001	-1.75471	-9.96578	-8.21108
C10090_11720	mmu_circ_0004957	mmu_circ_0004957	0.452	0.001	0.436	0.001	0.001	0.001	0.296333	0.001	-1.75471	-9.96578	-8.21108
C10090_2867	mmu_circ_0000339	mmu_circ_0000339	0.452	0.001	0.436	0.001	0.001	0.001	0.296333	0.001	-1.75471	-9.96578	-8.21108
C10090_2261	mmu_circ_0015124	mmu_circ_0015124	0.452	0.001	0.436	0.001	0.001	0.001	0.296333	0.001	-1.75471	-9.96578	-8.21108
C10090_12753	mmu_circ_0014963	mmu_circ_0014963	0.452	0.001	0.436	0.001	0.001	0.001	0.296333	0.001	-1.75471	-9.96578	-8.21108
C10090_1865	mmu_circ_0011875	mmu_circ_0011875	0.452	0.001	0.436	0.001	0.001	0.001	0.296333	0.001	-1.75471	-9.96578	-8.21108
C10090_6379	mmu_circ_0000686	mmu_circ_0000686	0.452	0.001	0.436	0.001	0.001	0.001	0.296333	0.001	-1.75471	-9.96578	-8.21108
C10090_5552	mmu_circ_0009587	mmu_circ_0009587	0.452	0.001	0.436	0.001	0.001	0.001	0.296333	0.001	-1.75471	-9.96578	-8.21108
C10090_13901	mmu_circ_0008988	mmu_circ_0008988	0.452	0.001	0.436	0.001	0.001	0.001	0.296333	0.001	-1.75471	-9.96578	-8.21108
C10090_14004	mmu_circ_0008865	mmu_circ_0008865	0.452	0.001	0.436	0.001	0.001	0.001	0.296333	0.001	-1.75471	-9.96578	-8.21108
C10090_1751	mmu_circ_0014855	mmu_circ_0014855	0.452	0.001	0.436	0.001	0.001	0.001	0.296333	0.001	-1.75471	-9.96578	-8.21108
C10090_1874	mmu_circ_0012246	mmu_circ_0012246	0.452	0.001	0.436	0.001	0.001	0.001	0.296333	0.001	-1.75471	-9.96578	-8.21108
C10090_15024	mmu_circ_0000595	mmu_circ_0000595	0.452	0.001	0.436	0.001	0.001	0.001	0.296333	0.001	-1.75471	-9.96578	-8.21108
C10090_6704	mmu_circ_0007515	mmu_circ_0007515	0.452	0.001	0.436	0.001	0.001	0.001	0.296333	0.001	-1.75471	-9.96578	-8.21108
C10090_15757	mmu_circ_0006544	mmu_circ_0006544	0.452	0.001	0.436	0.001	0.001	0.001	0.296333	0.001	-1.75471	-9.96578	-8.21108
C10090_11403	mmu_circ_0007260	mmu_circ_0007260	0.452	0.001	0.436	0.001	0.001	0.001	0.296333	0.001	-1.75471	-9.96578	-8.21108
C10090_945	mmu_circ_0009081	mmu_circ_0009081	0.452	0.001	0.436	0.001	0.001	0.001	0.296333	0.001	-1.75471	-9.96578	-8.21108
C10090_12535	mmu_circ_0005135	mmu_circ_0005135	0.452	0.001	0.436	0.001	0.001	0.001	0.296333	0.001	-1.75471	-9.96578	-8.21108
C10090_9730	mmu_circ_0013125	mmu_circ_0013125	0.452	0.001	0.436	0.001	0.001	0.001	0.296333	0.001	-1.75471	-9.96578	-8.21108
C10090_13781	mmu_circ_0014702	mmu_circ_0014702	0.452	0.001	0.436	0.001	0.001	0.001	0.296333	0.001	-1.75471	-9.96578	-8.21108
C10090_12399	mmu_circ_0010370	mmu_circ_0010370	0.452	0.001	0.436	0.001	0.001	0.001	0.296333	0.001	-1.75471	-9.96578	-8.21108
C10090_15985	mmu_circ_0014196	mmu_circ_0014196	0.452	0.001	0.436	0.001	0.001	0.001	0.296333	0.001	-1.75471	-9.96578	-8.21108
C10090_8401	mmu_circ_0007100	mmu_circ_0007100	0.452	0.001	0.436	0.001	0.001	0.001	0.296333	0.001	-1.75471	-9.96578	-8.21108
G10090_47598	BGIG10090_47627	BGIG10090_47627	0.421	0.461	0.001	0.001	0.001	0.001	0.294333	0.001	-1.76448	-9.96578	-8.20131
C10090_11354	mmu_circ_0004763	mmu_circ_0004763	0.001	0.876	0.001	0.001	0.001	0.001	0.292667	0.001	-1.77267	-9.96578	-8.19311
C10090_3117	mmu_circ_0014270	mmu_circ_0014270	0.001	0.876	0.001	0.001	0.001	0.001	0.292667	0.001	-1.77267	-9.96578	-8.19311
C10090_2774	mmu_circ_0013954	mmu_circ_0013954	0.001	0.876	0.001	0.001	0.001	0.001	0.292667	0.001	-1.77267	-9.96578	-8.19311
C10090_3174	mmu_circ_0000389	mmu_circ_0000389	0.001	0.876	0.001	0.001	0.001	0.001	0.292667	0.001	-1.77267	-9.96578	-8.19311
C10090_7081	mmu_circ_0008821	mmu_circ_0008821	0.001	0.876	0.001	0.001	0.001	0.001	0.292667	0.001	-1.77267	-9.96578	-8.19311
C10090_11938	mmu_circ_0003286	mmu_circ_0003286	0.001	0.876	0.001	0.001	0.001	0.001	0.292667	0.001	-1.77267	-9.96578	-8.19311
C10090_3427	mmu_circ_0002017	mmu_circ_0002017	0.001	0.876	0.001	0.001	0.001	0.001	0.292667	0.001	-1.77267	-9.96578	-8.19311
C10090_10709	mmu_circ_0011995	mmu_circ_0011995	0.001	0.876	0.001	0.001	0.001	0.001	0.292667	0.001	-1.77267	-9.96578	-8.19311
C10090_1648	mmu_circ_0003245	mmu_circ_0003245	0.001	0.876	0.001	0.001	0.001	0.001	0.292667	0.001	-1.77267	-9.96578	-8.19311
C10090_5568	mmu_circ_0007248	mmu_circ_0007248	0.001	0.876	0.001	0.001	0.001	0.001	0.292667	0.001	-1.77267	-9.96578	-8.19311
C10090_10916	mmu_circ_0001604	mmu_circ_0001604	0.001	0.876	0.001	0.001	0.001	0.001	0.292667	0.001	-1.77267	-9.96578	-8.19311
C10090_14884	mmu_circ_0014408	mmu_circ_0014408	0.001	0.876	0.001	0.001	0.001	0.001	0.292667	0.001	-1.77267	-9.96578	-8.19311
C10090_15716	mmu_circ_0002039	mmu_circ_0002039	0.001	0.876	0.001	0.001	0.001	0.001	0.292667	0.001	-1.77267	-9.96578	-8.19311
C10090_9515	mmu_circ_0014000	mmu_circ_0014000	0.001	0.876	0.001	0.001	0.001	0.001	0.292667	0.001	-1.77267	-9.96578	-8.19311
C10090_13259	mmu_circ_0006225	mmu_circ_0006225	0.001	0.876	0.001	0.001	0.001	0.001	0.292667	0.001	-1.77267	-9.96578	-8.19311
C10090_7665	mmu_circ_0011728	mmu_circ_0011728	0.001	0.876	0.001	0.001	0.001	0.001	0.292667	0.001	-1.77267	-9.96578	-8.19311
C10090_10239	mmu_circ_0004166	mmu_circ_0004166	0.001	0.876	0.001	0.001	0.001	0.001	0.292667	0.001	-1.77267	-9.96578	-8.19311
C10090_13439	mmu_circ_0010677	mmu_circ_0010677	0.001	0.876	0.001	0.001	0.001	0.001	0.292667	0.001	-1.77267	-9.96578	-8.19311
C10090_6938	mmu_circ_0005372	mmu_circ_0005372	0.001	0.876	0.001	0.001	0.001	0.001	0.292667	0.001	-1.77267	-9.96578	-8.19311
C10090_11460	mmu_circ_0008625	mmu_circ_0008625	0.001	0.876	0.001	0.001	0.001	0.001	0.292667	0.001	-1.77267	-9.96578	-8.19311
C10090_14252	mmu_circ_0012765	mmu_circ_0012765	0.001	0.876	0.001	0.001	0.001	0.001	0.292667	0.001	-1.77267	-9.96578	-8.19311
C10090_6558	mmu_circ_0001123	mmu_circ_0001123	0.001	0.876	0.001	0.001	0.001	0.001	0.292667	0.001	-1.77267	-9.96578	-8.19311
C10090_10205	mmu_circ_0007252	mmu_circ_0007252	0.001	0.876	0.001	0.001	0.001	0.001	0.292667	0.001	-1.77267	-9.96578	-8.19311
C10090_5844	mmu_circ_0010570	mmu_circ_0010570	0.001	0.876	0.001	0.001	0.001	0.001	0.292667	0.001	-1.77267	-9.96578	-8.19311
C10090_12159	mmu_circ_0006219	mmu_circ_0006219	0.001	0.876	0.001	0.001	0.001	0.001	0.292667	0.001	-1.77267	-9.96578	-8.19311
C10090_15284	mmu_circ_0007578	mmu_circ_0007578	0.001	0.439	0.436	0.001	0.001	0.001	0.292	0.001	-1.77596	-9.96578	-8.18982
C10090_12372	mmu_circ_0015755	mmu_circ_0015755	0.001	0.439	0.436	0.001	0.001	0.001	0.292	0.001	-1.77596	-9.96578	-8.18982
C10090_11901	mmu_circ_0005873	mmu_circ_0005873	0.001	0.439	0.436	0.001	0.001	0.001	0.292	0.001	-1.77596	-9.96578	-8.18982
C10090_9066	mmu_circ_0008852	mmu_circ_0008852	0.001	0.439	0.436	0.001	0.001	0.001	0.292	0.001	-1.77596	-9.96578	-8.18982
C10090_1685	mmu_circ_0016217	mmu_circ_0016217	0.001	0.439	0.436	0.001	0.001	0.001	0.292	0.001	-1.77596	-9.96578	-8.18982
C10090_11601	mmu_circ_0005136	mmu_circ_0005136	0.001	0.439	0.436	0.001	0.001	0.001	0.292	0.001	-1.77596	-9.96578	-8.18982
C10090_4772	mmu_circ_0012239	mmu_circ_0012239	0.001	0.439	0.436	0.001	0.001	0.001	0.292	0.001	-1.77596	-9.96578	-8.18982
C10090_1731	mmu_circ_0008920	mmu_circ_0008920	0.001	0.439	0.436	0.001	0.001	0.001	0.292	0.001	-1.77596	-9.96578	-8.18982
C10090_9467	mmu_circ_0009108	mmu_circ_0009108	0.001	0.439	0.436	0.001	0.001	0.001	0.292	0.001	-1.77596	-9.96578	-8.18982
C10090_15628	mmu_circ_0005456	mmu_circ_0005456	0.001	0.439	0.436	0.001	0.001	0.001	0.292	0.001	-1.77596	-9.96578	-8.18982
C10090_4450	mmu_circ_0008874	mmu_circ_0008874	0.001	0.439	0.436	0.001	0.001	0.001	0.292	0.001	-1.77596	-9.96578	-8.18982
C10090_12953	mmu_circ_0011158	mmu_circ_0011158	0.001	0.439	0.436	0.001	0.001	0.001	0.292	0.001	-1.77596	-9.96578	-8.18982
C10090_9922	mmu_circ_0010898	mmu_circ_0010898	0.001	0.439	0.436	0.001	0.001	0.001	0.292	0.001	-1.77596	-9.96578	-8.18982
C10090_11630	mmu_circ_0014701	mmu_circ_0014701	0.001	0.439	0.436	0.001	0.001	0.001	0.292	0.001	-1.77596	-9.96578	-8.18982
C10090_1392	mmu_circ_0012655	mmu_circ_0012655	0.001	0.439	0.436	0.001	0.001	0.001	0.292	0.001	-1.77596	-9.96578	-8.18982
C10090_2943	mmu_circ_0002507	mmu_circ_0002507	0.001	0.439	0.436	0.001	0.001	0.001	0.292	0.001	-1.77596	-9.96578	-8.18982
C10090_2243	mmu_circ_0011192	mmu_circ_0011192	0.001	0.439	0.436	0.001	0.001	0.001	0.292	0.001	-1.77596	-9.96578	-8.18982
C10090_2313	mmu_circ_0015565	mmu_circ_0015565	0.001	0.439	0.436	0.001	0.001	0.001	0.292	0.001	-1.77596	-9.96578	-8.18982
C10090_7248	mmu_circ_0010373	mmu_circ_0010373	0.001	0.439	0.436	0.001	0.001	0.001	0.292	0.001	-1.77596	-9.96578	-8.18982
C10090_4220	mmu_circ_0008971	mmu_circ_0008971	0.001	0.439	0.436	0.001	0.001	0.001	0.292	0.001	-1.77596	-9.96578	-8.18982
C10090_11926	mmu_circ_0015459	mmu_circ_0015459	0.001	0.439	0.436	0.001	0.001	0.001	0.292	0.001	-1.77596	-9.96578	-8.18982
C10090_10918	mmu_circ_0000198	mmu_circ_0000198	0.001	0.439	0.436	0.001	0.001	0.001	0.292	0.001	-1.77596	-9.96578	-8.18982
C10090_10111	mmu_circ_0001753	mmu_circ_0001753	0.001	0.439	0.436	0.001	0.001	0.001	0.292	0.001	-1.77596	-9.96578	-8.18982
C10090_10786	mmu_circ_0015490	mmu_circ_0015490	0.001	0.439	0.436	0.001	0.001	0.001	0.292	0.001	-1.77596	-9.96578	-8.18982
C10090_12283	mmu_circ_0001762	mmu_circ_0001762	0.001	0.439	0.436	0.001	0.001	0.001	0.292	0.001	-1.77596	-9.96578	-8.18982
C10090_6024	mmu_circ_0013191	mmu_circ_0013191	0.001	0.439	0.436	0.001	0.001	0.001	0.292	0.001	-1.77596	-9.96578	-8.18982
C10090_5371	mmu_circ_0005636	mmu_circ_0005636	0.001	0.439	0.436	0.001	0.001	0.001	0.292	0.001	-1.77596	-9.96578	-8.18982
C10090_10603	mmu_circ_0000599	mmu_circ_0000599	0.001	0.439	0.436	0.001	0.001	0.001	0.292	0.001	-1.77596	-9.96578	-8.18982
C10090_9604	mmu_circ_0007972	mmu_circ_0007972	0.001	0.439	0.436	0.001	0.001	0.001	0.292	0.001	-1.77596	-9.96578	-8.18982
C10090_10882	mmu_circ_0000547	mmu_circ_0000547	0.001	0.439	0.436	0.001	0.001	0.001	0.292	0.001	-1.77596	-9.96578	-8.18982
C10090_5874	mmu_circ_0007350	mmu_circ_0007350	0.001	0.001	0.87	0.001	0.001	0.001	0.290667	0.001	-1.78256	-9.96578	-8.18322
C10090_13166	mmu_circ_0015178	mmu_circ_0015178	0.001	0.001	0.87	0.001	0.001	0.001	0.290667	0.001	-1.78256	-9.96578	-8.18322
C10090_15425	mmu_circ_0001362	mmu_circ_0001362	0.001	0.001	0.87	0.001	0.001	0.001	0.290667	0.001	-1.78256	-9.96578	-8.18322
C10090_2560	mmu_circ_0012490	mmu_circ_0012490	0.001	0.001	0.87	0.001	0.001	0.001	0.290667	0.001	-1.78256	-9.96578	-8.18322
C10090_174	mmu_circ_0010567	mmu_circ_0010567	0.001	0.001	0.87	0.001	0.001	0.001	0.290667	0.001	-1.78256	-9.96578	-8.18322
C10090_4983	mmu_circ_0015988	mmu_circ_0015988	0.001	0.001	0.87	0.001	0.001	0.001	0.290667	0.001	-1.78256	-9.96578	-8.18322
C10090_1353	mmu_circ_0005276	mmu_circ_0005276	0.001	0.001	0.87	0.001	0.001	0.001	0.290667	0.001	-1.78256	-9.96578	-8.18322
C10090_5579	mmu_circ_0015950	mmu_circ_0015950	0.001	0.001	0.87	0.001	0.001	0.001	0.290667	0.001	-1.78256	-9.96578	-8.18322
C10090_6195	mmu_circ_0006875	mmu_circ_0006875	0.001	0.001	0.87	0.001	0.001	0.001	0.290667	0.001	-1.78256	-9.96578	-8.18322
C10090_4902	mmu_circ_0002091	mmu_circ_0002091	0.001	0.001	0.87	0.001	0.001	0.001	0.290667	0.001	-1.78256	-9.96578	-8.18322
C10090_3642	mmu_circ_0008545	mmu_circ_0008545	0.001	0.001	0.87	0.001	0.001	0.001	0.290667	0.001	-1.78256	-9.96578	-8.18322
C10090_6005	mmu_circ_0004265	mmu_circ_0004265	0.001	0.001	0.87	0.001	0.001	0.001	0.290667	0.001	-1.78256	-9.96578	-8.18322
C10090_13308	mmu_circ_0015540	mmu_circ_0015540	0.001	0.001	0.87	0.001	0.001	0.001	0.290667	0.001	-1.78256	-9.96578	-8.18322
C10090_10592	mmu_circ_0016237	mmu_circ_0016237	0.001	0.001	0.87	0.001	0.001	0.001	0.290667	0.001	-1.78256	-9.96578	-8.18322
C10090_5158	mmu_circ_0011798	mmu_circ_0011798	0.001	0.001	0.87	0.001	0.001	0.001	0.290667	0.001	-1.78256	-9.96578	-8.18322
C10090_3673	mmu_circ_0000235	mmu_circ_0000235	0.001	0.001	0.87	0.001	0.001	0.001	0.290667	0.001	-1.78256	-9.96578	-8.18322
C10090_10352	mmu_circ_0013383	mmu_circ_0013383	0.001	0.001	0.87	0.001	0.001	0.001	0.290667	0.001	-1.78256	-9.96578	-8.18322
C10090_14399	mmu_circ_0003549	mmu_circ_0003549	0.001	0.001	0.87	0.001	0.001	0.001	0.290667	0.001	-1.78256	-9.96578	-8.18322
C10090_2478	mmu_circ_0010443	mmu_circ_0010443	0.001	0.001	0.87	0.001	0.001	0.001	0.290667	0.001	-1.78256	-9.96578	-8.18322
C10090_11890	mmu_circ_0012404	mmu_circ_0012404	0.001	0.001	0.87	0.001	0.001	0.001	0.290667	0.001	-1.78256	-9.96578	-8.18322
C10090_3757	mmu_circ_0012663	mmu_circ_0012663	0.001	0.001	0.87	0.001	0.001	0.001	0.290667	0.001	-1.78256	-9.96578	-8.18322
C10090_16020	mmu_circ_0004812	mmu_circ_0004812	0.001	0.001	0.87	0.001	0.001	0.001	0.290667	0.001	-1.78256	-9.96578	-8.18322
C10090_12085	mmu_circ_0008705	mmu_circ_0008705	0.001	0.001	0.87	0.001	0.001	0.001	0.290667	0.001	-1.78256	-9.96578	-8.18322
C10090_3197	mmu_circ_0000356	mmu_circ_0000356	0.001	0.001	0.87	0.001	0.001	0.001	0.290667	0.001	-1.78256	-9.96578	-8.18322
C10090_6928	mmu_circ_0005320	mmu_circ_0005320	0.001	0.001	0.87	0.001	0.001	0.001	0.290667	0.001	-1.78256	-9.96578	-8.18322
C10090_1857	mmu_circ_0016059	mmu_circ_0016059	0.001	0.001	0.87	0.001	0.001	0.001	0.290667	0.001	-1.78256	-9.96578	-8.18322
C10090_6143	mmu_circ_0000570	mmu_circ_0000570	0.001	0.001	0.87	0.001	0.001	0.001	0.290667	0.001	-1.78256	-9.96578	-8.18322
C10090_7923	mmu_circ_0004664	mmu_circ_0004664	0.001	0.001	0.87	0.001	0.001	0.001	0.290667	0.001	-1.78256	-9.96578	-8.18322
C10090_7088	mmu_circ_0001713	mmu_circ_0001713	0.001	0.001	0.87	0.001	0.001	0.001	0.290667	0.001	-1.78256	-9.96578	-8.18322
G10090_8365	225058	Gm4832	0.341	0.341	0.181	0.001	0.001	0.001	0.287667	0.001	-1.79753	-9.96578	-8.16825
G10090_31037	329909	Tmem61	0.281	0.321	0.251	0.001	0.001	0.001	0.284333	0.001	-1.81434	-9.96578	-8.15144
G10090_33354	619547	Rpl34-ps1	0.841	0.001	0.001	0.001	0.001	0.001	0.281	0.001	-1.83136	-9.96578	-8.13443
G10090_46601	BGIG10090_48003	BGIG10090_48003	0.001	0.001	0.811	0.001	0.001	0.001	0.271	0.001	-1.88364	-9.96578	-8.08215
G10090_32022	108167387	LOC108167387	0.281	0.161	0.241	0.001	0.001	0.001	0.227667	0.001	-2.13501	-9.96578	-7.83078
G10090_20458	319172	Hist1h2ab	0.451	0.221	0.001	0.001	0.001	0.001	0.224333	0.001	-2.15628	-9.96578	-7.8095
G10090_29222	625480	Gm6592	0.401	0.001	0.211	0.001	0.001	0.001	0.204333	0.001	-2.291	-9.96578	-7.67478
G10090_45582	BGIG10090_47823	BGIG10090_47823	0.521	0.001	0.091	0.001	0.001	0.001	0.204333	0.001	-2.291	-9.96578	-7.67478
G10090_24129	111241	Hmga1b	0.001	0.581	0.001	0.001	0.001	0.001	0.194333	0.001	-2.36339	-9.96578	-7.60239
G10090_48085	BGIG10090_47699	BGIG10090_47699	0.331	0.001	0.211	0.001	0.001	0.001	0.181	0.001	-2.46594	-9.96578	-7.49985
G10090_27509	15129	Hbb-b1	0.121	0.291	0.111	0.001	0.001	0.001	0.174333	0.001	-2.52008	-9.96578	-7.4457
G10090_32064	76383	H2al1m	0.001	0.001	0.521	0.001	0.001	0.001	0.174333	0.001	-2.52008	-9.96578	-7.4457
G10090_26295	102632739	Gm19774	0.501	0.001	0.001	0.001	0.001	0.001	0.167667	0.001	-2.57633	-9.96578	-7.38945
G10090_46528	BGIG10090_46970	BGIG10090_46970	0.001	0.371	0.121	0.001	0.001	0.001	0.164333	0.001	-2.6053	-9.96578	-7.36048
G10090_46279	BGIG10090_47415	BGIG10090_47415	0.481	0.001	0.001	0.001	0.001	0.001	0.161	0.001	-2.63487	-9.96578	-7.33092
C10090_16120	mmu_circ_0003171	mmu_circ_0003171	0.452	0.001	0.001	0.001	0.001	0.001	0.151333	0.001	-2.7242	-9.96578	-7.24159
C10090_9507	mmu_circ_0004062	mmu_circ_0004062	0.452	0.001	0.001	0.001	0.001	0.001	0.151333	0.001	-2.7242	-9.96578	-7.24159
C10090_1076	mmu_circ_0008628	mmu_circ_0008628	0.452	0.001	0.001	0.001	0.001	0.001	0.151333	0.001	-2.7242	-9.96578	-7.24159
C10090_14057	mmu_circ_0008785	mmu_circ_0008785	0.452	0.001	0.001	0.001	0.001	0.001	0.151333	0.001	-2.7242	-9.96578	-7.24159
C10090_5538	mmu_circ_0007153	mmu_circ_0007153	0.452	0.001	0.001	0.001	0.001	0.001	0.151333	0.001	-2.7242	-9.96578	-7.24159
C10090_10633	mmu_circ_0005343	mmu_circ_0005343	0.452	0.001	0.001	0.001	0.001	0.001	0.151333	0.001	-2.7242	-9.96578	-7.24159
C10090_6085	mmu_circ_0015177	mmu_circ_0015177	0.452	0.001	0.001	0.001	0.001	0.001	0.151333	0.001	-2.7242	-9.96578	-7.24159
C10090_10881	mmu_circ_0006247	mmu_circ_0006247	0.452	0.001	0.001	0.001	0.001	0.001	0.151333	0.001	-2.7242	-9.96578	-7.24159
C10090_5816	mmu_circ_0005519	mmu_circ_0005519	0.452	0.001	0.001	0.001	0.001	0.001	0.151333	0.001	-2.7242	-9.96578	-7.24159
C10090_3962	mmu_circ_0009675	mmu_circ_0009675	0.452	0.001	0.001	0.001	0.001	0.001	0.151333	0.001	-2.7242	-9.96578	-7.24159
C10090_4696	mmu_circ_0014031	mmu_circ_0014031	0.452	0.001	0.001	0.001	0.001	0.001	0.151333	0.001	-2.7242	-9.96578	-7.24159
C10090_12074	mmu_circ_0008683	mmu_circ_0008683	0.452	0.001	0.001	0.001	0.001	0.001	0.151333	0.001	-2.7242	-9.96578	-7.24159
C10090_4832	mmu_circ_0009185	mmu_circ_0009185	0.452	0.001	0.001	0.001	0.001	0.001	0.151333	0.001	-2.7242	-9.96578	-7.24159
C10090_11372	mmu_circ_0005722	mmu_circ_0005722	0.452	0.001	0.001	0.001	0.001	0.001	0.151333	0.001	-2.7242	-9.96578	-7.24159
C10090_1746	mmu_circ_0002398	mmu_circ_0002398	0.452	0.001	0.001	0.001	0.001	0.001	0.151333	0.001	-2.7242	-9.96578	-7.24159
C10090_2895	mmu_circ_0014441	mmu_circ_0014441	0.452	0.001	0.001	0.001	0.001	0.001	0.151333	0.001	-2.7242	-9.96578	-7.24159
C10090_12935	mmu_circ_0000269	mmu_circ_0000269	0.452	0.001	0.001	0.001	0.001	0.001	0.151333	0.001	-2.7242	-9.96578	-7.24159
C10090_67	mmu_circ_0011753	mmu_circ_0011753	0.452	0.001	0.001	0.001	0.001	0.001	0.151333	0.001	-2.7242	-9.96578	-7.24159
C10090_1635	mmu_circ_0011866	mmu_circ_0011866	0.452	0.001	0.001	0.001	0.001	0.001	0.151333	0.001	-2.7242	-9.96578	-7.24159
C10090_2533	mmu_circ_0002200	mmu_circ_0002200	0.452	0.001	0.001	0.001	0.001	0.001	0.151333	0.001	-2.7242	-9.96578	-7.24159
C10090_4292	mmu_circ_0011234	mmu_circ_0011234	0.452	0.001	0.001	0.001	0.001	0.001	0.151333	0.001	-2.7242	-9.96578	-7.24159
C10090_15723	mmu_circ_0004959	mmu_circ_0004959	0.452	0.001	0.001	0.001	0.001	0.001	0.151333	0.001	-2.7242	-9.96578	-7.24159
C10090_15390	mmu_circ_0007618	mmu_circ_0007618	0.452	0.001	0.001	0.001	0.001	0.001	0.151333	0.001	-2.7242	-9.96578	-7.24159
C10090_1128	mmu_circ_0003135	mmu_circ_0003135	0.452	0.001	0.001	0.001	0.001	0.001	0.151333	0.001	-2.7242	-9.96578	-7.24159
C10090_15881	mmu_circ_0005810	mmu_circ_0005810	0.452	0.001	0.001	0.001	0.001	0.001	0.151333	0.001	-2.7242	-9.96578	-7.24159
C10090_10283	mmu_circ_0015176	mmu_circ_0015176	0.452	0.001	0.001	0.001	0.001	0.001	0.151333	0.001	-2.7242	-9.96578	-7.24159
C10090_5485	mmu_circ_0012753	mmu_circ_0012753	0.452	0.001	0.001	0.001	0.001	0.001	0.151333	0.001	-2.7242	-9.96578	-7.24159
C10090_1803	mmu_circ_0009204	mmu_circ_0009204	0.452	0.001	0.001	0.001	0.001	0.001	0.151333	0.001	-2.7242	-9.96578	-7.24159
C10090_9287	mmu_circ_0007504	mmu_circ_0007504	0.452	0.001	0.001	0.001	0.001	0.001	0.151333	0.001	-2.7242	-9.96578	-7.24159
C10090_14342	mmu_circ_0008969	mmu_circ_0008969	0.452	0.001	0.001	0.001	0.001	0.001	0.151333	0.001	-2.7242	-9.96578	-7.24159
C10090_3249	mmu_circ_0004270	mmu_circ_0004270	0.452	0.001	0.001	0.001	0.001	0.001	0.151333	0.001	-2.7242	-9.96578	-7.24159
C10090_11697	mmu_circ_0003828	mmu_circ_0003828	0.452	0.001	0.001	0.001	0.001	0.001	0.151333	0.001	-2.7242	-9.96578	-7.24159
C10090_14829	mmu_circ_0016349	mmu_circ_0016349	0.452	0.001	0.001	0.001	0.001	0.001	0.151333	0.001	-2.7242	-9.96578	-7.24159
C10090_2724	mmu_circ_0009627	mmu_circ_0009627	0.452	0.001	0.001	0.001	0.001	0.001	0.151333	0.001	-2.7242	-9.96578	-7.24159
C10090_13415	mmu_circ_0013847	mmu_circ_0013847	0.452	0.001	0.001	0.001	0.001	0.001	0.151333	0.001	-2.7242	-9.96578	-7.24159
C10090_10782	mmu_circ_0013320	mmu_circ_0013320	0.452	0.001	0.001	0.001	0.001	0.001	0.151333	0.001	-2.7242	-9.96578	-7.24159
C10090_1972	mmu_circ_0008953	mmu_circ_0008953	0.452	0.001	0.001	0.001	0.001	0.001	0.151333	0.001	-2.7242	-9.96578	-7.24159
C10090_5220	mmu_circ_0003686	mmu_circ_0003686	0.452	0.001	0.001	0.001	0.001	0.001	0.151333	0.001	-2.7242	-9.96578	-7.24159
C10090_12606	mmu_circ_0012143	mmu_circ_0012143	0.452	0.001	0.001	0.001	0.001	0.001	0.151333	0.001	-2.7242	-9.96578	-7.24159
C10090_13529	mmu_circ_0011188	mmu_circ_0011188	0.452	0.001	0.001	0.001	0.001	0.001	0.151333	0.001	-2.7242	-9.96578	-7.24159
C10090_6721	mmu_circ_0012211	mmu_circ_0012211	0.452	0.001	0.001	0.001	0.001	0.001	0.151333	0.001	-2.7242	-9.96578	-7.24159
C10090_2026	mmu_circ_0001583	mmu_circ_0001583	0.452	0.001	0.001	0.001	0.001	0.001	0.151333	0.001	-2.7242	-9.96578	-7.24159
C10090_9758	mmu_circ_0008377	mmu_circ_0008377	0.452	0.001	0.001	0.001	0.001	0.001	0.151333	0.001	-2.7242	-9.96578	-7.24159
C10090_9086	mmu_circ_0009114	mmu_circ_0009114	0.452	0.001	0.001	0.001	0.001	0.001	0.151333	0.001	-2.7242	-9.96578	-7.24159
C10090_15297	mmu_circ_0005998	mmu_circ_0005998	0.452	0.001	0.001	0.001	0.001	0.001	0.151333	0.001	-2.7242	-9.96578	-7.24159
C10090_7140	mmu_circ_0005558	mmu_circ_0005558	0.452	0.001	0.001	0.001	0.001	0.001	0.151333	0.001	-2.7242	-9.96578	-7.24159
C10090_4645	mmu_circ_0009272	mmu_circ_0009272	0.452	0.001	0.001	0.001	0.001	0.001	0.151333	0.001	-2.7242	-9.96578	-7.24159
C10090_12008	mmu_circ_0015224	mmu_circ_0015224	0.452	0.001	0.001	0.001	0.001	0.001	0.151333	0.001	-2.7242	-9.96578	-7.24159
C10090_672	mmu_circ_0010537	mmu_circ_0010537	0.452	0.001	0.001	0.001	0.001	0.001	0.151333	0.001	-2.7242	-9.96578	-7.24159
C10090_11042	mmu_circ_0011545	mmu_circ_0011545	0.452	0.001	0.001	0.001	0.001	0.001	0.151333	0.001	-2.7242	-9.96578	-7.24159
C10090_9844	mmu_circ_0015900	mmu_circ_0015900	0.452	0.001	0.001	0.001	0.001	0.001	0.151333	0.001	-2.7242	-9.96578	-7.24159
C10090_3928	mmu_circ_0006246	mmu_circ_0006246	0.452	0.001	0.001	0.001	0.001	0.001	0.151333	0.001	-2.7242	-9.96578	-7.24159
C10090_5431	mmu_circ_0014340	mmu_circ_0014340	0.452	0.001	0.001	0.001	0.001	0.001	0.151333	0.001	-2.7242	-9.96578	-7.24159
C10090_8783	mmu_circ_0002617	mmu_circ_0002617	0.452	0.001	0.001	0.001	0.001	0.001	0.151333	0.001	-2.7242	-9.96578	-7.24159
C10090_8066	mmu_circ_0011150	mmu_circ_0011150	0.452	0.001	0.001	0.001	0.001	0.001	0.151333	0.001	-2.7242	-9.96578	-7.24159
C10090_11891	mmu_circ_0001949	mmu_circ_0001949	0.452	0.001	0.001	0.001	0.001	0.001	0.151333	0.001	-2.7242	-9.96578	-7.24159
C10090_7289	mmu_circ_0002358	mmu_circ_0002358	0.452	0.001	0.001	0.001	0.001	0.001	0.151333	0.001	-2.7242	-9.96578	-7.24159
C10090_9984	mmu_circ_0002300	mmu_circ_0002300	0.452	0.001	0.001	0.001	0.001	0.001	0.151333	0.001	-2.7242	-9.96578	-7.24159
C10090_11728	mmu_circ_0010693	mmu_circ_0010693	0.452	0.001	0.001	0.001	0.001	0.001	0.151333	0.001	-2.7242	-9.96578	-7.24159
C10090_5211	mmu_circ_0008083	mmu_circ_0008083	0.452	0.001	0.001	0.001	0.001	0.001	0.151333	0.001	-2.7242	-9.96578	-7.24159
C10090_6037	mmu_circ_0016185	mmu_circ_0016185	0.452	0.001	0.001	0.001	0.001	0.001	0.151333	0.001	-2.7242	-9.96578	-7.24159
C10090_13277	mmu_circ_0005903	mmu_circ_0005903	0.452	0.001	0.001	0.001	0.001	0.001	0.151333	0.001	-2.7242	-9.96578	-7.24159
C10090_15309	mmu_circ_0015130	mmu_circ_0015130	0.452	0.001	0.001	0.001	0.001	0.001	0.151333	0.001	-2.7242	-9.96578	-7.24159
C10090_15846	mmu_circ_0010986	mmu_circ_0010986	0.452	0.001	0.001	0.001	0.001	0.001	0.151333	0.001	-2.7242	-9.96578	-7.24159
C10090_7082	mmu_circ_0015227	mmu_circ_0015227	0.452	0.001	0.001	0.001	0.001	0.001	0.151333	0.001	-2.7242	-9.96578	-7.24159
C10090_9095	mmu_circ_0010192	mmu_circ_0010192	0.452	0.001	0.001	0.001	0.001	0.001	0.151333	0.001	-2.7242	-9.96578	-7.24159
C10090_2342	mmu_circ_0002980	mmu_circ_0002980	0.452	0.001	0.001	0.001	0.001	0.001	0.151333	0.001	-2.7242	-9.96578	-7.24159
C10090_2789	mmu_circ_0002553	mmu_circ_0002553	0.452	0.001	0.001	0.001	0.001	0.001	0.151333	0.001	-2.7242	-9.96578	-7.24159
C10090_12984	mmu_circ_0012011	mmu_circ_0012011	0.452	0.001	0.001	0.001	0.001	0.001	0.151333	0.001	-2.7242	-9.96578	-7.24159
C10090_12140	mmu_circ_0014353	mmu_circ_0014353	0.452	0.001	0.001	0.001	0.001	0.001	0.151333	0.001	-2.7242	-9.96578	-7.24159
C10090_13476	mmu_circ_0011852	mmu_circ_0011852	0.452	0.001	0.001	0.001	0.001	0.001	0.151333	0.001	-2.7242	-9.96578	-7.24159
C10090_3310	mmu_circ_0013346	mmu_circ_0013346	0.452	0.001	0.001	0.001	0.001	0.001	0.151333	0.001	-2.7242	-9.96578	-7.24159
C10090_9552	mmu_circ_0003037	mmu_circ_0003037	0.452	0.001	0.001	0.001	0.001	0.001	0.151333	0.001	-2.7242	-9.96578	-7.24159
C10090_13750	mmu_circ_0013172	mmu_circ_0013172	0.452	0.001	0.001	0.001	0.001	0.001	0.151333	0.001	-2.7242	-9.96578	-7.24159
C10090_1338	mmu_circ_0006288	mmu_circ_0006288	0.452	0.001	0.001	0.001	0.001	0.001	0.151333	0.001	-2.7242	-9.96578	-7.24159
C10090_4800	mmu_circ_0003429	mmu_circ_0003429	0.452	0.001	0.001	0.001	0.001	0.001	0.151333	0.001	-2.7242	-9.96578	-7.24159
C10090_12906	mmu_circ_0007098	mmu_circ_0007098	0.452	0.001	0.001	0.001	0.001	0.001	0.151333	0.001	-2.7242	-9.96578	-7.24159
C10090_8547	mmu_circ_0005030	mmu_circ_0005030	0.452	0.001	0.001	0.001	0.001	0.001	0.151333	0.001	-2.7242	-9.96578	-7.24159
C10090_11779	mmu_circ_0015588	mmu_circ_0015588	0.452	0.001	0.001	0.001	0.001	0.001	0.151333	0.001	-2.7242	-9.96578	-7.24159
C10090_9405	mmu_circ_0011824	mmu_circ_0011824	0.452	0.001	0.001	0.001	0.001	0.001	0.151333	0.001	-2.7242	-9.96578	-7.24159
C10090_14812	mmu_circ_0000850	mmu_circ_0000850	0.452	0.001	0.001	0.001	0.001	0.001	0.151333	0.001	-2.7242	-9.96578	-7.24159
C10090_15890	mmu_circ_0004053	mmu_circ_0004053	0.452	0.001	0.001	0.001	0.001	0.001	0.151333	0.001	-2.7242	-9.96578	-7.24159
C10090_13175	mmu_circ_0014540	mmu_circ_0014540	0.452	0.001	0.001	0.001	0.001	0.001	0.151333	0.001	-2.7242	-9.96578	-7.24159
C10090_2680	mmu_circ_0003311	mmu_circ_0003311	0.452	0.001	0.001	0.001	0.001	0.001	0.151333	0.001	-2.7242	-9.96578	-7.24159
C10090_10564	mmu_circ_0008428	mmu_circ_0008428	0.452	0.001	0.001	0.001	0.001	0.001	0.151333	0.001	-2.7242	-9.96578	-7.24159
C10090_4407	mmu_circ_0013831	mmu_circ_0013831	0.452	0.001	0.001	0.001	0.001	0.001	0.151333	0.001	-2.7242	-9.96578	-7.24159
C10090_12361	mmu_circ_0011471	mmu_circ_0011471	0.452	0.001	0.001	0.001	0.001	0.001	0.151333	0.001	-2.7242	-9.96578	-7.24159
C10090_15688	mmu_circ_0004610	mmu_circ_0004610	0.452	0.001	0.001	0.001	0.001	0.001	0.151333	0.001	-2.7242	-9.96578	-7.24159
C10090_10140	mmu_circ_0012562	mmu_circ_0012562	0.452	0.001	0.001	0.001	0.001	0.001	0.151333	0.001	-2.7242	-9.96578	-7.24159
C10090_6796	mmu_circ_0004958	mmu_circ_0004958	0.452	0.001	0.001	0.001	0.001	0.001	0.151333	0.001	-2.7242	-9.96578	-7.24159
C10090_7240	mmu_circ_0014223	mmu_circ_0014223	0.452	0.001	0.001	0.001	0.001	0.001	0.151333	0.001	-2.7242	-9.96578	-7.24159
C10090_12215	mmu_circ_0003801	mmu_circ_0003801	0.452	0.001	0.001	0.001	0.001	0.001	0.151333	0.001	-2.7242	-9.96578	-7.24159
C10090_8703	mmu_circ_0003116	mmu_circ_0003116	0.452	0.001	0.001	0.001	0.001	0.001	0.151333	0.001	-2.7242	-9.96578	-7.24159
C10090_1704	mmu_circ_0009091	mmu_circ_0009091	0.452	0.001	0.001	0.001	0.001	0.001	0.151333	0.001	-2.7242	-9.96578	-7.24159
C10090_8792	mmu_circ_0013222	mmu_circ_0013222	0.452	0.001	0.001	0.001	0.001	0.001	0.151333	0.001	-2.7242	-9.96578	-7.24159
C10090_8752	mmu_circ_0015229	mmu_circ_0015229	0.452	0.001	0.001	0.001	0.001	0.001	0.151333	0.001	-2.7242	-9.96578	-7.24159
C10090_9500	mmu_circ_0014657	mmu_circ_0014657	0.452	0.001	0.001	0.001	0.001	0.001	0.151333	0.001	-2.7242	-9.96578	-7.24159
C10090_3471	mmu_circ_0010674	mmu_circ_0010674	0.452	0.001	0.001	0.001	0.001	0.001	0.151333	0.001	-2.7242	-9.96578	-7.24159
C10090_4882	mmu_circ_0010983	mmu_circ_0010983	0.452	0.001	0.001	0.001	0.001	0.001	0.151333	0.001	-2.7242	-9.96578	-7.24159
C10090_6633	mmu_circ_0002041	mmu_circ_0002041	0.452	0.001	0.001	0.001	0.001	0.001	0.151333	0.001	-2.7242	-9.96578	-7.24159
C10090_15680	mmu_circ_0001926	mmu_circ_0001926	0.452	0.001	0.001	0.001	0.001	0.001	0.151333	0.001	-2.7242	-9.96578	-7.24159
C10090_4822	mmu_circ_0015669	mmu_circ_0015669	0.452	0.001	0.001	0.001	0.001	0.001	0.151333	0.001	-2.7242	-9.96578	-7.24159
C10090_3188	mmu_circ_0001969	mmu_circ_0001969	0.452	0.001	0.001	0.001	0.001	0.001	0.151333	0.001	-2.7242	-9.96578	-7.24159
C10090_12145	mmu_circ_0012754	mmu_circ_0012754	0.452	0.001	0.001	0.001	0.001	0.001	0.151333	0.001	-2.7242	-9.96578	-7.24159
C10090_6772	mmu_circ_0014328	mmu_circ_0014328	0.452	0.001	0.001	0.001	0.001	0.001	0.151333	0.001	-2.7242	-9.96578	-7.24159
C10090_4725	mmu_circ_0014082	mmu_circ_0014082	0.452	0.001	0.001	0.001	0.001	0.001	0.151333	0.001	-2.7242	-9.96578	-7.24159
C10090_13133	mmu_circ_0003323	mmu_circ_0003323	0.452	0.001	0.001	0.001	0.001	0.001	0.151333	0.001	-2.7242	-9.96578	-7.24159
C10090_1063	mmu_circ_0013088	mmu_circ_0013088	0.452	0.001	0.001	0.001	0.001	0.001	0.151333	0.001	-2.7242	-9.96578	-7.24159
C10090_13698	mmu_circ_0000606	mmu_circ_0000606	0.452	0.001	0.001	0.001	0.001	0.001	0.151333	0.001	-2.7242	-9.96578	-7.24159
C10090_11680	mmu_circ_0015047	mmu_circ_0015047	0.452	0.001	0.001	0.001	0.001	0.001	0.151333	0.001	-2.7242	-9.96578	-7.24159
C10090_2332	mmu_circ_0006647	mmu_circ_0006647	0.452	0.001	0.001	0.001	0.001	0.001	0.151333	0.001	-2.7242	-9.96578	-7.24159
C10090_783	mmu_circ_0005294	mmu_circ_0005294	0.452	0.001	0.001	0.001	0.001	0.001	0.151333	0.001	-2.7242	-9.96578	-7.24159
C10090_8764	mmu_circ_0012755	mmu_circ_0012755	0.452	0.001	0.001	0.001	0.001	0.001	0.151333	0.001	-2.7242	-9.96578	-7.24159
C10090_1993	mmu_circ_0001839	mmu_circ_0001839	0.452	0.001	0.001	0.001	0.001	0.001	0.151333	0.001	-2.7242	-9.96578	-7.24159
C10090_14156	mmu_circ_0003004	mmu_circ_0003004	0.452	0.001	0.001	0.001	0.001	0.001	0.151333	0.001	-2.7242	-9.96578	-7.24159
C10090_816	mmu_circ_0015901	mmu_circ_0015901	0.452	0.001	0.001	0.001	0.001	0.001	0.151333	0.001	-2.7242	-9.96578	-7.24159
C10090_11422	mmu_circ_0007863	mmu_circ_0007863	0.452	0.001	0.001	0.001	0.001	0.001	0.151333	0.001	-2.7242	-9.96578	-7.24159
C10090_9298	mmu_circ_0015563	mmu_circ_0015563	0.452	0.001	0.001	0.001	0.001	0.001	0.151333	0.001	-2.7242	-9.96578	-7.24159
C10090_11281	mmu_circ_0011191	mmu_circ_0011191	0.452	0.001	0.001	0.001	0.001	0.001	0.151333	0.001	-2.7242	-9.96578	-7.24159
C10090_1007	mmu_circ_0004054	mmu_circ_0004054	0.452	0.001	0.001	0.001	0.001	0.001	0.151333	0.001	-2.7242	-9.96578	-7.24159
C10090_1401	mmu_circ_0012592	mmu_circ_0012592	0.452	0.001	0.001	0.001	0.001	0.001	0.151333	0.001	-2.7242	-9.96578	-7.24159
C10090_6315	mmu_circ_0007900	mmu_circ_0007900	0.452	0.001	0.001	0.001	0.001	0.001	0.151333	0.001	-2.7242	-9.96578	-7.24159
C10090_2016	mmu_circ_0004152	mmu_circ_0004152	0.452	0.001	0.001	0.001	0.001	0.001	0.151333	0.001	-2.7242	-9.96578	-7.24159
C10090_11704	mmu_circ_0001868	mmu_circ_0001868	0.452	0.001	0.001	0.001	0.001	0.001	0.151333	0.001	-2.7242	-9.96578	-7.24159
C10090_3549	mmu_circ_0011194	mmu_circ_0011194	0.452	0.001	0.001	0.001	0.001	0.001	0.151333	0.001	-2.7242	-9.96578	-7.24159
C10090_4863	mmu_circ_0011820	mmu_circ_0011820	0.452	0.001	0.001	0.001	0.001	0.001	0.151333	0.001	-2.7242	-9.96578	-7.24159
C10090_2488	mmu_circ_0012585	mmu_circ_0012585	0.452	0.001	0.001	0.001	0.001	0.001	0.151333	0.001	-2.7242	-9.96578	-7.24159
C10090_12580	mmu_circ_0010196	mmu_circ_0010196	0.452	0.001	0.001	0.001	0.001	0.001	0.151333	0.001	-2.7242	-9.96578	-7.24159
G10090_28844	102637269	Gm11575	0.001	0.441	0.001	0.001	0.001	0.001	0.147667	0.001	-2.75958	-9.96578	-7.2062
C10090_848	mmu_circ_0013798	mmu_circ_0013798	0.001	0.439	0.001	0.001	0.001	0.001	0.147	0.001	-2.76611	-9.96578	-7.19967
C10090_6137	mmu_circ_0008646	mmu_circ_0008646	0.001	0.439	0.001	0.001	0.001	0.001	0.147	0.001	-2.76611	-9.96578	-7.19967
C10090_7151	mmu_circ_0012821	mmu_circ_0012821	0.001	0.439	0.001	0.001	0.001	0.001	0.147	0.001	-2.76611	-9.96578	-7.19967
C10090_6726	mmu_circ_0004818	mmu_circ_0004818	0.001	0.439	0.001	0.001	0.001	0.001	0.147	0.001	-2.76611	-9.96578	-7.19967
C10090_2637	mmu_circ_0004476	mmu_circ_0004476	0.001	0.439	0.001	0.001	0.001	0.001	0.147	0.001	-2.76611	-9.96578	-7.19967
C10090_14311	mmu_circ_0000720	mmu_circ_0000720	0.001	0.439	0.001	0.001	0.001	0.001	0.147	0.001	-2.76611	-9.96578	-7.19967
C10090_2372	mmu_circ_0012354	mmu_circ_0012354	0.001	0.439	0.001	0.001	0.001	0.001	0.147	0.001	-2.76611	-9.96578	-7.19967
C10090_9394	mmu_circ_0003858	mmu_circ_0003858	0.001	0.439	0.001	0.001	0.001	0.001	0.147	0.001	-2.76611	-9.96578	-7.19967
C10090_319	mmu_circ_0004490	mmu_circ_0004490	0.001	0.439	0.001	0.001	0.001	0.001	0.147	0.001	-2.76611	-9.96578	-7.19967
C10090_12306	mmu_circ_0007884	mmu_circ_0007884	0.001	0.439	0.001	0.001	0.001	0.001	0.147	0.001	-2.76611	-9.96578	-7.19967
C10090_15235	mmu_circ_0012474	mmu_circ_0012474	0.001	0.439	0.001	0.001	0.001	0.001	0.147	0.001	-2.76611	-9.96578	-7.19967
C10090_14344	mmu_circ_0013643	mmu_circ_0013643	0.001	0.439	0.001	0.001	0.001	0.001	0.147	0.001	-2.76611	-9.96578	-7.19967
C10090_8117	mmu_circ_0005168	mmu_circ_0005168	0.001	0.439	0.001	0.001	0.001	0.001	0.147	0.001	-2.76611	-9.96578	-7.19967
C10090_14471	mmu_circ_0006292	mmu_circ_0006292	0.001	0.439	0.001	0.001	0.001	0.001	0.147	0.001	-2.76611	-9.96578	-7.19967
C10090_2433	mmu_circ_0011755	mmu_circ_0011755	0.001	0.439	0.001	0.001	0.001	0.001	0.147	0.001	-2.76611	-9.96578	-7.19967
C10090_2532	mmu_circ_0010967	mmu_circ_0010967	0.001	0.439	0.001	0.001	0.001	0.001	0.147	0.001	-2.76611	-9.96578	-7.19967
C10090_9193	mmu_circ_0015927	mmu_circ_0015927	0.001	0.439	0.001	0.001	0.001	0.001	0.147	0.001	-2.76611	-9.96578	-7.19967
C10090_4090	mmu_circ_0007450	mmu_circ_0007450	0.001	0.439	0.001	0.001	0.001	0.001	0.147	0.001	-2.76611	-9.96578	-7.19967
C10090_4655	mmu_circ_0008076	mmu_circ_0008076	0.001	0.439	0.001	0.001	0.001	0.001	0.147	0.001	-2.76611	-9.96578	-7.19967
C10090_4208	mmu_circ_0007619	mmu_circ_0007619	0.001	0.439	0.001	0.001	0.001	0.001	0.147	0.001	-2.76611	-9.96578	-7.19967
C10090_6909	mmu_circ_0009371	mmu_circ_0009371	0.001	0.439	0.001	0.001	0.001	0.001	0.147	0.001	-2.76611	-9.96578	-7.19967
C10090_4939	mmu_circ_0003725	mmu_circ_0003725	0.001	0.439	0.001	0.001	0.001	0.001	0.147	0.001	-2.76611	-9.96578	-7.19967
C10090_8653	mmu_circ_0013976	mmu_circ_0013976	0.001	0.439	0.001	0.001	0.001	0.001	0.147	0.001	-2.76611	-9.96578	-7.19967
C10090_7148	mmu_circ_0016216	mmu_circ_0016216	0.001	0.439	0.001	0.001	0.001	0.001	0.147	0.001	-2.76611	-9.96578	-7.19967
C10090_14188	mmu_circ_0001650	mmu_circ_0001650	0.001	0.439	0.001	0.001	0.001	0.001	0.147	0.001	-2.76611	-9.96578	-7.19967
C10090_7921	mmu_circ_0014275	mmu_circ_0014275	0.001	0.439	0.001	0.001	0.001	0.001	0.147	0.001	-2.76611	-9.96578	-7.19967
C10090_7100	mmu_circ_0007349	mmu_circ_0007349	0.001	0.439	0.001	0.001	0.001	0.001	0.147	0.001	-2.76611	-9.96578	-7.19967
C10090_1162	mmu_circ_0001430	mmu_circ_0001430	0.001	0.439	0.001	0.001	0.001	0.001	0.147	0.001	-2.76611	-9.96578	-7.19967
C10090_4157	mmu_circ_0001449	mmu_circ_0001449	0.001	0.439	0.001	0.001	0.001	0.001	0.147	0.001	-2.76611	-9.96578	-7.19967
C10090_4961	mmu_circ_0002798	mmu_circ_0002798	0.001	0.439	0.001	0.001	0.001	0.001	0.147	0.001	-2.76611	-9.96578	-7.19967
C10090_3662	mmu_circ_0004067	mmu_circ_0004067	0.001	0.439	0.001	0.001	0.001	0.001	0.147	0.001	-2.76611	-9.96578	-7.19967
C10090_11665	mmu_circ_0009952	mmu_circ_0009952	0.001	0.439	0.001	0.001	0.001	0.001	0.147	0.001	-2.76611	-9.96578	-7.19967
C10090_3545	mmu_circ_0012950	mmu_circ_0012950	0.001	0.439	0.001	0.001	0.001	0.001	0.147	0.001	-2.76611	-9.96578	-7.19967
C10090_538	mmu_circ_0015824	mmu_circ_0015824	0.001	0.439	0.001	0.001	0.001	0.001	0.147	0.001	-2.76611	-9.96578	-7.19967
C10090_7661	mmu_circ_0005891	mmu_circ_0005891	0.001	0.439	0.001	0.001	0.001	0.001	0.147	0.001	-2.76611	-9.96578	-7.19967
C10090_8438	mmu_circ_0012015	mmu_circ_0012015	0.001	0.439	0.001	0.001	0.001	0.001	0.147	0.001	-2.76611	-9.96578	-7.19967
C10090_1254	mmu_circ_0010742	mmu_circ_0010742	0.001	0.439	0.001	0.001	0.001	0.001	0.147	0.001	-2.76611	-9.96578	-7.19967
C10090_810	mmu_circ_0000471	mmu_circ_0000471	0.001	0.439	0.001	0.001	0.001	0.001	0.147	0.001	-2.76611	-9.96578	-7.19967
C10090_9093	mmu_circ_0006308	mmu_circ_0006308	0.001	0.439	0.001	0.001	0.001	0.001	0.147	0.001	-2.76611	-9.96578	-7.19967
C10090_14923	mmu_circ_0013086	mmu_circ_0013086	0.001	0.439	0.001	0.001	0.001	0.001	0.147	0.001	-2.76611	-9.96578	-7.19967
C10090_12565	mmu_circ_0010206	mmu_circ_0010206	0.001	0.439	0.001	0.001	0.001	0.001	0.147	0.001	-2.76611	-9.96578	-7.19967
C10090_14554	mmu_circ_0002089	mmu_circ_0002089	0.001	0.439	0.001	0.001	0.001	0.001	0.147	0.001	-2.76611	-9.96578	-7.19967
C10090_9485	mmu_circ_0011193	mmu_circ_0011193	0.001	0.439	0.001	0.001	0.001	0.001	0.147	0.001	-2.76611	-9.96578	-7.19967
C10090_12276	mmu_circ_0012321	mmu_circ_0012321	0.001	0.439	0.001	0.001	0.001	0.001	0.147	0.001	-2.76611	-9.96578	-7.19967
C10090_14368	mmu_circ_0012820	mmu_circ_0012820	0.001	0.439	0.001	0.001	0.001	0.001	0.147	0.001	-2.76611	-9.96578	-7.19967
C10090_10030	mmu_circ_0005980	mmu_circ_0005980	0.001	0.439	0.001	0.001	0.001	0.001	0.147	0.001	-2.76611	-9.96578	-7.19967
C10090_8440	mmu_circ_0016188	mmu_circ_0016188	0.001	0.439	0.001	0.001	0.001	0.001	0.147	0.001	-2.76611	-9.96578	-7.19967
C10090_1533	mmu_circ_0011707	mmu_circ_0011707	0.001	0.439	0.001	0.001	0.001	0.001	0.147	0.001	-2.76611	-9.96578	-7.19967
C10090_3512	mmu_circ_0013354	mmu_circ_0013354	0.001	0.439	0.001	0.001	0.001	0.001	0.147	0.001	-2.76611	-9.96578	-7.19967
C10090_14551	mmu_circ_0003872	mmu_circ_0003872	0.001	0.439	0.001	0.001	0.001	0.001	0.147	0.001	-2.76611	-9.96578	-7.19967
C10090_10875	mmu_circ_0014493	mmu_circ_0014493	0.001	0.439	0.001	0.001	0.001	0.001	0.147	0.001	-2.76611	-9.96578	-7.19967
C10090_6275	mmu_circ_0004235	mmu_circ_0004235	0.001	0.439	0.001	0.001	0.001	0.001	0.147	0.001	-2.76611	-9.96578	-7.19967
C10090_4794	mmu_circ_0004227	mmu_circ_0004227	0.001	0.439	0.001	0.001	0.001	0.001	0.147	0.001	-2.76611	-9.96578	-7.19967
C10090_5003	mmu_circ_0012010	mmu_circ_0012010	0.001	0.439	0.001	0.001	0.001	0.001	0.147	0.001	-2.76611	-9.96578	-7.19967
C10090_3560	mmu_circ_0013611	mmu_circ_0013611	0.001	0.439	0.001	0.001	0.001	0.001	0.147	0.001	-2.76611	-9.96578	-7.19967
C10090_11609	mmu_circ_0010572	mmu_circ_0010572	0.001	0.439	0.001	0.001	0.001	0.001	0.147	0.001	-2.76611	-9.96578	-7.19967
C10090_3981	mmu_circ_0005630	mmu_circ_0005630	0.001	0.439	0.001	0.001	0.001	0.001	0.147	0.001	-2.76611	-9.96578	-7.19967
C10090_8723	mmu_circ_0005471	mmu_circ_0005471	0.001	0.439	0.001	0.001	0.001	0.001	0.147	0.001	-2.76611	-9.96578	-7.19967
C10090_13674	mmu_circ_0014556	mmu_circ_0014556	0.001	0.439	0.001	0.001	0.001	0.001	0.147	0.001	-2.76611	-9.96578	-7.19967
C10090_2021	mmu_circ_0002775	mmu_circ_0002775	0.001	0.439	0.001	0.001	0.001	0.001	0.147	0.001	-2.76611	-9.96578	-7.19967
C10090_11774	mmu_circ_0013353	mmu_circ_0013353	0.001	0.439	0.001	0.001	0.001	0.001	0.147	0.001	-2.76611	-9.96578	-7.19967
C10090_15163	mmu_circ_0004468	mmu_circ_0004468	0.001	0.439	0.001	0.001	0.001	0.001	0.147	0.001	-2.76611	-9.96578	-7.19967
C10090_12890	mmu_circ_0009188	mmu_circ_0009188	0.001	0.439	0.001	0.001	0.001	0.001	0.147	0.001	-2.76611	-9.96578	-7.19967
C10090_14242	mmu_circ_0015026	mmu_circ_0015026	0.001	0.439	0.001	0.001	0.001	0.001	0.147	0.001	-2.76611	-9.96578	-7.19967
C10090_2385	mmu_circ_0005643	mmu_circ_0005643	0.001	0.439	0.001	0.001	0.001	0.001	0.147	0.001	-2.76611	-9.96578	-7.19967
C10090_10766	mmu_circ_0014906	mmu_circ_0014906	0.001	0.439	0.001	0.001	0.001	0.001	0.147	0.001	-2.76611	-9.96578	-7.19967
C10090_10001	mmu_circ_0012140	mmu_circ_0012140	0.001	0.439	0.001	0.001	0.001	0.001	0.147	0.001	-2.76611	-9.96578	-7.19967
C10090_3915	mmu_circ_0004421	mmu_circ_0004421	0.001	0.439	0.001	0.001	0.001	0.001	0.147	0.001	-2.76611	-9.96578	-7.19967
C10090_261	mmu_circ_0005081	mmu_circ_0005081	0.001	0.439	0.001	0.001	0.001	0.001	0.147	0.001	-2.76611	-9.96578	-7.19967
C10090_9048	mmu_circ_0005640	mmu_circ_0005640	0.001	0.439	0.001	0.001	0.001	0.001	0.147	0.001	-2.76611	-9.96578	-7.19967
C10090_5866	mmu_circ_0002695	mmu_circ_0002695	0.001	0.439	0.001	0.001	0.001	0.001	0.147	0.001	-2.76611	-9.96578	-7.19967
C10090_13040	mmu_circ_0005828	mmu_circ_0005828	0.001	0.439	0.001	0.001	0.001	0.001	0.147	0.001	-2.76611	-9.96578	-7.19967
C10090_1556	mmu_circ_0010341	mmu_circ_0010341	0.001	0.439	0.001	0.001	0.001	0.001	0.147	0.001	-2.76611	-9.96578	-7.19967
C10090_14747	mmu_circ_0001499	mmu_circ_0001499	0.001	0.439	0.001	0.001	0.001	0.001	0.147	0.001	-2.76611	-9.96578	-7.19967
C10090_10216	mmu_circ_0006519	mmu_circ_0006519	0.001	0.439	0.001	0.001	0.001	0.001	0.147	0.001	-2.76611	-9.96578	-7.19967
C10090_2921	mmu_circ_0008815	mmu_circ_0008815	0.001	0.439	0.001	0.001	0.001	0.001	0.147	0.001	-2.76611	-9.96578	-7.19967
C10090_92	mmu_circ_0001498	mmu_circ_0001498	0.001	0.439	0.001	0.001	0.001	0.001	0.147	0.001	-2.76611	-9.96578	-7.19967
C10090_9815	mmu_circ_0009173	mmu_circ_0009173	0.001	0.439	0.001	0.001	0.001	0.001	0.147	0.001	-2.76611	-9.96578	-7.19967
C10090_8142	mmu_circ_0005608	mmu_circ_0005608	0.001	0.439	0.001	0.001	0.001	0.001	0.147	0.001	-2.76611	-9.96578	-7.19967
C10090_6797	mmu_circ_0001771	mmu_circ_0001771	0.001	0.439	0.001	0.001	0.001	0.001	0.147	0.001	-2.76611	-9.96578	-7.19967
C10090_11528	mmu_circ_0015059	mmu_circ_0015059	0.001	0.439	0.001	0.001	0.001	0.001	0.147	0.001	-2.76611	-9.96578	-7.19967
C10090_9858	mmu_circ_0006228	mmu_circ_0006228	0.001	0.439	0.001	0.001	0.001	0.001	0.147	0.001	-2.76611	-9.96578	-7.19967
C10090_8469	mmu_circ_0008394	mmu_circ_0008394	0.001	0.439	0.001	0.001	0.001	0.001	0.147	0.001	-2.76611	-9.96578	-7.19967
C10090_7293	mmu_circ_0013085	mmu_circ_0013085	0.001	0.439	0.001	0.001	0.001	0.001	0.147	0.001	-2.76611	-9.96578	-7.19967
C10090_2013	mmu_circ_0007237	mmu_circ_0007237	0.001	0.439	0.001	0.001	0.001	0.001	0.147	0.001	-2.76611	-9.96578	-7.19967
C10090_10681	mmu_circ_0003620	mmu_circ_0003620	0.001	0.439	0.001	0.001	0.001	0.001	0.147	0.001	-2.76611	-9.96578	-7.19967
C10090_7437	mmu_circ_0002580	mmu_circ_0002580	0.001	0.439	0.001	0.001	0.001	0.001	0.147	0.001	-2.76611	-9.96578	-7.19967
C10090_3899	mmu_circ_0012637	mmu_circ_0012637	0.001	0.439	0.001	0.001	0.001	0.001	0.147	0.001	-2.76611	-9.96578	-7.19967
C10090_4796	mmu_circ_0003577	mmu_circ_0003577	0.001	0.439	0.001	0.001	0.001	0.001	0.147	0.001	-2.76611	-9.96578	-7.19967
C10090_6915	mmu_circ_0000040	mmu_circ_0000040	0.001	0.439	0.001	0.001	0.001	0.001	0.147	0.001	-2.76611	-9.96578	-7.19967
C10090_2454	mmu_circ_0015235	mmu_circ_0015235	0.001	0.439	0.001	0.001	0.001	0.001	0.147	0.001	-2.76611	-9.96578	-7.19967
C10090_2988	mmu_circ_0009198	mmu_circ_0009198	0.001	0.439	0.001	0.001	0.001	0.001	0.147	0.001	-2.76611	-9.96578	-7.19967
C10090_7760	mmu_circ_0001412	mmu_circ_0001412	0.001	0.439	0.001	0.001	0.001	0.001	0.147	0.001	-2.76611	-9.96578	-7.19967
C10090_5726	mmu_circ_0004006	mmu_circ_0004006	0.001	0.439	0.001	0.001	0.001	0.001	0.147	0.001	-2.76611	-9.96578	-7.19967
C10090_2088	mmu_circ_0003909	mmu_circ_0003909	0.001	0.439	0.001	0.001	0.001	0.001	0.147	0.001	-2.76611	-9.96578	-7.19967
C10090_5481	mmu_circ_0012072	mmu_circ_0012072	0.001	0.439	0.001	0.001	0.001	0.001	0.147	0.001	-2.76611	-9.96578	-7.19967
C10090_14308	mmu_circ_0004551	mmu_circ_0004551	0.001	0.439	0.001	0.001	0.001	0.001	0.147	0.001	-2.76611	-9.96578	-7.19967
C10090_951	mmu_circ_0015055	mmu_circ_0015055	0.001	0.439	0.001	0.001	0.001	0.001	0.147	0.001	-2.76611	-9.96578	-7.19967
C10090_12324	mmu_circ_0002034	mmu_circ_0002034	0.001	0.439	0.001	0.001	0.001	0.001	0.147	0.001	-2.76611	-9.96578	-7.19967
C10090_14543	mmu_circ_0002395	mmu_circ_0002395	0.001	0.439	0.001	0.001	0.001	0.001	0.147	0.001	-2.76611	-9.96578	-7.19967
C10090_6571	mmu_circ_0002031	mmu_circ_0002031	0.001	0.439	0.001	0.001	0.001	0.001	0.147	0.001	-2.76611	-9.96578	-7.19967
C10090_13748	mmu_circ_0016077	mmu_circ_0016077	0.001	0.439	0.001	0.001	0.001	0.001	0.147	0.001	-2.76611	-9.96578	-7.19967
C10090_11829	mmu_circ_0002092	mmu_circ_0002092	0.001	0.439	0.001	0.001	0.001	0.001	0.147	0.001	-2.76611	-9.96578	-7.19967
C10090_12981	mmu_circ_0012001	mmu_circ_0012001	0.001	0.439	0.001	0.001	0.001	0.001	0.147	0.001	-2.76611	-9.96578	-7.19967
C10090_10912	mmu_circ_0014853	mmu_circ_0014853	0.001	0.439	0.001	0.001	0.001	0.001	0.147	0.001	-2.76611	-9.96578	-7.19967
C10090_9554	mmu_circ_0001189	mmu_circ_0001189	0.001	0.439	0.001	0.001	0.001	0.001	0.147	0.001	-2.76611	-9.96578	-7.19967
C10090_2386	mmu_circ_0010523	mmu_circ_0010523	0.001	0.439	0.001	0.001	0.001	0.001	0.147	0.001	-2.76611	-9.96578	-7.19967
C10090_10171	mmu_circ_0003319	mmu_circ_0003319	0.001	0.439	0.001	0.001	0.001	0.001	0.147	0.001	-2.76611	-9.96578	-7.19967
C10090_11414	mmu_circ_0010814	mmu_circ_0010814	0.001	0.439	0.001	0.001	0.001	0.001	0.147	0.001	-2.76611	-9.96578	-7.19967
C10090_2668	mmu_circ_0014333	mmu_circ_0014333	0.001	0.439	0.001	0.001	0.001	0.001	0.147	0.001	-2.76611	-9.96578	-7.19967
C10090_11160	mmu_circ_0008028	mmu_circ_0008028	0.001	0.439	0.001	0.001	0.001	0.001	0.147	0.001	-2.76611	-9.96578	-7.19967
C10090_14991	mmu_circ_0003146	mmu_circ_0003146	0.001	0.439	0.001	0.001	0.001	0.001	0.147	0.001	-2.76611	-9.96578	-7.19967
C10090_6602	mmu_circ_0015820	mmu_circ_0015820	0.001	0.439	0.001	0.001	0.001	0.001	0.147	0.001	-2.76611	-9.96578	-7.19967
C10090_2909	mmu_circ_0006368	mmu_circ_0006368	0.001	0.439	0.001	0.001	0.001	0.001	0.147	0.001	-2.76611	-9.96578	-7.19967
C10090_9477	mmu_circ_0010828	mmu_circ_0010828	0.001	0.439	0.001	0.001	0.001	0.001	0.147	0.001	-2.76611	-9.96578	-7.19967
C10090_14146	mmu_circ_0007582	mmu_circ_0007582	0.001	0.439	0.001	0.001	0.001	0.001	0.147	0.001	-2.76611	-9.96578	-7.19967
C10090_11398	mmu_circ_0011682	mmu_circ_0011682	0.001	0.439	0.001	0.001	0.001	0.001	0.147	0.001	-2.76611	-9.96578	-7.19967
C10090_856	mmu_circ_0010801	mmu_circ_0010801	0.001	0.439	0.001	0.001	0.001	0.001	0.147	0.001	-2.76611	-9.96578	-7.19967
C10090_14431	mmu_circ_0003920	mmu_circ_0003920	0.001	0.439	0.001	0.001	0.001	0.001	0.147	0.001	-2.76611	-9.96578	-7.19967
C10090_15073	mmu_circ_0011458	mmu_circ_0011458	0.001	0.439	0.001	0.001	0.001	0.001	0.147	0.001	-2.76611	-9.96578	-7.19967
C10090_11141	mmu_circ_0001951	mmu_circ_0001951	0.001	0.439	0.001	0.001	0.001	0.001	0.147	0.001	-2.76611	-9.96578	-7.19967
C10090_5679	mmu_circ_0010603	mmu_circ_0010603	0.001	0.439	0.001	0.001	0.001	0.001	0.147	0.001	-2.76611	-9.96578	-7.19967
C10090_14118	mmu_circ_0011488	mmu_circ_0011488	0.001	0.001	0.436	0.001	0.001	0.001	0.146	0.001	-2.77596	-9.96578	-7.18982
C10090_3800	mmu_circ_0008592	mmu_circ_0008592	0.001	0.001	0.436	0.001	0.001	0.001	0.146	0.001	-2.77596	-9.96578	-7.18982
C10090_6196	mmu_circ_0008267	mmu_circ_0008267	0.001	0.001	0.436	0.001	0.001	0.001	0.146	0.001	-2.77596	-9.96578	-7.18982
C10090_3341	mmu_circ_0013462	mmu_circ_0013462	0.001	0.001	0.436	0.001	0.001	0.001	0.146	0.001	-2.77596	-9.96578	-7.18982
C10090_187	mmu_circ_0008789	mmu_circ_0008789	0.001	0.001	0.436	0.001	0.001	0.001	0.146	0.001	-2.77596	-9.96578	-7.18982
C10090_12673	mmu_circ_0005702	mmu_circ_0005702	0.001	0.001	0.436	0.001	0.001	0.001	0.146	0.001	-2.77596	-9.96578	-7.18982
C10090_5132	mmu_circ_0006750	mmu_circ_0006750	0.001	0.001	0.436	0.001	0.001	0.001	0.146	0.001	-2.77596	-9.96578	-7.18982
C10090_8890	mmu_circ_0015437	mmu_circ_0015437	0.001	0.001	0.436	0.001	0.001	0.001	0.146	0.001	-2.77596	-9.96578	-7.18982
C10090_8917	mmu_circ_0001199	mmu_circ_0001199	0.001	0.001	0.436	0.001	0.001	0.001	0.146	0.001	-2.77596	-9.96578	-7.18982
C10090_4142	mmu_circ_0006717	mmu_circ_0006717	0.001	0.001	0.436	0.001	0.001	0.001	0.146	0.001	-2.77596	-9.96578	-7.18982
C10090_7492	mmu_circ_0003792	mmu_circ_0003792	0.001	0.001	0.436	0.001	0.001	0.001	0.146	0.001	-2.77596	-9.96578	-7.18982
C10090_15664	mmu_circ_0015987	mmu_circ_0015987	0.001	0.001	0.436	0.001	0.001	0.001	0.146	0.001	-2.77596	-9.96578	-7.18982
C10090_459	mmu_circ_0010987	mmu_circ_0010987	0.001	0.001	0.436	0.001	0.001	0.001	0.146	0.001	-2.77596	-9.96578	-7.18982
C10090_666	mmu_circ_0012238	mmu_circ_0012238	0.001	0.001	0.436	0.001	0.001	0.001	0.146	0.001	-2.77596	-9.96578	-7.18982
C10090_3086	mmu_circ_0003877	mmu_circ_0003877	0.001	0.001	0.436	0.001	0.001	0.001	0.146	0.001	-2.77596	-9.96578	-7.18982
C10090_3944	mmu_circ_0013634	mmu_circ_0013634	0.001	0.001	0.436	0.001	0.001	0.001	0.146	0.001	-2.77596	-9.96578	-7.18982
C10090_6875	mmu_circ_0003927	mmu_circ_0003927	0.001	0.001	0.436	0.001	0.001	0.001	0.146	0.001	-2.77596	-9.96578	-7.18982
C10090_13643	mmu_circ_0003649	mmu_circ_0003649	0.001	0.001	0.436	0.001	0.001	0.001	0.146	0.001	-2.77596	-9.96578	-7.18982
C10090_9055	mmu_circ_0016311	mmu_circ_0016311	0.001	0.001	0.436	0.001	0.001	0.001	0.146	0.001	-2.77596	-9.96578	-7.18982
C10090_2514	mmu_circ_0011279	mmu_circ_0011279	0.001	0.001	0.436	0.001	0.001	0.001	0.146	0.001	-2.77596	-9.96578	-7.18982
C10090_1131	mmu_circ_0010030	mmu_circ_0010030	0.001	0.001	0.436	0.001	0.001	0.001	0.146	0.001	-2.77596	-9.96578	-7.18982
C10090_11949	mmu_circ_0010388	mmu_circ_0010388	0.001	0.001	0.436	0.001	0.001	0.001	0.146	0.001	-2.77596	-9.96578	-7.18982
C10090_5217	mmu_circ_0008664	mmu_circ_0008664	0.001	0.001	0.436	0.001	0.001	0.001	0.146	0.001	-2.77596	-9.96578	-7.18982
C10090_4972	mmu_circ_0007172	mmu_circ_0007172	0.001	0.001	0.436	0.001	0.001	0.001	0.146	0.001	-2.77596	-9.96578	-7.18982
C10090_3465	mmu_circ_0013159	mmu_circ_0013159	0.001	0.001	0.436	0.001	0.001	0.001	0.146	0.001	-2.77596	-9.96578	-7.18982
C10090_12733	mmu_circ_0002509	mmu_circ_0002509	0.001	0.001	0.436	0.001	0.001	0.001	0.146	0.001	-2.77596	-9.96578	-7.18982
C10090_12320	mmu_circ_0003874	mmu_circ_0003874	0.001	0.001	0.436	0.001	0.001	0.001	0.146	0.001	-2.77596	-9.96578	-7.18982
C10090_4737	mmu_circ_0014124	mmu_circ_0014124	0.001	0.001	0.436	0.001	0.001	0.001	0.146	0.001	-2.77596	-9.96578	-7.18982
C10090_9206	mmu_circ_0008788	mmu_circ_0008788	0.001	0.001	0.436	0.001	0.001	0.001	0.146	0.001	-2.77596	-9.96578	-7.18982
C10090_8649	mmu_circ_0004822	mmu_circ_0004822	0.001	0.001	0.436	0.001	0.001	0.001	0.146	0.001	-2.77596	-9.96578	-7.18982
C10090_2470	mmu_circ_0002001	mmu_circ_0002001	0.001	0.001	0.436	0.001	0.001	0.001	0.146	0.001	-2.77596	-9.96578	-7.18982
C10090_13490	mmu_circ_0003324	mmu_circ_0003324	0.001	0.001	0.436	0.001	0.001	0.001	0.146	0.001	-2.77596	-9.96578	-7.18982
C10090_4509	mmu_circ_0011530	mmu_circ_0011530	0.001	0.001	0.436	0.001	0.001	0.001	0.146	0.001	-2.77596	-9.96578	-7.18982
C10090_12946	mmu_circ_0013979	mmu_circ_0013979	0.001	0.001	0.436	0.001	0.001	0.001	0.146	0.001	-2.77596	-9.96578	-7.18982
C10090_1379	mmu_circ_0011087	mmu_circ_0011087	0.001	0.001	0.436	0.001	0.001	0.001	0.146	0.001	-2.77596	-9.96578	-7.18982
C10090_10390	mmu_circ_0004420	mmu_circ_0004420	0.001	0.001	0.436	0.001	0.001	0.001	0.146	0.001	-2.77596	-9.96578	-7.18982
C10090_4071	mmu_circ_0005909	mmu_circ_0005909	0.001	0.001	0.436	0.001	0.001	0.001	0.146	0.001	-2.77596	-9.96578	-7.18982
C10090_7121	mmu_circ_0005638	mmu_circ_0005638	0.001	0.001	0.436	0.001	0.001	0.001	0.146	0.001	-2.77596	-9.96578	-7.18982
C10090_1411	mmu_circ_0012845	mmu_circ_0012845	0.001	0.001	0.436	0.001	0.001	0.001	0.146	0.001	-2.77596	-9.96578	-7.18982
C10090_13765	mmu_circ_0015714	mmu_circ_0015714	0.001	0.001	0.436	0.001	0.001	0.001	0.146	0.001	-2.77596	-9.96578	-7.18982
C10090_12067	mmu_circ_0009574	mmu_circ_0009574	0.001	0.001	0.436	0.001	0.001	0.001	0.146	0.001	-2.77596	-9.96578	-7.18982
C10090_6739	mmu_circ_0010741	mmu_circ_0010741	0.001	0.001	0.436	0.001	0.001	0.001	0.146	0.001	-2.77596	-9.96578	-7.18982
C10090_833	mmu_circ_0001200	mmu_circ_0001200	0.001	0.001	0.436	0.001	0.001	0.001	0.146	0.001	-2.77596	-9.96578	-7.18982
C10090_7532	mmu_circ_0002981	mmu_circ_0002981	0.001	0.001	0.436	0.001	0.001	0.001	0.146	0.001	-2.77596	-9.96578	-7.18982
C10090_665	mmu_circ_0009190	mmu_circ_0009190	0.001	0.001	0.436	0.001	0.001	0.001	0.146	0.001	-2.77596	-9.96578	-7.18982
C10090_3023	mmu_circ_0005700	mmu_circ_0005700	0.001	0.001	0.436	0.001	0.001	0.001	0.146	0.001	-2.77596	-9.96578	-7.18982
C10090_5093	mmu_circ_0002495	mmu_circ_0002495	0.001	0.001	0.436	0.001	0.001	0.001	0.146	0.001	-2.77596	-9.96578	-7.18982
C10090_9645	mmu_circ_0009644	mmu_circ_0009644	0.001	0.001	0.436	0.001	0.001	0.001	0.146	0.001	-2.77596	-9.96578	-7.18982
C10090_15107	mmu_circ_0000094	mmu_circ_0000094	0.001	0.001	0.436	0.001	0.001	0.001	0.146	0.001	-2.77596	-9.96578	-7.18982
C10090_1516	mmu_circ_0000594	mmu_circ_0000594	0.001	0.001	0.436	0.001	0.001	0.001	0.146	0.001	-2.77596	-9.96578	-7.18982
C10090_10658	mmu_circ_0006625	mmu_circ_0006625	0.001	0.001	0.436	0.001	0.001	0.001	0.146	0.001	-2.77596	-9.96578	-7.18982
C10090_8710	mmu_circ_0016404	mmu_circ_0016404	0.001	0.001	0.436	0.001	0.001	0.001	0.146	0.001	-2.77596	-9.96578	-7.18982
C10090_15415	mmu_circ_0010716	mmu_circ_0010716	0.001	0.001	0.436	0.001	0.001	0.001	0.146	0.001	-2.77596	-9.96578	-7.18982
C10090_7299	mmu_circ_0000406	mmu_circ_0000406	0.001	0.001	0.436	0.001	0.001	0.001	0.146	0.001	-2.77596	-9.96578	-7.18982
C10090_3112	mmu_circ_0008456	mmu_circ_0008456	0.001	0.001	0.436	0.001	0.001	0.001	0.146	0.001	-2.77596	-9.96578	-7.18982
C10090_395	mmu_circ_0009181	mmu_circ_0009181	0.001	0.001	0.436	0.001	0.001	0.001	0.146	0.001	-2.77596	-9.96578	-7.18982
C10090_3035	mmu_circ_0011314	mmu_circ_0011314	0.001	0.001	0.436	0.001	0.001	0.001	0.146	0.001	-2.77596	-9.96578	-7.18982
C10090_15695	mmu_circ_0016023	mmu_circ_0016023	0.001	0.001	0.436	0.001	0.001	0.001	0.146	0.001	-2.77596	-9.96578	-7.18982
C10090_7550	mmu_circ_0016260	mmu_circ_0016260	0.001	0.001	0.436	0.001	0.001	0.001	0.146	0.001	-2.77596	-9.96578	-7.18982
C10090_10422	mmu_circ_0004485	mmu_circ_0004485	0.001	0.001	0.436	0.001	0.001	0.001	0.146	0.001	-2.77596	-9.96578	-7.18982
C10090_8717	mmu_circ_0014913	mmu_circ_0014913	0.001	0.001	0.436	0.001	0.001	0.001	0.146	0.001	-2.77596	-9.96578	-7.18982
C10090_13412	mmu_circ_0014011	mmu_circ_0014011	0.001	0.001	0.436	0.001	0.001	0.001	0.146	0.001	-2.77596	-9.96578	-7.18982
C10090_1694	mmu_circ_0005170	mmu_circ_0005170	0.001	0.001	0.436	0.001	0.001	0.001	0.146	0.001	-2.77596	-9.96578	-7.18982
C10090_8532	mmu_circ_0003603	mmu_circ_0003603	0.001	0.001	0.436	0.001	0.001	0.001	0.146	0.001	-2.77596	-9.96578	-7.18982
C10090_846	mmu_circ_0015486	mmu_circ_0015486	0.001	0.001	0.436	0.001	0.001	0.001	0.146	0.001	-2.77596	-9.96578	-7.18982
C10090_11935	mmu_circ_0002831	mmu_circ_0002831	0.001	0.001	0.436	0.001	0.001	0.001	0.146	0.001	-2.77596	-9.96578	-7.18982
C10090_4036	mmu_circ_0012680	mmu_circ_0012680	0.001	0.001	0.436	0.001	0.001	0.001	0.146	0.001	-2.77596	-9.96578	-7.18982
C10090_15830	mmu_circ_0014488	mmu_circ_0014488	0.001	0.001	0.436	0.001	0.001	0.001	0.146	0.001	-2.77596	-9.96578	-7.18982
C10090_10809	mmu_circ_0005916	mmu_circ_0005916	0.001	0.001	0.436	0.001	0.001	0.001	0.146	0.001	-2.77596	-9.96578	-7.18982
C10090_12829	mmu_circ_0010435	mmu_circ_0010435	0.001	0.001	0.436	0.001	0.001	0.001	0.146	0.001	-2.77596	-9.96578	-7.18982
C10090_9998	mmu_circ_0014961	mmu_circ_0014961	0.001	0.001	0.436	0.001	0.001	0.001	0.146	0.001	-2.77596	-9.96578	-7.18982
C10090_14558	mmu_circ_0010491	mmu_circ_0010491	0.001	0.001	0.436	0.001	0.001	0.001	0.146	0.001	-2.77596	-9.96578	-7.18982
C10090_6716	mmu_circ_0005872	mmu_circ_0005872	0.001	0.001	0.436	0.001	0.001	0.001	0.146	0.001	-2.77596	-9.96578	-7.18982
C10090_8376	mmu_circ_0004711	mmu_circ_0004711	0.001	0.001	0.436	0.001	0.001	0.001	0.146	0.001	-2.77596	-9.96578	-7.18982
C10090_11070	mmu_circ_0016056	mmu_circ_0016056	0.001	0.001	0.436	0.001	0.001	0.001	0.146	0.001	-2.77596	-9.96578	-7.18982
C10090_3375	mmu_circ_0002546	mmu_circ_0002546	0.001	0.001	0.436	0.001	0.001	0.001	0.146	0.001	-2.77596	-9.96578	-7.18982
C10090_8198	mmu_circ_0010922	mmu_circ_0010922	0.001	0.001	0.436	0.001	0.001	0.001	0.146	0.001	-2.77596	-9.96578	-7.18982
C10090_10286	mmu_circ_0007627	mmu_circ_0007627	0.001	0.001	0.436	0.001	0.001	0.001	0.146	0.001	-2.77596	-9.96578	-7.18982
C10090_483	mmu_circ_0002761	mmu_circ_0002761	0.001	0.001	0.436	0.001	0.001	0.001	0.146	0.001	-2.77596	-9.96578	-7.18982
C10090_3551	mmu_circ_0000448	mmu_circ_0000448	0.001	0.001	0.436	0.001	0.001	0.001	0.146	0.001	-2.77596	-9.96578	-7.18982
C10090_7163	mmu_circ_0005634	mmu_circ_0005634	0.001	0.001	0.436	0.001	0.001	0.001	0.146	0.001	-2.77596	-9.96578	-7.18982
C10090_727	mmu_circ_0006683	mmu_circ_0006683	0.001	0.001	0.436	0.001	0.001	0.001	0.146	0.001	-2.77596	-9.96578	-7.18982
C10090_12587	mmu_circ_0013868	mmu_circ_0013868	0.001	0.001	0.436	0.001	0.001	0.001	0.146	0.001	-2.77596	-9.96578	-7.18982
C10090_12900	mmu_circ_0013775	mmu_circ_0013775	0.001	0.001	0.436	0.001	0.001	0.001	0.146	0.001	-2.77596	-9.96578	-7.18982
C10090_12695	mmu_circ_0005654	mmu_circ_0005654	0.001	0.001	0.436	0.001	0.001	0.001	0.146	0.001	-2.77596	-9.96578	-7.18982
C10090_10492	mmu_circ_0013461	mmu_circ_0013461	0.001	0.001	0.436	0.001	0.001	0.001	0.146	0.001	-2.77596	-9.96578	-7.18982
C10090_14662	mmu_circ_0013333	mmu_circ_0013333	0.001	0.001	0.436	0.001	0.001	0.001	0.146	0.001	-2.77596	-9.96578	-7.18982
C10090_4133	mmu_circ_0008704	mmu_circ_0008704	0.001	0.001	0.436	0.001	0.001	0.001	0.146	0.001	-2.77596	-9.96578	-7.18982
C10090_12873	mmu_circ_0015682	mmu_circ_0015682	0.001	0.001	0.436	0.001	0.001	0.001	0.146	0.001	-2.77596	-9.96578	-7.18982
C10090_9602	mmu_circ_0003495	mmu_circ_0003495	0.001	0.001	0.436	0.001	0.001	0.001	0.146	0.001	-2.77596	-9.96578	-7.18982
C10090_15256	mmu_circ_0014386	mmu_circ_0014386	0.001	0.001	0.436	0.001	0.001	0.001	0.146	0.001	-2.77596	-9.96578	-7.18982
C10090_4493	mmu_circ_0010902	mmu_circ_0010902	0.001	0.001	0.436	0.001	0.001	0.001	0.146	0.001	-2.77596	-9.96578	-7.18982
C10090_13382	mmu_circ_0006570	mmu_circ_0006570	0.001	0.001	0.436	0.001	0.001	0.001	0.146	0.001	-2.77596	-9.96578	-7.18982
C10090_1242	mmu_circ_0009609	mmu_circ_0009609	0.001	0.001	0.436	0.001	0.001	0.001	0.146	0.001	-2.77596	-9.96578	-7.18982
C10090_8076	mmu_circ_0004639	mmu_circ_0004639	0.001	0.001	0.436	0.001	0.001	0.001	0.146	0.001	-2.77596	-9.96578	-7.18982
C10090_6561	mmu_circ_0005997	mmu_circ_0005997	0.001	0.001	0.436	0.001	0.001	0.001	0.146	0.001	-2.77596	-9.96578	-7.18982
C10090_3327	mmu_circ_0008015	mmu_circ_0008015	0.001	0.001	0.436	0.001	0.001	0.001	0.146	0.001	-2.77596	-9.96578	-7.18982
C10090_4746	mmu_circ_0008817	mmu_circ_0008817	0.001	0.001	0.436	0.001	0.001	0.001	0.146	0.001	-2.77596	-9.96578	-7.18982
C10090_9146	mmu_circ_0015234	mmu_circ_0015234	0.001	0.001	0.436	0.001	0.001	0.001	0.146	0.001	-2.77596	-9.96578	-7.18982
C10090_14012	mmu_circ_0002234	mmu_circ_0002234	0.001	0.001	0.436	0.001	0.001	0.001	0.146	0.001	-2.77596	-9.96578	-7.18982
C10090_3313	mmu_circ_0010912	mmu_circ_0010912	0.001	0.001	0.436	0.001	0.001	0.001	0.146	0.001	-2.77596	-9.96578	-7.18982
C10090_7846	mmu_circ_0005319	mmu_circ_0005319	0.001	0.001	0.436	0.001	0.001	0.001	0.146	0.001	-2.77596	-9.96578	-7.18982
C10090_15655	mmu_circ_0005752	mmu_circ_0005752	0.001	0.001	0.436	0.001	0.001	0.001	0.146	0.001	-2.77596	-9.96578	-7.18982
C10090_2111	mmu_circ_0007673	mmu_circ_0007673	0.001	0.001	0.436	0.001	0.001	0.001	0.146	0.001	-2.77596	-9.96578	-7.18982
C10090_4816	mmu_circ_0012579	mmu_circ_0012579	0.001	0.001	0.436	0.001	0.001	0.001	0.146	0.001	-2.77596	-9.96578	-7.18982
C10090_13685	mmu_circ_0005871	mmu_circ_0005871	0.001	0.001	0.436	0.001	0.001	0.001	0.146	0.001	-2.77596	-9.96578	-7.18982
C10090_12679	mmu_circ_0014348	mmu_circ_0014348	0.001	0.001	0.436	0.001	0.001	0.001	0.146	0.001	-2.77596	-9.96578	-7.18982
C10090_8775	mmu_circ_0012263	mmu_circ_0012263	0.001	0.001	0.436	0.001	0.001	0.001	0.146	0.001	-2.77596	-9.96578	-7.18982
C10090_10663	mmu_circ_0008173	mmu_circ_0008173	0.001	0.001	0.436	0.001	0.001	0.001	0.146	0.001	-2.77596	-9.96578	-7.18982
C10090_16053	mmu_circ_0009184	mmu_circ_0009184	0.001	0.001	0.436	0.001	0.001	0.001	0.146	0.001	-2.77596	-9.96578	-7.18982
C10090_7986	mmu_circ_0001197	mmu_circ_0001197	0.001	0.001	0.436	0.001	0.001	0.001	0.146	0.001	-2.77596	-9.96578	-7.18982
C10090_11137	mmu_circ_0009180	mmu_circ_0009180	0.001	0.001	0.436	0.001	0.001	0.001	0.146	0.001	-2.77596	-9.96578	-7.18982
C10090_3173	mmu_circ_0005288	mmu_circ_0005288	0.001	0.001	0.436	0.001	0.001	0.001	0.146	0.001	-2.77596	-9.96578	-7.18982
C10090_2040	mmu_circ_0000562	mmu_circ_0000562	0.001	0.001	0.436	0.001	0.001	0.001	0.146	0.001	-2.77596	-9.96578	-7.18982
C10090_3237	mmu_circ_0002650	mmu_circ_0002650	0.001	0.001	0.436	0.001	0.001	0.001	0.146	0.001	-2.77596	-9.96578	-7.18982
C10090_2626	mmu_circ_0000656	mmu_circ_0000656	0.001	0.001	0.436	0.001	0.001	0.001	0.146	0.001	-2.77596	-9.96578	-7.18982
C10090_7847	mmu_circ_0004734	mmu_circ_0004734	0.001	0.001	0.436	0.001	0.001	0.001	0.146	0.001	-2.77596	-9.96578	-7.18982
C10090_14089	mmu_circ_0003438	mmu_circ_0003438	0.001	0.001	0.436	0.001	0.001	0.001	0.146	0.001	-2.77596	-9.96578	-7.18982
C10090_9294	mmu_circ_0011001	mmu_circ_0011001	0.001	0.001	0.436	0.001	0.001	0.001	0.146	0.001	-2.77596	-9.96578	-7.18982
C10090_7041	mmu_circ_0000825	mmu_circ_0000825	0.001	0.001	0.436	0.001	0.001	0.001	0.146	0.001	-2.77596	-9.96578	-7.18982
C10090_7286	mmu_circ_0014942	mmu_circ_0014942	0.001	0.001	0.436	0.001	0.001	0.001	0.146	0.001	-2.77596	-9.96578	-7.18982
C10090_4399	mmu_circ_0004467	mmu_circ_0004467	0.001	0.001	0.436	0.001	0.001	0.001	0.146	0.001	-2.77596	-9.96578	-7.18982
C10090_8639	mmu_circ_0015970	mmu_circ_0015970	0.001	0.001	0.436	0.001	0.001	0.001	0.146	0.001	-2.77596	-9.96578	-7.18982
C10090_7680	mmu_circ_0002503	mmu_circ_0002503	0.001	0.001	0.436	0.001	0.001	0.001	0.146	0.001	-2.77596	-9.96578	-7.18982
C10090_517	mmu_circ_0002193	mmu_circ_0002193	0.001	0.001	0.436	0.001	0.001	0.001	0.146	0.001	-2.77596	-9.96578	-7.18982
C10090_15474	mmu_circ_0003177	mmu_circ_0003177	0.001	0.001	0.436	0.001	0.001	0.001	0.146	0.001	-2.77596	-9.96578	-7.18982
C10090_5184	mmu_circ_0009995	mmu_circ_0009995	0.001	0.001	0.436	0.001	0.001	0.001	0.146	0.001	-2.77596	-9.96578	-7.18982
C10090_12308	mmu_circ_0011236	mmu_circ_0011236	0.001	0.001	0.436	0.001	0.001	0.001	0.146	0.001	-2.77596	-9.96578	-7.18982
C10090_10136	mmu_circ_0006052	mmu_circ_0006052	0.001	0.001	0.436	0.001	0.001	0.001	0.146	0.001	-2.77596	-9.96578	-7.18982
C10090_14847	mmu_circ_0005726	mmu_circ_0005726	0.001	0.001	0.436	0.001	0.001	0.001	0.146	0.001	-2.77596	-9.96578	-7.18982
C10090_7026	mmu_circ_0015247	mmu_circ_0015247	0.001	0.001	0.436	0.001	0.001	0.001	0.146	0.001	-2.77596	-9.96578	-7.18982
C10090_15938	mmu_circ_0000826	mmu_circ_0000826	0.001	0.001	0.436	0.001	0.001	0.001	0.146	0.001	-2.77596	-9.96578	-7.18982
C10090_4124	mmu_circ_0010233	mmu_circ_0010233	0.001	0.001	0.436	0.001	0.001	0.001	0.146	0.001	-2.77596	-9.96578	-7.18982
C10090_15444	mmu_circ_0005901	mmu_circ_0005901	0.001	0.001	0.436	0.001	0.001	0.001	0.146	0.001	-2.77596	-9.96578	-7.18982
C10090_9530	mmu_circ_0000219	mmu_circ_0000219	0.001	0.001	0.436	0.001	0.001	0.001	0.146	0.001	-2.77596	-9.96578	-7.18982
C10090_3687	mmu_circ_0014710	mmu_circ_0014710	0.001	0.001	0.436	0.001	0.001	0.001	0.146	0.001	-2.77596	-9.96578	-7.18982
C10090_12429	mmu_circ_0007071	mmu_circ_0007071	0.001	0.001	0.436	0.001	0.001	0.001	0.146	0.001	-2.77596	-9.96578	-7.18982
C10090_7499	mmu_circ_0002397	mmu_circ_0002397	0.001	0.001	0.436	0.001	0.001	0.001	0.146	0.001	-2.77596	-9.96578	-7.18982
C10090_10671	mmu_circ_0013635	mmu_circ_0013635	0.001	0.001	0.436	0.001	0.001	0.001	0.146	0.001	-2.77596	-9.96578	-7.18982
C10090_5624	mmu_circ_0008180	mmu_circ_0008180	0.001	0.001	0.436	0.001	0.001	0.001	0.146	0.001	-2.77596	-9.96578	-7.18982
C10090_14316	mmu_circ_0005635	mmu_circ_0005635	0.001	0.001	0.436	0.001	0.001	0.001	0.146	0.001	-2.77596	-9.96578	-7.18982
C10090_9566	mmu_circ_0006251	mmu_circ_0006251	0.001	0.001	0.436	0.001	0.001	0.001	0.146	0.001	-2.77596	-9.96578	-7.18982
C10090_15468	mmu_circ_0014161	mmu_circ_0014161	0.001	0.001	0.436	0.001	0.001	0.001	0.146	0.001	-2.77596	-9.96578	-7.18982
C10090_2009	mmu_circ_0001198	mmu_circ_0001198	0.001	0.001	0.436	0.001	0.001	0.001	0.146	0.001	-2.77596	-9.96578	-7.18982
C10090_6409	mmu_circ_0000528	mmu_circ_0000528	0.001	0.001	0.436	0.001	0.001	0.001	0.146	0.001	-2.77596	-9.96578	-7.18982
C10090_15804	mmu_circ_0009503	mmu_circ_0009503	0.001	0.001	0.436	0.001	0.001	0.001	0.146	0.001	-2.77596	-9.96578	-7.18982
C10090_599	mmu_circ_0004956	mmu_circ_0004956	0.001	0.001	0.436	0.001	0.001	0.001	0.146	0.001	-2.77596	-9.96578	-7.18982
C10090_5464	mmu_circ_0000704	mmu_circ_0000704	0.001	0.001	0.436	0.001	0.001	0.001	0.146	0.001	-2.77596	-9.96578	-7.18982
C10090_821	mmu_circ_0004533	mmu_circ_0004533	0.001	0.001	0.436	0.001	0.001	0.001	0.146	0.001	-2.77596	-9.96578	-7.18982
C10090_5123	mmu_circ_0004728	mmu_circ_0004728	0.001	0.001	0.436	0.001	0.001	0.001	0.146	0.001	-2.77596	-9.96578	-7.18982
C10090_10019	mmu_circ_0014162	mmu_circ_0014162	0.001	0.001	0.436	0.001	0.001	0.001	0.146	0.001	-2.77596	-9.96578	-7.18982
C10090_13942	mmu_circ_0011635	mmu_circ_0011635	0.001	0.001	0.436	0.001	0.001	0.001	0.146	0.001	-2.77596	-9.96578	-7.18982
C10090_6711	mmu_circ_0001181	mmu_circ_0001181	0.001	0.001	0.436	0.001	0.001	0.001	0.146	0.001	-2.77596	-9.96578	-7.18982
C10090_6600	mmu_circ_0005832	mmu_circ_0005832	0.001	0.001	0.436	0.001	0.001	0.001	0.146	0.001	-2.77596	-9.96578	-7.18982
C10090_5680	mmu_circ_0016258	mmu_circ_0016258	0.001	0.001	0.436	0.001	0.001	0.001	0.146	0.001	-2.77596	-9.96578	-7.18982
C10090_1460	mmu_circ_0014374	mmu_circ_0014374	0.001	0.001	0.436	0.001	0.001	0.001	0.146	0.001	-2.77596	-9.96578	-7.18982
C10090_617	mmu_circ_0010637	mmu_circ_0010637	0.001	0.001	0.436	0.001	0.001	0.001	0.146	0.001	-2.77596	-9.96578	-7.18982
C10090_12683	mmu_circ_0008875	mmu_circ_0008875	0.001	0.001	0.436	0.001	0.001	0.001	0.146	0.001	-2.77596	-9.96578	-7.18982
C10090_7523	mmu_circ_0012266	mmu_circ_0012266	0.001	0.001	0.436	0.001	0.001	0.001	0.146	0.001	-2.77596	-9.96578	-7.18982
C10090_4955	mmu_circ_0009120	mmu_circ_0009120	0.001	0.001	0.436	0.001	0.001	0.001	0.146	0.001	-2.77596	-9.96578	-7.18982
C10090_13569	mmu_circ_0014277	mmu_circ_0014277	0.001	0.001	0.436	0.001	0.001	0.001	0.146	0.001	-2.77596	-9.96578	-7.18982
C10090_451	mmu_circ_0016161	mmu_circ_0016161	0.001	0.001	0.436	0.001	0.001	0.001	0.146	0.001	-2.77596	-9.96578	-7.18982
G10090_7360	100041012	Gm3095	0.001	0.391	0.041	0.001	0.001	0.001	0.144333	0.001	-2.79252	-9.96578	-7.17326
G10090_1905	100041811	Defa27	0.001	0.421	0.001	0.001	0.001	0.001	0.141	0.001	-2.82623	-9.96578	-7.13955
G10090_41683	BGIG10090_44831	BGIG10090_44831	0.001	0.181	0.241	0.001	0.001	0.001	0.141	0.001	-2.82623	-9.96578	-7.13955
G10090_18195	229861	Gm567	0.101	0.221	0.101	0.001	0.001	0.001	0.141	0.001	-2.82623	-9.96578	-7.13955
G10090_6821	100040807	Gm2977	0.421	0.001	0.001	0.001	0.001	0.001	0.141	0.001	-2.82623	-9.96578	-7.13955
G10090_28644	434864	Gm15107	0.031	0.231	0.131	0.001	0.001	0.001	0.131	0.001	-2.93236	-9.96578	-7.03342
G10090_29189	100502723	Tsga8	0.191	0.101	0.101	0.001	0.001	0.001	0.131	0.001	-2.93236	-9.96578	-7.03342
G10090_27534	100504444	Gm21977	0.151	0.161	0.081	0.001	0.001	0.001	0.131	0.001	-2.93236	-9.96578	-7.03342
G10090_45698	BGIG10090_46686	BGIG10090_46686	0.001	0.381	0.001	0.001	0.001	0.001	0.127667	0.001	-2.96955	-9.96578	-6.99624
G10090_46949	BGIG10090_48016	BGIG10090_48016	0.381	0.001	0.001	0.001	0.001	0.001	0.127667	0.001	-2.96955	-9.96578	-6.99624
G10090_46174	BGIG10090_47437	BGIG10090_47437	0.081	0.101	0.191	0.001	0.001	0.001	0.124333	0.001	-3.00771	-9.96578	-6.95807
G10090_26199	620736	Gm6176	0.131	0.231	0.001	0.001	0.001	0.001	0.121	0.001	-3.04692	-9.96578	-6.91886
G10090_45631	BGIG10090_47833	BGIG10090_47833	0.001	0.361	0.001	0.001	0.001	0.001	0.121	0.001	-3.04692	-9.96578	-6.91886
G10090_854	100043569	Vmn1r112	0.131	0.001	0.231	0.001	0.001	0.001	0.121	0.001	-3.04692	-9.96578	-6.91886
G10090_33822	319186	Hist1h2bm	0.361	0.001	0.001	0.001	0.001	0.001	0.121	0.001	-3.04692	-9.96578	-6.91886
G10090_21699	257926	Olfr544	0.131	0.121	0.101	0.001	0.001	0.001	0.117667	0.001	-3.08722	-9.96578	-6.87856
G10090_30200	360220	Speer4d	0.001	0.001	0.351	0.001	0.001	0.001	0.117667	0.001	-3.08722	-9.96578	-6.87856
G10090_2400	258882	Olfr874	0.061	0.061	0.231	0.001	0.001	0.001	0.117667	0.001	-3.08722	-9.96578	-6.87856
G10090_26003	258825	Olfr975	0.001	0.281	0.061	0.001	0.001	0.001	0.114333	0.001	-3.12868	-9.96578	-6.8371
G10090_47323	BGIG10090_48129	BGIG10090_48129	0.001	0.171	0.171	0.001	0.001	0.001	0.114333	0.001	-3.12868	-9.96578	-6.8371
G10090_19183	629761	Wfdc11	0.221	0.111	0.001	0.001	0.001	0.001	0.111	0.001	-3.17137	-9.96578	-6.79442
G10090_2394	108168189	LOC108168189	0.221	0.111	0.001	0.001	0.001	0.001	0.111	0.001	-3.17137	-9.96578	-6.79442
G10090_47847	BGIG10090_47549	BGIG10090_47549	0.321	0.001	0.001	0.001	0.001	0.001	0.107667	0.001	-3.21536	-9.96578	-6.75043
G10090_30932	574417	Tas2r137	0.101	0.111	0.111	0.001	0.001	0.001	0.107667	0.001	-3.21536	-9.96578	-6.75043
G10090_19319	277668	Gm13088	0.151	0.161	0.001	0.001	0.001	0.001	0.104333	0.001	-3.26073	-9.96578	-6.70506
G10090_33587	57277	Slurp1	0.211	0.001	0.101	0.001	0.001	0.001	0.104333	0.001	-3.26073	-9.96578	-6.70506
G10090_19006	68159	Stx19	0.091	0.091	0.131	0.001	0.001	0.001	0.104333	0.001	-3.26073	-9.96578	-6.70506
G10090_46708	BGIG10090_46159	BGIG10090_46159	0.121	0.001	0.181	0.001	0.001	0.001	0.101	0.001	-3.30757	-9.96578	-6.65821
G10090_23587	100039029	LOC100039029	0.301	0.001	0.001	0.001	0.001	0.001	0.101	0.001	-3.30757	-9.96578	-6.65821
G10090_25100	244911	C2cd4a	0.041	0.261	0.001	0.001	0.001	0.001	0.101	0.001	-3.30757	-9.96578	-6.65821
G10090_47065	BGIG10090_45696	BGIG10090_45696	0.151	0.151	0.001	0.001	0.001	0.001	0.101	0.001	-3.30757	-9.96578	-6.65821
G10090_12817	629747	Spint3	0.001	0.301	0.001	0.001	0.001	0.001	0.101	0.001	-3.30757	-9.96578	-6.65821
G10090_31216	436523	Gm5771	0.001	0.001	0.301	0.001	0.001	0.001	0.101	0.001	-3.30757	-9.96578	-6.65821
G10090_21290	544807	Gm11546	0.081	0.091	0.131	0.001	0.001	0.001	0.101	0.001	-3.30757	-9.96578	-6.65821
G10090_3615	71083	Dmrtc1c1	0.291	0.001	0.001	0.001	0.001	0.001	0.0976667	0.001	-3.35599	-9.96578	-6.60979
G10090_32831	545649	Gm13276	0.001	0.191	0.101	0.001	0.001	0.001	0.0976667	0.001	-3.35599	-9.96578	-6.60979
G10090_47410	BGIG10090_45888	BGIG10090_45888	0.291	0.001	0.001	0.001	0.001	0.001	0.0976667	0.001	-3.35599	-9.96578	-6.60979
G10090_27829	319153	Hist1h3i	0.001	0.281	0.001	0.001	0.001	0.001	0.0943333	0.001	-3.40609	-9.96578	-6.5597
G10090_47690	BGIG10090_46074	BGIG10090_46074	0.001	0.281	0.001	0.001	0.001	0.001	0.0943333	0.001	-3.40609	-9.96578	-6.5597
G10090_47025	BGIG10090_47855	BGIG10090_47855	0.141	0.141	0.001	0.001	0.001	0.001	0.0943333	0.001	-3.40609	-9.96578	-6.5597
G10090_16652	76925	Spata46	0.001	0.271	0.001	0.001	0.001	0.001	0.091	0.001	-3.45799	-9.96578	-6.50779
G10090_47535	BGIG10090_46243	BGIG10090_46243	0.001	0.271	0.001	0.001	0.001	0.001	0.091	0.001	-3.45799	-9.96578	-6.50779
G10090_110	70026	Tspo2	0.161	0.001	0.111	0.001	0.001	0.001	0.091	0.001	-3.45799	-9.96578	-6.50779
G10090_47180	BGIG10090_47034	BGIG10090_47034	0.271	0.001	0.001	0.001	0.001	0.001	0.091	0.001	-3.45799	-9.96578	-6.50779
G10090_32077	100505386	Iqschfp	0.271	0.001	0.001	0.001	0.001	0.001	0.091	0.001	-3.45799	-9.96578	-6.50779
G10090_46079	BGIG10090_47952	BGIG10090_47952	0.091	0.001	0.181	0.001	0.001	0.001	0.091	0.001	-3.45799	-9.96578	-6.50779
G10090_21033	246083	Defb13	0.001	0.271	0.001	0.001	0.001	0.001	0.091	0.001	-3.45799	-9.96578	-6.50779
G10090_47158	BGIG10090_46950	BGIG10090_46950	0.131	0.001	0.131	0.001	0.001	0.001	0.0876667	0.001	-3.51183	-9.96578	-6.45396
G10090_47716	BGIG10090_46949	BGIG10090_46949	0.131	0.001	0.131	0.001	0.001	0.001	0.0876667	0.001	-3.51183	-9.96578	-6.45396
G10090_25122	73410	1700065D16Rik	0.251	0.001	0.001	0.001	0.001	0.001	0.0843333	0.001	-3.56775	-9.96578	-6.39803
G10090_8757	666420	Gm8094	0.081	0.171	0.001	0.001	0.001	0.001	0.0843333	0.001	-3.56775	-9.96578	-6.39803
G10090_11396	71156	Lrrc72	0.241	0.001	0.001	0.001	0.001	0.001	0.081	0.001	-3.62593	-9.96578	-6.33985
G10090_18136	360217	Defb40	0.001	0.241	0.001	0.001	0.001	0.001	0.081	0.001	-3.62593	-9.96578	-6.33985
G10090_15004	381213	Ms4a12	0.161	0.001	0.081	0.001	0.001	0.001	0.081	0.001	-3.62593	-9.96578	-6.33985
G10090_48013	BGIG10090_47899	BGIG10090_47899	0.001	0.241	0.001	0.001	0.001	0.001	0.081	0.001	-3.62593	-9.96578	-6.33985
G10090_14599	320832	Sirpb1a	0.001	0.241	0.001	0.001	0.001	0.001	0.081	0.001	-3.62593	-9.96578	-6.33985
G10090_24604	666376	Gm8068	0.001	0.161	0.081	0.001	0.001	0.001	0.081	0.001	-3.62593	-9.96578	-6.33985
G10090_29744	100041687	Mup8	0.001	0.001	0.241	0.001	0.001	0.001	0.081	0.001	-3.62593	-9.96578	-6.33985
G10090_47399	BGIG10090_45572	BGIG10090_45572	0.241	0.001	0.001	0.001	0.001	0.001	0.081	0.001	-3.62593	-9.96578	-6.33985
G10090_10085	16334	Ins2	0.231	0.001	0.001	0.001	0.001	0.001	0.0776667	0.001	-3.68656	-9.96578	-6.27922
G10090_15879	258308	Olfr510	0.171	0.061	0.001	0.001	0.001	0.001	0.0776667	0.001	-3.68656	-9.96578	-6.27922
G10090_16410	435772	Cnbd1	0.001	0.111	0.111	0.001	0.001	0.001	0.0743333	0.001	-3.74985	-9.96578	-6.21594
G10090_21896	192201	Wfdc15b	0.001	0.111	0.111	0.001	0.001	0.001	0.0743333	0.001	-3.74985	-9.96578	-6.21594
G10090_48049	BGIG10090_47926	BGIG10090_47926	0.001	0.001	0.221	0.001	0.001	0.001	0.0743333	0.001	-3.74985	-9.96578	-6.21594
G10090_15613	243862	Psg22	0.121	0.071	0.031	0.001	0.001	0.001	0.0743333	0.001	-3.74985	-9.96578	-6.21594
G10090_22890	108167789	LOC108167789	0.001	0.221	0.001	0.001	0.001	0.001	0.0743333	0.001	-3.74985	-9.96578	-6.21594
G10090_20363	319180	Hist1h2bf	0.001	0.001	0.221	0.001	0.001	0.001	0.0743333	0.001	-3.74985	-9.96578	-6.21594
G10090_13774	245536	Gm614	0.141	0.001	0.071	0.001	0.001	0.001	0.071	0.001	-3.81604	-9.96578	-6.14975
G10090_21554	232983	Cxcl17	0.001	0.141	0.071	0.001	0.001	0.001	0.071	0.001	-3.81604	-9.96578	-6.14975
G10090_25067	622306	Gm6309	0.071	0.001	0.141	0.001	0.001	0.001	0.071	0.001	-3.81604	-9.96578	-6.14975
G10090_22626	78239	Spint4	0.141	0.071	0.001	0.001	0.001	0.001	0.071	0.001	-3.81604	-9.96578	-6.14975
G10090_6652	623186	Prr23a2	0.211	0.001	0.001	0.001	0.001	0.001	0.071	0.001	-3.81604	-9.96578	-6.14975
G10090_25051	627927	Gm6812	0.101	0.001	0.101	0.001	0.001	0.001	0.0676667	0.001	-3.88541	-9.96578	-6.08037
G10090_13880	68171	D730048I06Rik	0.121	0.081	0.001	0.001	0.001	0.001	0.0676667	0.001	-3.88541	-9.96578	-6.08037
G10090_33723	382384	Odf3l2	0.041	0.081	0.081	0.001	0.001	0.001	0.0676667	0.001	-3.88541	-9.96578	-6.08037
G10090_47618	BGIG10090_46707	BGIG10090_46707	0.001	0.201	0.001	0.001	0.001	0.001	0.0676667	0.001	-3.88541	-9.96578	-6.08037
G10090_22843	100861901	Gm21312	0.201	0.001	0.001	0.001	0.001	0.001	0.0676667	0.001	-3.88541	-9.96578	-6.08037
G10090_19903	17841	Mup2	0.101	0.101	0.001	0.001	0.001	0.001	0.0676667	0.001	-3.88541	-9.96578	-6.08037
G10090_45785	BGIG10090_46392	BGIG10090_46392	0.191	0.001	0.001	0.001	0.001	0.001	0.0643333	0.001	-3.95829	-9.96578	-6.00749
G10090_33372	668802	Gm13941	0.061	0.031	0.101	0.001	0.001	0.001	0.0643333	0.001	-3.95829	-9.96578	-6.00749
G10090_47349	BGIG10090_48101	BGIG10090_48101	0.031	0.001	0.161	0.001	0.001	0.001	0.0643333	0.001	-3.95829	-9.96578	-6.00749
G10090_30289	140475	Bsnd	0.041	0.041	0.111	0.001	0.001	0.001	0.0643333	0.001	-3.95829	-9.96578	-6.00749
G10090_11646	210321	BC048679	0.001	0.001	0.191	0.001	0.001	0.001	0.0643333	0.001	-3.95829	-9.96578	-6.00749
G10090_10702	260301	Otos	0.081	0.001	0.111	0.001	0.001	0.001	0.0643333	0.001	-3.95829	-9.96578	-6.00749
G10090_15106	75122	Zc2hc1b	0.001	0.001	0.181	0.001	0.001	0.001	0.061	0.001	-4.03505	-9.96578	-5.93074
G10090_28554	408058	BC048507	0.001	0.001	0.181	0.001	0.001	0.001	0.061	0.001	-4.03505	-9.96578	-5.93074
G10090_46509	BGIG10090_47974	BGIG10090_47974	0.181	0.001	0.001	0.001	0.001	0.001	0.061	0.001	-4.03505	-9.96578	-5.93074
G10090_21784	68236	Gtsf1l	0.061	0.061	0.061	0.001	0.001	0.001	0.061	0.001	-4.03505	-9.96578	-5.93074
G10090_22209	14621	Gjb4	0.141	0.001	0.041	0.001	0.001	0.001	0.061	0.001	-4.03505	-9.96578	-5.93074
G10090_26212	215031	Vgll2	0.061	0.091	0.031	0.001	0.001	0.001	0.061	0.001	-4.03505	-9.96578	-5.93074
G10090_13552	666750	Gm8271	0.181	0.001	0.001	0.001	0.001	0.001	0.061	0.001	-4.03505	-9.96578	-5.93074
G10090_27411	70065	Ankrd60	0.181	0.001	0.001	0.001	0.001	0.001	0.061	0.001	-4.03505	-9.96578	-5.93074
G10090_111	70881	Nt5c1b	0.091	0.061	0.031	0.001	0.001	0.001	0.061	0.001	-4.03505	-9.96578	-5.93074
G10090_18316	434459	Gm5622	0.001	0.071	0.111	0.001	0.001	0.001	0.061	0.001	-4.03505	-9.96578	-5.93074
G10090_13829	227998	4933409G03Rik	0.091	0.041	0.041	0.001	0.001	0.001	0.0576667	0.001	-4.11612	-9.96578	-5.84967
G10090_24560	76382	1700012A03Rik	0.001	0.171	0.001	0.001	0.001	0.001	0.0576667	0.001	-4.11612	-9.96578	-5.84967
G10090_33887	634104	Olfr287	0.101	0.001	0.071	0.001	0.001	0.001	0.0576667	0.001	-4.11612	-9.96578	-5.84967
G10090_2994	218030	Pou6f2	0.051	0.051	0.071	0.001	0.001	0.001	0.0576667	0.001	-4.11612	-9.96578	-5.84967
G10090_48006	BGIG10090_48057	BGIG10090_48057	0.001	0.171	0.001	0.001	0.001	0.001	0.0576667	0.001	-4.11612	-9.96578	-5.84967
G10090_20675	83492	Gsdmc	0.101	0.051	0.021	0.001	0.001	0.001	0.0576667	0.001	-4.11612	-9.96578	-5.84967
G10090_10152	105980076	Gm45929	0.161	0.001	0.001	0.001	0.001	0.001	0.0543333	0.001	-4.20202	-9.96578	-5.76377
G10090_45601	BGIG10090_46979	BGIG10090_46979	0.001	0.161	0.001	0.001	0.001	0.001	0.0543333	0.001	-4.20202	-9.96578	-5.76377
G10090_45246	BGIG10090_38915	BGIG10090_38915	0.001	0.001	0.161	0.001	0.001	0.001	0.0543333	0.001	-4.20202	-9.96578	-5.76377
G10090_26094	12353	Car6	0.081	0.001	0.081	0.001	0.001	0.001	0.0543333	0.001	-4.20202	-9.96578	-5.76377
G10090_7966	381914	B230311B06Rik	0.031	0.031	0.101	0.001	0.001	0.001	0.0543333	0.001	-4.20202	-9.96578	-5.76377
G10090_24898	71001	Mgat4e	0.091	0.061	0.001	0.001	0.001	0.001	0.051	0.001	-4.29336	-9.96578	-5.67243
G10090_17555	381994	E030018B13Rik	0.151	0.001	0.001	0.001	0.001	0.001	0.051	0.001	-4.29336	-9.96578	-5.67243
G10090_24580	70405	Calml3	0.071	0.041	0.041	0.001	0.001	0.001	0.051	0.001	-4.29336	-9.96578	-5.67243
G10090_5326	18722	Pira1	0.001	0.031	0.121	0.001	0.001	0.001	0.051	0.001	-4.29336	-9.96578	-5.67243
G10090_18310	100039948	Rhox2c	0.151	0.001	0.001	0.001	0.001	0.001	0.051	0.001	-4.29336	-9.96578	-5.67243
G10090_11746	353287	Clec18a	0.131	0.001	0.021	0.001	0.001	0.001	0.051	0.001	-4.29336	-9.96578	-5.67243
G10090_9591	14603	Gif	0.071	0.071	0.001	0.001	0.001	0.001	0.0476667	0.001	-4.39088	-9.96578	-5.57491
G10090_9148	629959	Gm7020	0.141	0.001	0.001	0.001	0.001	0.001	0.0476667	0.001	-4.39088	-9.96578	-5.57491
G10090_46223	BGIG10090_46961	BGIG10090_46961	0.141	0.001	0.001	0.001	0.001	0.001	0.0476667	0.001	-4.39088	-9.96578	-5.57491
G10090_48100	BGIG10090_46974	BGIG10090_46974	0.001	0.001	0.141	0.001	0.001	0.001	0.0476667	0.001	-4.39088	-9.96578	-5.57491
G10090_47112	BGIG10090_46658	BGIG10090_46658	0.001	0.001	0.141	0.001	0.001	0.001	0.0476667	0.001	-4.39088	-9.96578	-5.57491
G10090_10447	74649	Cpa5	0.081	0.031	0.031	0.001	0.001	0.001	0.0476667	0.001	-4.39088	-9.96578	-5.57491
G10090_15581	16372	Irx2	0.101	0.021	0.021	0.001	0.001	0.001	0.0476667	0.001	-4.39088	-9.96578	-5.57491
G10090_31365	194738	Rhox11	0.071	0.071	0.001	0.001	0.001	0.001	0.0476667	0.001	-4.39088	-9.96578	-5.57491
G10090_17378	102641749	Gm38573	0.001	0.001	0.141	0.001	0.001	0.001	0.0476667	0.001	-4.39088	-9.96578	-5.57491
G10090_48042	BGIG10090_48077	BGIG10090_48077	0.001	0.141	0.001	0.001	0.001	0.001	0.0476667	0.001	-4.39088	-9.96578	-5.57491
G10090_19556	75199	Rhox2a	0.001	0.141	0.001	0.001	0.001	0.001	0.0476667	0.001	-4.39088	-9.96578	-5.57491
G10090_9740	666723	Gm8256	0.141	0.001	0.001	0.001	0.001	0.001	0.0476667	0.001	-4.39088	-9.96578	-5.57491
G10090_22198	73503	Mbd3l1	0.001	0.071	0.071	0.001	0.001	0.001	0.0476667	0.001	-4.39088	-9.96578	-5.57491
G10090_23959	68701	Ppp1r27	0.071	0.001	0.071	0.001	0.001	0.001	0.0476667	0.001	-4.39088	-9.96578	-5.57491
G10090_30786	258634	Olfr1164	0.001	0.091	0.051	0.001	0.001	0.001	0.0476667	0.001	-4.39088	-9.96578	-5.57491
G10090_46325	BGIG10090_46969	BGIG10090_46969	0.131	0.001	0.001	0.001	0.001	0.001	0.0443333	0.001	-4.49546	-9.96578	-5.47032
G10090_21193	195555	Pramef6	0.001	0.001	0.131	0.001	0.001	0.001	0.0443333	0.001	-4.49546	-9.96578	-5.47032
G10090_7415	68280	Gm12666	0.001	0.001	0.131	0.001	0.001	0.001	0.0443333	0.001	-4.49546	-9.96578	-5.47032
G10090_25078	18406	Orm2	0.001	0.131	0.001	0.001	0.001	0.001	0.0443333	0.001	-4.49546	-9.96578	-5.47032
G10090_6914	17231	Mcpt8	0.001	0.131	0.001	0.001	0.001	0.001	0.0443333	0.001	-4.49546	-9.96578	-5.47032
G10090_17587	100034684	BC100530	0.001	0.131	0.001	0.001	0.001	0.001	0.0443333	0.001	-4.49546	-9.96578	-5.47032
G10090_33343	12299	Cacng1	0.131	0.001	0.001	0.001	0.001	0.001	0.0443333	0.001	-4.49546	-9.96578	-5.47032
G10090_10941	629591	Gm6987	0.001	0.131	0.001	0.001	0.001	0.001	0.0443333	0.001	-4.49546	-9.96578	-5.47032
G10090_16895	13799	En2	0.071	0.001	0.061	0.001	0.001	0.001	0.0443333	0.001	-4.49546	-9.96578	-5.47032
G10090_30811	667063	Gm8439	0.001	0.001	0.131	0.001	0.001	0.001	0.0443333	0.001	-4.49546	-9.96578	-5.47032
G10090_22679	17138	Magea2	0.001	0.001	0.131	0.001	0.001	0.001	0.0443333	0.001	-4.49546	-9.96578	-5.47032
G10090_1214	58522	Trim54	0.031	0.031	0.071	0.001	0.001	0.001	0.0443333	0.001	-4.49546	-9.96578	-5.47032
G10090_652	20199	S100a5	0.001	0.131	0.001	0.001	0.001	0.001	0.0443333	0.001	-4.49546	-9.96578	-5.47032
G10090_47444	BGIG10090_46967	BGIG10090_46967	0.001	0.001	0.131	0.001	0.001	0.001	0.0443333	0.001	-4.49546	-9.96578	-5.47032
G10090_45991	BGIG10090_47602	BGIG10090_47602	0.131	0.001	0.001	0.001	0.001	0.001	0.0443333	0.001	-4.49546	-9.96578	-5.47032
G10090_8663	16616	Klk1b21	0.061	0.001	0.071	0.001	0.001	0.001	0.0443333	0.001	-4.49546	-9.96578	-5.47032
G10090_24454	18346	Olfr47	0.051	0.051	0.031	0.001	0.001	0.001	0.0443333	0.001	-4.49546	-9.96578	-5.47032
G10090_30553	268885	Stfa2l1	0.131	0.001	0.001	0.001	0.001	0.001	0.0443333	0.001	-4.49546	-9.96578	-5.47032
G10090_26038	103964	Try5	0.001	0.001	0.131	0.001	0.001	0.001	0.0443333	0.001	-4.49546	-9.96578	-5.47032
G10090_31436	100040233	Gm10334	0.131	0.001	0.001	0.001	0.001	0.001	0.0443333	0.001	-4.49546	-9.96578	-5.47032
G10090_27837	14473	Gc	0.031	0.031	0.061	0.001	0.001	0.001	0.041	0.001	-4.60823	-9.96578	-5.35755
G10090_9477	100039030	Gm2012	0.001	0.121	0.001	0.001	0.001	0.001	0.041	0.001	-4.60823	-9.96578	-5.35755
G10090_6829	634825	Gm14851	0.121	0.001	0.001	0.001	0.001	0.001	0.041	0.001	-4.60823	-9.96578	-5.35755
G10090_24245	77836	Mlana	0.001	0.001	0.121	0.001	0.001	0.001	0.041	0.001	-4.60823	-9.96578	-5.35755
G10090_24316	665927	Gm7849	0.001	0.001	0.121	0.001	0.001	0.001	0.041	0.001	-4.60823	-9.96578	-5.35755
G10090_46172	BGIG10090_46983	BGIG10090_46983	0.121	0.001	0.001	0.001	0.001	0.001	0.041	0.001	-4.60823	-9.96578	-5.35755
G10090_16420	114868	Psg25	0.031	0.021	0.071	0.001	0.001	0.001	0.041	0.001	-4.60823	-9.96578	-5.35755
G10090_14523	19892	Rpe65	0.061	0.001	0.061	0.001	0.001	0.001	0.041	0.001	-4.60823	-9.96578	-5.35755
G10090_18735	626615	Apol11a	0.001	0.061	0.061	0.001	0.001	0.001	0.041	0.001	-4.60823	-9.96578	-5.35755
G10090_30816	74306	Prss46	0.081	0.001	0.041	0.001	0.001	0.001	0.041	0.001	-4.60823	-9.96578	-5.35755
G10090_46906	BGIG10090_48037	BGIG10090_48037	0.121	0.001	0.001	0.001	0.001	0.001	0.041	0.001	-4.60823	-9.96578	-5.35755
G10090_15782	68509	Ptx4	0.001	0.061	0.061	0.001	0.001	0.001	0.041	0.001	-4.60823	-9.96578	-5.35755
G10090_11607	78242	Spink12	0.121	0.001	0.001	0.001	0.001	0.001	0.041	0.001	-4.60823	-9.96578	-5.35755
G10090_20578	194974	Sun3	0.001	0.121	0.001	0.001	0.001	0.001	0.041	0.001	-4.60823	-9.96578	-5.35755
G10090_4792	21786	Tff3	0.121	0.001	0.001	0.001	0.001	0.001	0.041	0.001	-4.60823	-9.96578	-5.35755
G10090_36331	BGIG10090_42521	BGIG10090_42521	0.001	0.001	0.121	0.001	0.001	0.001	0.041	0.001	-4.60823	-9.96578	-5.35755
G10090_27887	546648	Klhdc7b	0.031	0.031	0.061	0.001	0.001	0.001	0.041	0.001	-4.60823	-9.96578	-5.35755
G10090_5589	102631980	Gm30172	0.061	0.061	0.001	0.001	0.001	0.001	0.041	0.001	-4.60823	-9.96578	-5.35755
G10090_25783	258216	Olfr1034	0.071	0.051	0.001	0.001	0.001	0.001	0.041	0.001	-4.60823	-9.96578	-5.35755
G10090_32775	100043686	Amy2a3	0.001	0.001	0.121	0.001	0.001	0.001	0.041	0.001	-4.60823	-9.96578	-5.35755
G10090_45789	BGIG10090_46980	BGIG10090_46980	0.001	0.001	0.121	0.001	0.001	0.001	0.041	0.001	-4.60823	-9.96578	-5.35755
G10090_32905	17831	Muc2	0.071	0.011	0.041	0.001	0.001	0.001	0.041	0.001	-4.60823	-9.96578	-5.35755
G10090_26469	258570	Olfr1043	0.001	0.061	0.061	0.001	0.001	0.001	0.041	0.001	-4.60823	-9.96578	-5.35755
G10090_24392	259073	Olfr603	0.061	0.001	0.061	0.001	0.001	0.001	0.041	0.001	-4.60823	-9.96578	-5.35755
G10090_17959	258470	Olfr91	0.121	0.001	0.001	0.001	0.001	0.001	0.041	0.001	-4.60823	-9.96578	-5.35755
G10090_33198	108168096	Gm46425	0.001	0.111	0.001	0.001	0.001	0.001	0.0376667	0.001	-4.73057	-9.96578	-5.23522
G10090_27857	16642	Klrc2	0.001	0.001	0.111	0.001	0.001	0.001	0.0376667	0.001	-4.73057	-9.96578	-5.23522
G10090_18223	547160	H2al1e	0.001	0.111	0.001	0.001	0.001	0.001	0.0376667	0.001	-4.73057	-9.96578	-5.23522
G10090_21123	78414	1700034E13Rik	0.111	0.001	0.001	0.001	0.001	0.001	0.0376667	0.001	-4.73057	-9.96578	-5.23522
G10090_11668	12477	Ctla4	0.001	0.061	0.051	0.001	0.001	0.001	0.0376667	0.001	-4.73057	-9.96578	-5.23522
G10090_32145	259119	Olfr578	0.001	0.001	0.111	0.001	0.001	0.001	0.0376667	0.001	-4.73057	-9.96578	-5.23522
G10090_11824	102632113	LOC102632113	0.001	0.111	0.001	0.001	0.001	0.001	0.0376667	0.001	-4.73057	-9.96578	-5.23522
G10090_18182	15130	Hbb-b2	0.001	0.001	0.111	0.001	0.001	0.001	0.0376667	0.001	-4.73057	-9.96578	-5.23522
G10090_21758	67981	Hormad1	0.111	0.001	0.001	0.001	0.001	0.001	0.0376667	0.001	-4.73057	-9.96578	-5.23522
G10090_30758	381059	Gm1604b	0.111	0.001	0.001	0.001	0.001	0.001	0.0376667	0.001	-4.73057	-9.96578	-5.23522
G10090_23346	102634672	Gm32204	0.111	0.001	0.001	0.001	0.001	0.001	0.0376667	0.001	-4.73057	-9.96578	-5.23522
G10090_8519	544808	AA623943	0.001	0.111	0.001	0.001	0.001	0.001	0.0376667	0.001	-4.73057	-9.96578	-5.23522
G10090_33478	630663	Gm7040	0.111	0.001	0.001	0.001	0.001	0.001	0.0376667	0.001	-4.73057	-9.96578	-5.23522
G10090_15921	71037	Prss55	0.001	0.001	0.111	0.001	0.001	0.001	0.0376667	0.001	-4.73057	-9.96578	-5.23522
G10090_40605	BGIG10090_38865	BGIG10090_38865	0.001	0.111	0.001	0.001	0.001	0.001	0.0376667	0.001	-4.73057	-9.96578	-5.23522
G10090_26222	102636558	LOC102636558	0.001	0.001	0.111	0.001	0.001	0.001	0.0376667	0.001	-4.73057	-9.96578	-5.23522
G10090_27563	546901	Vmn1r34	0.111	0.001	0.001	0.001	0.001	0.001	0.0376667	0.001	-4.73057	-9.96578	-5.23522
G10090_6134	381122	Capn13	0.081	0.001	0.031	0.001	0.001	0.001	0.0376667	0.001	-4.73057	-9.96578	-5.23522
G10090_12748	22363	Vpreb2	0.001	0.111	0.001	0.001	0.001	0.001	0.0376667	0.001	-4.73057	-9.96578	-5.23522
G10090_46226	BGIG10090_46965	BGIG10090_46965	0.111	0.001	0.001	0.001	0.001	0.001	0.0376667	0.001	-4.73057	-9.96578	-5.23522
G10090_27455	68311	Lypd2	0.111	0.001	0.001	0.001	0.001	0.001	0.0376667	0.001	-4.73057	-9.96578	-5.23522
G10090_8280	59006	Myoz2	0.001	0.001	0.111	0.001	0.001	0.001	0.0376667	0.001	-4.73057	-9.96578	-5.23522
G10090_4707	259070	Olfr829	0.001	0.001	0.111	0.001	0.001	0.001	0.0376667	0.001	-4.73057	-9.96578	-5.23522
G10090_31632	259012	Olfr1052	0.111	0.001	0.001	0.001	0.001	0.001	0.0376667	0.001	-4.73057	-9.96578	-5.23522
G10090_45679	BGIG10090_47614	BGIG10090_47614	0.311	0.531	0.001	0.001	0.001	0.021	0.281	0.00766667	-1.83136	-7.02718	-5.19583
G10090_6497	100303732	Zfp967	7.721	6.781	7.001	0.001	0.001	0.621	7.16767	0.207667	2.8415	-2.26766	-5.10916
G10090_14361	22415	Wnt3	0.041	0.041	0.021	0.001	0.001	0.001	0.0343333	0.001	-4.86425	-9.96578	-5.10154
G10090_31115	258377	Olfr654	0.001	0.001	0.101	0.001	0.001	0.001	0.0343333	0.001	-4.86425	-9.96578	-5.10154
G10090_10428	666678	Gm8232	0.001	0.001	0.101	0.001	0.001	0.001	0.0343333	0.001	-4.86425	-9.96578	-5.10154
G10090_8167	76161	Lamp5	0.001	0.101	0.001	0.001	0.001	0.001	0.0343333	0.001	-4.86425	-9.96578	-5.10154
G10090_21189	67341	Ascl4	0.051	0.051	0.001	0.001	0.001	0.001	0.0343333	0.001	-4.86425	-9.96578	-5.10154
G10090_5663	101055744	Gm29720	0.001	0.001	0.101	0.001	0.001	0.001	0.0343333	0.001	-4.86425	-9.96578	-5.10154
G10090_33451	666187	Gm7971	0.101	0.001	0.001	0.001	0.001	0.001	0.0343333	0.001	-4.86425	-9.96578	-5.10154
G10090_21215	12627	Cfc1	0.051	0.001	0.051	0.001	0.001	0.001	0.0343333	0.001	-4.86425	-9.96578	-5.10154
G10090_14275	100040981	Gm16429	0.101	0.001	0.001	0.001	0.001	0.001	0.0343333	0.001	-4.86425	-9.96578	-5.10154
G10090_32356	105242674	Gm38825	0.001	0.101	0.001	0.001	0.001	0.001	0.0343333	0.001	-4.86425	-9.96578	-5.10154
G10090_27833	13396	Dlx6	0.001	0.101	0.001	0.001	0.001	0.001	0.0343333	0.001	-4.86425	-9.96578	-5.10154
G10090_41292	BGIG10090_37697	BGIG10090_37697	0.001	0.001	0.101	0.001	0.001	0.001	0.0343333	0.001	-4.86425	-9.96578	-5.10154
G10090_586	14864	Gstm3	0.101	0.001	0.001	0.001	0.001	0.001	0.0343333	0.001	-4.86425	-9.96578	-5.10154
G10090_21598	108168055	LOC108168055	0.001	0.001	0.101	0.001	0.001	0.001	0.0343333	0.001	-4.86425	-9.96578	-5.10154
G10090_39822	BGIG10090_44755	BGIG10090_44755	0.051	0.001	0.051	0.001	0.001	0.001	0.0343333	0.001	-4.86425	-9.96578	-5.10154
G10090_10749	102631856	Gm30083	0.001	0.101	0.001	0.001	0.001	0.001	0.0343333	0.001	-4.86425	-9.96578	-5.10154
G10090_2901	328059	Slc7a15	0.001	0.041	0.061	0.001	0.001	0.001	0.0343333	0.001	-4.86425	-9.96578	-5.10154
G10090_36957	BGIG10090_44998	BGIG10090_44998	0.001	0.101	0.001	0.001	0.001	0.001	0.0343333	0.001	-4.86425	-9.96578	-5.10154
G10090_31882	665755	LOC665755	0.001	0.101	0.001	0.001	0.001	0.001	0.0343333	0.001	-4.86425	-9.96578	-5.10154
G10090_1373	69602	Otop3	0.031	0.071	0.001	0.001	0.001	0.001	0.0343333	0.001	-4.86425	-9.96578	-5.10154
G10090_29182	667754	Ces2d-ps	0.061	0.041	0.001	0.001	0.001	0.001	0.0343333	0.001	-4.86425	-9.96578	-5.10154
G10090_45663	BGIG10090_47644	BGIG10090_47644	0.001	0.101	0.001	0.001	0.001	0.001	0.0343333	0.001	-4.86425	-9.96578	-5.10154
G10090_13412	94222	Olig3	0.021	0.001	0.071	0.001	0.001	0.001	0.031	0.001	-5.01159	-9.96578	-4.9542
G10090_15596	15972	Ifna9	0.001	0.001	0.091	0.001	0.001	0.001	0.031	0.001	-5.01159	-9.96578	-4.9542
G10090_1298	14607	Gip	0.001	0.001	0.091	0.001	0.001	0.001	0.031	0.001	-5.01159	-9.96578	-4.9542
G10090_24587	16670	Krt32	0.031	0.031	0.031	0.001	0.001	0.001	0.031	0.001	-5.01159	-9.96578	-4.9542
G10090_7747	100039890	Gm15093	0.091	0.001	0.001	0.001	0.001	0.001	0.031	0.001	-5.01159	-9.96578	-4.9542
G10090_7654	15202	Gml2	0.011	0.081	0.001	0.001	0.001	0.001	0.031	0.001	-5.01159	-9.96578	-4.9542
G10090_29999	258604	Olfr970	0.061	0.031	0.001	0.001	0.001	0.001	0.031	0.001	-5.01159	-9.96578	-4.9542
G10090_32974	667060	Vmn2r5	0.041	0.051	0.001	0.001	0.001	0.001	0.031	0.001	-5.01159	-9.96578	-4.9542
G10090_47649	BGIG10090_45980	BGIG10090_45980	0.091	0.001	0.001	0.001	0.001	0.001	0.031	0.001	-5.01159	-9.96578	-4.9542
G10090_21294	102633783	LOC102633783	0.001	0.091	0.001	0.001	0.001	0.001	0.031	0.001	-5.01159	-9.96578	-4.9542
G10090_40403	BGIG10090_37693	BGIG10090_37693	0.001	0.001	0.091	0.001	0.001	0.001	0.031	0.001	-5.01159	-9.96578	-4.9542
G10090_4526	403172	Defb21	0.001	0.091	0.001	0.001	0.001	0.001	0.031	0.001	-5.01159	-9.96578	-4.9542
G10090_27845	243979	Mrgprb2	0.001	0.071	0.021	0.001	0.001	0.001	0.031	0.001	-5.01159	-9.96578	-4.9542
G10090_8210	76974	Urah	0.081	0.001	0.001	0.001	0.001	0.001	0.0276667	0.001	-5.17571	-9.96578	-4.79008
G10090_18170	26876	Adh4	0.001	0.041	0.041	0.001	0.001	0.001	0.0276667	0.001	-5.17571	-9.96578	-4.79008
G10090_29841	18788	Serpinb2	0.051	0.001	0.031	0.001	0.001	0.001	0.0276667	0.001	-5.17571	-9.96578	-4.79008
G10090_22779	16153	Il10	0.041	0.041	0.001	0.001	0.001	0.001	0.0276667	0.001	-5.17571	-9.96578	-4.79008
G10090_25720	13090	Cyp2b19	0.021	0.061	0.001	0.001	0.001	0.001	0.0276667	0.001	-5.17571	-9.96578	-4.79008
G10090_13302	258590	Olfr702	0.041	0.001	0.041	0.001	0.001	0.001	0.0276667	0.001	-5.17571	-9.96578	-4.79008
G10090_17635	100043627	Gm4559	0.081	0.001	0.001	0.001	0.001	0.001	0.0276667	0.001	-5.17571	-9.96578	-4.79008
G10090_33909	100504474	Smlr1	0.001	0.081	0.001	0.001	0.001	0.001	0.0276667	0.001	-5.17571	-9.96578	-4.79008
G10090_19494	114666	Krtap5-5	0.041	0.001	0.041	0.001	0.001	0.001	0.0276667	0.001	-5.17571	-9.96578	-4.79008
G10090_3734	15061	Ifi44l	0.041	0.001	0.041	0.001	0.001	0.001	0.0276667	0.001	-5.17571	-9.96578	-4.79008
G10090_18402	56552	Vmn2r26	0.081	0.001	0.001	0.001	0.001	0.001	0.0276667	0.001	-5.17571	-9.96578	-4.79008
G10090_22623	574429	Psg26	0.081	0.001	0.001	0.001	0.001	0.001	0.0276667	0.001	-5.17571	-9.96578	-4.79008
G10090_1622	100043596	Vmn1r130	0.041	0.001	0.041	0.001	0.001	0.001	0.0276667	0.001	-5.17571	-9.96578	-4.79008
G10090_14395	75002	Tmprss12	0.081	0.001	0.001	0.001	0.001	0.001	0.0276667	0.001	-5.17571	-9.96578	-4.79008
G10090_32924	66825	Rnf186	0.001	0.041	0.041	0.001	0.001	0.001	0.0276667	0.001	-5.17571	-9.96578	-4.79008
G10090_29834	93746	Gprc5d	0.041	0.001	0.041	0.001	0.001	0.001	0.0276667	0.001	-5.17571	-9.96578	-4.79008
G10090_31110	93726	Rnase2a	0.001	0.081	0.001	0.001	0.001	0.001	0.0276667	0.001	-5.17571	-9.96578	-4.79008
G10090_9159	77049	4921528I07Rik	0.001	0.041	0.041	0.001	0.001	0.001	0.0276667	0.001	-5.17571	-9.96578	-4.79008
G10090_17215	18158	Nppb	0.081	0.001	0.001	0.001	0.001	0.001	0.0276667	0.001	-5.17571	-9.96578	-4.79008
G10090_10052	100039177	Mup16	0.001	0.081	0.001	0.001	0.001	0.001	0.0276667	0.001	-5.17571	-9.96578	-4.79008
G10090_7434	69325	1700012B09Rik	0.001	0.001	0.081	0.001	0.001	0.001	0.0276667	0.001	-5.17571	-9.96578	-4.79008
G10090_9897	18993	Pou3f3	0.031	0.021	0.031	0.001	0.001	0.001	0.0276667	0.001	-5.17571	-9.96578	-4.79008
G10090_26322	20939	Sva	0.001	0.001	0.081	0.001	0.001	0.001	0.0276667	0.001	-5.17571	-9.96578	-4.79008
G10090_27048	100039213	Cphx2	0.141	0.071	5.651	0.001	0.141	0.071	1.95433	0.071	0.966677	-3.81604	-4.78271
G10090_15612	69032	Lyzl4	0.001	0.001	0.071	0.001	0.001	0.001	0.0243333	0.001	-5.36092	-9.96578	-4.60486
G10090_22946	74401	Terb2	0.071	0.001	0.001	0.001	0.001	0.001	0.0243333	0.001	-5.36092	-9.96578	-4.60486
G10090_44841	BGIG10090_45554	BGIG10090_45554	0.001	0.071	0.001	0.001	0.001	0.001	0.0243333	0.001	-5.36092	-9.96578	-4.60486
G10090_6820	108167484	Gm46013	0.001	0.071	0.001	0.001	0.001	0.001	0.0243333	0.001	-5.36092	-9.96578	-4.60486
G10090_47987	BGIG10090_47401	BGIG10090_47401	0.071	0.001	0.001	0.001	0.001	0.001	0.0243333	0.001	-5.36092	-9.96578	-4.60486
G10090_2307	228592	F830045P16Rik	0.001	0.031	0.041	0.001	0.001	0.001	0.0243333	0.001	-5.36092	-9.96578	-4.60486
G10090_12035	105244099	Gm39773	0.001	0.001	0.071	0.001	0.001	0.001	0.0243333	0.001	-5.36092	-9.96578	-4.60486
G10090_8604	83434	Rsph6a	0.001	0.001	0.071	0.001	0.001	0.001	0.0243333	0.001	-5.36092	-9.96578	-4.60486
G10090_21667	19434	Rax	0.001	0.061	0.011	0.001	0.001	0.001	0.0243333	0.001	-5.36092	-9.96578	-4.60486
G10090_23408	192200	Wfdc12	0.001	0.071	0.001	0.001	0.001	0.001	0.0243333	0.001	-5.36092	-9.96578	-4.60486
G10090_16405	242711	Cela3a	0.001	0.071	0.001	0.001	0.001	0.001	0.0243333	0.001	-5.36092	-9.96578	-4.60486
G10090_30964	670482	Gm11554	0.001	0.001	0.071	0.001	0.001	0.001	0.0243333	0.001	-5.36092	-9.96578	-4.60486
G10090_11716	238829	Cldn34b3	0.001	0.071	0.001	0.001	0.001	0.001	0.0243333	0.001	-5.36092	-9.96578	-4.60486
G10090_14658	100042891	Vmn2r47	0.071	0.001	0.001	0.001	0.001	0.001	0.0243333	0.001	-5.36092	-9.96578	-4.60486
G10090_28573	258513	Olfr536	0.041	0.031	0.001	0.001	0.001	0.001	0.0243333	0.001	-5.36092	-9.96578	-4.60486
G10090_8058	12958	Cryba2	0.001	0.001	0.071	0.001	0.001	0.001	0.0243333	0.001	-5.36092	-9.96578	-4.60486
G10090_37223	BGIG10090_45067	BGIG10090_45067	0.071	0.001	0.001	0.001	0.001	0.001	0.0243333	0.001	-5.36092	-9.96578	-4.60486
G10090_23085	18478	Pah	0.021	0.051	0.001	0.001	0.001	0.001	0.0243333	0.001	-5.36092	-9.96578	-4.60486
G10090_20880	76606	Llcfc1	0.001	0.071	0.001	0.001	0.001	0.001	0.0243333	0.001	-5.36092	-9.96578	-4.60486
G10090_29537	100039100	Gm2046	0.001	0.071	0.001	0.001	0.001	0.001	0.0243333	0.001	-5.36092	-9.96578	-4.60486
G10090_13676	26944	Tinag	0.001	0.001	0.071	0.001	0.001	0.001	0.0243333	0.001	-5.36092	-9.96578	-4.60486
G10090_15751	277666	Gm13078	0.001	0.021	0.051	0.001	0.001	0.001	0.0243333	0.001	-5.36092	-9.96578	-4.60486
G10090_24582	75622	Spaca3	0.001	0.001	0.071	0.001	0.001	0.001	0.0243333	0.001	-5.36092	-9.96578	-4.60486
G10090_15946	625530	Usp17le	0.001	0.041	0.031	0.001	0.001	0.001	0.0243333	0.001	-5.36092	-9.96578	-4.60486
G10090_17574	546801	Etv3l	0.001	0.001	0.071	0.001	0.001	0.001	0.0243333	0.001	-5.36092	-9.96578	-4.60486
G10090_27668	77704	Lcn9	0.001	0.071	0.001	0.001	0.001	0.001	0.0243333	0.001	-5.36092	-9.96578	-4.60486
G10090_47436	BGIG10090_45915	BGIG10090_45915	0.071	0.001	0.001	0.001	0.001	0.001	0.0243333	0.001	-5.36092	-9.96578	-4.60486
G10090_557	71996	Fthl17a	0.001	0.001	0.071	0.001	0.001	0.001	0.0243333	0.001	-5.36092	-9.96578	-4.60486
G10090_29566	67859	Cysrt1	0.071	0.001	0.001	0.001	0.001	0.001	0.0243333	0.001	-5.36092	-9.96578	-4.60486
G10090_46993	BGIG10090_45970	BGIG10090_45970	0.071	0.001	0.001	0.001	0.001	0.001	0.0243333	0.001	-5.36092	-9.96578	-4.60486
G10090_1056	171166	Mcoln3	0.071	0.001	0.001	0.001	0.001	0.001	0.0243333	0.001	-5.36092	-9.96578	-4.60486
G10090_20004	623898	Gm6460	0.001	0.001	0.071	0.001	0.001	0.001	0.0243333	0.001	-5.36092	-9.96578	-4.60486
G10090_2909	171230	Vmn1r231	0.001	0.061	0.001	0.001	0.001	0.001	0.021	0.001	-5.57347	-9.96578	-4.39232
G10090_31001	258955	Olfr531	0.001	0.001	0.061	0.001	0.001	0.001	0.021	0.001	-5.57347	-9.96578	-4.39232
G10090_28975	258697	Olfr1444	0.001	0.001	0.061	0.001	0.001	0.001	0.021	0.001	-5.57347	-9.96578	-4.39232
G10090_22829	258890	Olfr1297	0.001	0.061	0.001	0.001	0.001	0.001	0.021	0.001	-5.57347	-9.96578	-4.39232
G10090_13513	235256	Olfr149	0.001	0.061	0.001	0.001	0.001	0.001	0.021	0.001	-5.57347	-9.96578	-4.39232
G10090_6401	258314	Olfr725	0.001	0.001	0.061	0.001	0.001	0.001	0.021	0.001	-5.57347	-9.96578	-4.39232
G10090_8834	100039116	Mup14	0.001	0.061	0.001	0.001	0.001	0.001	0.021	0.001	-5.57347	-9.96578	-4.39232
G10090_15125	258524	Olfr1168	0.001	0.001	0.061	0.001	0.001	0.001	0.021	0.001	-5.57347	-9.96578	-4.39232
G10090_39626	BGIG10090_45524	BGIG10090_45524	0.061	0.001	0.001	0.001	0.001	0.001	0.021	0.001	-5.57347	-9.96578	-4.39232
G10090_28675	233081	Ffar1	0.061	0.001	0.001	0.001	0.001	0.001	0.021	0.001	-5.57347	-9.96578	-4.39232
G10090_29899	404284	Vmn1r59	0.061	0.001	0.001	0.001	0.001	0.001	0.021	0.001	-5.57347	-9.96578	-4.39232
G10090_13501	258557	Olfr836	0.001	0.001	0.061	0.001	0.001	0.001	0.021	0.001	-5.57347	-9.96578	-4.39232
G10090_15945	17384	Mmp10	0.001	0.001	0.061	0.001	0.001	0.001	0.021	0.001	-5.57347	-9.96578	-4.39232
G10090_24964	229862	Gm4861	0.001	0.001	0.061	0.001	0.001	0.001	0.021	0.001	-5.57347	-9.96578	-4.39232
G10090_26425	17844	Mup5	0.001	0.001	0.061	0.001	0.001	0.001	0.021	0.001	-5.57347	-9.96578	-4.39232
G10090_32516	259105	Olfr549	0.061	0.001	0.001	0.001	0.001	0.001	0.021	0.001	-5.57347	-9.96578	-4.39232
G10090_45675	BGIG10090_47827	BGIG10090_47827	0.001	0.061	0.001	0.001	0.001	0.001	0.021	0.001	-5.57347	-9.96578	-4.39232
G10090_23048	102638132	Gm34768	0.061	0.001	0.001	0.001	0.001	0.001	0.021	0.001	-5.57347	-9.96578	-4.39232
G10090_7961	100042776	Gm4027	0.001	0.001	0.061	0.001	0.001	0.001	0.021	0.001	-5.57347	-9.96578	-4.39232
G10090_16832	243535	BC048671	0.001	0.061	0.001	0.001	0.001	0.001	0.021	0.001	-5.57347	-9.96578	-4.39232
G10090_29001	12591	Cdx2	0.021	0.021	0.021	0.001	0.001	0.001	0.021	0.001	-5.57347	-9.96578	-4.39232
G10090_19153	100042514	Sprr2a3	0.001	0.001	0.061	0.001	0.001	0.001	0.021	0.001	-5.57347	-9.96578	-4.39232
G10090_13299	73376	Tex33	0.001	0.061	0.001	0.001	0.001	0.001	0.021	0.001	-5.57347	-9.96578	-4.39232
G10090_4964	258644	Olfr1166	0.001	0.001	0.061	0.001	0.001	0.001	0.021	0.001	-5.57347	-9.96578	-4.39232
G10090_28980	100041187	Olfr596	0.061	0.001	0.001	0.001	0.001	0.001	0.021	0.001	-5.57347	-9.96578	-4.39232
G10090_23272	100503609	Lnp1	0.061	0.001	0.001	0.001	0.001	0.001	0.021	0.001	-5.57347	-9.96578	-4.39232
G10090_29550	404313	Olfr251	0.061	0.001	0.001	0.001	0.001	0.001	0.021	0.001	-5.57347	-9.96578	-4.39232
G10090_29465	102640171	Gm38525	0.001	0.001	0.061	0.001	0.001	0.001	0.021	0.001	-5.57347	-9.96578	-4.39232
G10090_5956	17194	Mbl1	0.001	0.061	0.001	0.001	0.001	0.001	0.021	0.001	-5.57347	-9.96578	-4.39232
G10090_7763	22269	Upk2	0.061	0.001	0.001	0.001	0.001	0.001	0.021	0.001	-5.57347	-9.96578	-4.39232
G10090_26317	434881	Samt2	0.001	0.061	0.001	0.001	0.001	0.001	0.021	0.001	-5.57347	-9.96578	-4.39232
G10090_27007	259045	Olfr669	0.061	0.001	0.001	0.001	0.001	0.001	0.021	0.001	-5.57347	-9.96578	-4.39232
G10090_3559	257963	Olfr857	0.061	0.001	0.001	0.001	0.001	0.001	0.021	0.001	-5.57347	-9.96578	-4.39232
G10090_14737	22308	Vmn2r122	0.021	0.021	0.021	0.001	0.001	0.001	0.021	0.001	-5.57347	-9.96578	-4.39232
G10090_24815	258545	Olfr811	0.001	0.001	0.061	0.001	0.001	0.001	0.021	0.001	-5.57347	-9.96578	-4.39232
G10090_12321	258356	Olfr564	0.001	0.001	0.061	0.001	0.001	0.001	0.021	0.001	-5.57347	-9.96578	-4.39232
G10090_46741	BGIG10090_47560	BGIG10090_47560	0.001	0.061	0.001	0.001	0.001	0.001	0.021	0.001	-5.57347	-9.96578	-4.39232
G10090_11386	14468	Gbp2b	0.021	0.041	0.001	0.001	0.001	0.001	0.021	0.001	-5.57347	-9.96578	-4.39232
G10090_28564	546644	Ly6g	0.001	0.001	0.061	0.001	0.001	0.001	0.021	0.001	-5.57347	-9.96578	-4.39232
G10090_27019	544736	Glipr1l3	0.001	0.001	0.061	0.001	0.001	0.001	0.021	0.001	-5.57347	-9.96578	-4.39232
G10090_32141	258135	Olfr597	0.061	0.001	0.001	0.001	0.001	0.001	0.021	0.001	-5.57347	-9.96578	-4.39232
G10090_44512	BGIG10090_37696	BGIG10090_37696	0.001	0.061	0.001	0.001	0.001	0.001	0.021	0.001	-5.57347	-9.96578	-4.39232
G10090_8902	258246	Olfr594	0.001	0.061	0.001	0.001	0.001	0.001	0.021	0.001	-5.57347	-9.96578	-4.39232
G10090_10272	13214	Defb1	0.001	0.001	0.061	0.001	0.001	0.001	0.021	0.001	-5.57347	-9.96578	-4.39232
G10090_42436	BGIG10090_45441	BGIG10090_45441	0.061	0.001	0.001	0.001	0.001	0.001	0.021	0.001	-5.57347	-9.96578	-4.39232
G10090_20629	105242927	Gm38999	0.001	0.031	0.031	0.001	0.001	0.001	0.021	0.001	-5.57347	-9.96578	-4.39232
G10090_25356	654462	Kncn	0.001	0.001	0.061	0.001	0.001	0.001	0.021	0.001	-5.57347	-9.96578	-4.39232
G10090_10091	15493	Hsd3b2	0.001	0.031	0.031	0.001	0.001	0.001	0.021	0.001	-5.57347	-9.96578	-4.39232
G10090_27489	18330	Olfr31	0.061	0.001	0.001	0.001	0.001	0.001	0.021	0.001	-5.57347	-9.96578	-4.39232
G10090_12776	171233	Vmn1r235	0.061	0.001	0.001	0.001	0.001	0.001	0.021	0.001	-5.57347	-9.96578	-4.39232
G10090_48021	BGIG10090_48047	BGIG10090_48047	0.001	0.061	0.001	0.001	0.001	0.001	0.021	0.001	-5.57347	-9.96578	-4.39232
G10090_12122	110135	Fgb	0.061	0.001	0.001	0.001	0.001	0.001	0.021	0.001	-5.57347	-9.96578	-4.39232
G10090_22879	233437	Vmn2r66	0.021	0.001	0.041	0.001	0.001	0.001	0.021	0.001	-5.57347	-9.96578	-4.39232
G10090_23576	258445	Olfr693	0.001	0.001	0.061	0.001	0.001	0.001	0.021	0.001	-5.57347	-9.96578	-4.39232
G10090_13519	258215	Olfr506	0.061	0.001	0.001	0.001	0.001	0.001	0.021	0.001	-5.57347	-9.96578	-4.39232
G10090_30157	18736	Pou1f1	0.061	0.001	0.001	0.001	0.001	0.001	0.021	0.001	-5.57347	-9.96578	-4.39232
G10090_31803	259042	Olfr1351	0.001	0.061	0.001	0.001	0.001	0.001	0.021	0.001	-5.57347	-9.96578	-4.39232
G10090_28448	17842	Mup3	0.001	0.061	0.001	0.001	0.001	0.001	0.021	0.001	-5.57347	-9.96578	-4.39232
G10090_28278	258121	Olfr1465	0.061	0.001	0.001	0.001	0.001	0.001	0.021	0.001	-5.57347	-9.96578	-4.39232
G10090_25607	629203	Sult2a3	0.061	0.001	0.001	0.001	0.001	0.001	0.021	0.001	-5.57347	-9.96578	-4.39232
G10090_46304	BGIG10090_46397	BGIG10090_46397	0.001	0.061	0.001	0.001	0.001	0.001	0.021	0.001	-5.57347	-9.96578	-4.39232
G10090_17252	258344	Olfr390	0.061	0.001	0.001	0.001	0.001	0.001	0.021	0.001	-5.57347	-9.96578	-4.39232
G10090_28903	435285	Krtap4-16	0.001	0.061	0.001	0.001	0.001	0.001	0.021	0.001	-5.57347	-9.96578	-4.39232
G10090_15800	69511	Klk12	0.001	0.001	0.061	0.001	0.001	0.001	0.021	0.001	-5.57347	-9.96578	-4.39232
G10090_20640	258926	Olfr476	0.001	0.061	0.001	0.001	0.001	0.001	0.021	0.001	-5.57347	-9.96578	-4.39232
G10090_26054	77166	8030423J24Rik	0.001	0.001	0.061	0.001	0.001	0.001	0.021	0.001	-5.57347	-9.96578	-4.39232
G10090_46067	BGIG10090_47587	BGIG10090_47587	0.001	0.061	0.001	0.001	0.001	0.001	0.021	0.001	-5.57347	-9.96578	-4.39232
G10090_31085	258915	Olfr1348	0.001	0.001	0.061	0.001	0.001	0.001	0.021	0.001	-5.57347	-9.96578	-4.39232
G10090_21909	13009	Csrp3	0.061	0.001	0.001	0.001	0.001	0.001	0.021	0.001	-5.57347	-9.96578	-4.39232
G10090_47531	BGIG10090_46925	BGIG10090_46925	0.001	0.061	0.001	0.001	0.001	0.001	0.021	0.001	-5.57347	-9.96578	-4.39232
G10090_27297	257889	Olfr132	0.061	0.001	0.001	0.001	0.001	0.001	0.021	0.001	-5.57347	-9.96578	-4.39232
G10090_14310	102643076	Gm38655	0.001	0.061	0.001	0.001	0.001	0.001	0.021	0.001	-5.57347	-9.96578	-4.39232
G10090_27794	100312473	Vmn1r86	0.061	0.001	0.001	0.001	0.001	0.001	0.021	0.001	-5.57347	-9.96578	-4.39232
G10090_11933	102633301	Gm31160	0.061	0.001	0.001	0.001	0.001	0.001	0.021	0.001	-5.57347	-9.96578	-4.39232
G10090_19632	100503311	Pifo	0.001	0.001	0.061	0.001	0.001	0.001	0.021	0.001	-5.57347	-9.96578	-4.39232
G10090_10047	218921	4930474N05Rik	0.001	0.061	0.001	0.001	0.001	0.001	0.021	0.001	-5.57347	-9.96578	-4.39232
G10090_24977	13094	Cyp2b9	0.031	0.001	0.031	0.001	0.001	0.001	0.021	0.001	-5.57347	-9.96578	-4.39232
G10090_25212	16136	Igll1	0.061	0.001	0.001	0.001	0.001	0.001	0.021	0.001	-5.57347	-9.96578	-4.39232
G10090_17468	258589	Olfr703	0.001	0.061	0.001	0.001	0.001	0.001	0.021	0.001	-5.57347	-9.96578	-4.39232
G10090_33529	545047	Gm5800	0.001	0.001	0.061	0.001	0.001	0.001	0.021	0.001	-5.57347	-9.96578	-4.39232
G10090_33150	258984	Olfr1257	0.001	0.061	0.001	0.001	0.001	0.001	0.021	0.001	-5.57347	-9.96578	-4.39232
G10090_23007	259096	Olfr561	0.001	0.001	0.061	0.001	0.001	0.001	0.021	0.001	-5.57347	-9.96578	-4.39232
G10090_16538	18811	Prl2c2	0.001	0.001	0.061	0.001	0.001	0.001	0.021	0.001	-5.57347	-9.96578	-4.39232
G10090_20295	629303	Heatr9	0.001	0.001	0.061	0.001	0.001	0.001	0.021	0.001	-5.57347	-9.96578	-4.39232
G10090_46138	BGIG10090_46471	BGIG10090_46471	0.001	0.001	0.061	0.001	0.001	0.001	0.021	0.001	-5.57347	-9.96578	-4.39232
G10090_32069	258546	Olfr806	0.001	0.061	0.001	0.001	0.001	0.001	0.021	0.001	-5.57347	-9.96578	-4.39232
G10090_18776	21948	Cd70	0.001	0.001	0.061	0.001	0.001	0.001	0.021	0.001	-5.57347	-9.96578	-4.39232
G10090_11705	333048	Tmem211	0.031	0.031	0.001	0.001	0.001	0.001	0.021	0.001	-5.57347	-9.96578	-4.39232
G10090_13669	276865	Olfr1371	0.061	0.001	0.001	0.001	0.001	0.001	0.021	0.001	-5.57347	-9.96578	-4.39232
G10090_21406	108043	Chrnb3	0.021	0.021	0.021	0.001	0.001	0.001	0.021	0.001	-5.57347	-9.96578	-4.39232
G10090_3103	17897	Myl3	0.061	0.001	0.001	0.001	0.001	0.001	0.021	0.001	-5.57347	-9.96578	-4.39232
G10090_20796	328845	Acsbg2	0.031	0.031	0.001	0.001	0.001	0.001	0.021	0.001	-5.57347	-9.96578	-4.39232
G10090_16132	258888	Olfr1298	0.001	0.061	0.001	0.001	0.001	0.001	0.021	0.001	-5.57347	-9.96578	-4.39232
G10090_46380	BGIG10090_47191	BGIG10090_47191	0.001	1.061	0.001	0.001	0.051	0.001	0.354333	0.0176667	-1.49682	-5.82283	-4.32601
G10090_15202	66438	Hamp2	3.351	3.971	2.031	0.001	0.391	0.131	3.11767	0.174333	1.64047	-2.52008	-4.16055
G10090_32857	105244980	Gm40498	0.001	0.051	0.001	0.001	0.001	0.001	0.0176667	0.001	-5.82283	-9.96578	-4.14296
G10090_28860	258581	Olfr1030	0.001	0.001	0.051	0.001	0.001	0.001	0.0176667	0.001	-5.82283	-9.96578	-4.14296
G10090_30411	16193	Il6	0.001	0.001	0.051	0.001	0.001	0.001	0.0176667	0.001	-5.82283	-9.96578	-4.14296
G10090_18253	11451	Acrv1	0.001	0.001	0.051	0.001	0.001	0.001	0.0176667	0.001	-5.82283	-9.96578	-4.14296
G10090_17098	100862460	LOC100862460	0.051	0.001	0.001	0.001	0.001	0.001	0.0176667	0.001	-5.82283	-9.96578	-4.14296
G10090_12129	635580	Gm16445	0.001	0.051	0.001	0.001	0.001	0.001	0.0176667	0.001	-5.82283	-9.96578	-4.14296
G10090_10721	75859	4930568D16Rik	0.051	0.001	0.001	0.001	0.001	0.001	0.0176667	0.001	-5.82283	-9.96578	-4.14296
G10090_21266	30936	Slc46a2	0.051	0.001	0.001	0.001	0.001	0.001	0.0176667	0.001	-5.82283	-9.96578	-4.14296
G10090_20715	258313	Olfr726	0.001	0.051	0.001	0.001	0.001	0.001	0.0176667	0.001	-5.82283	-9.96578	-4.14296
G10090_24529	257941	Olfr1042	0.001	0.051	0.001	0.001	0.001	0.001	0.0176667	0.001	-5.82283	-9.96578	-4.14296
G10090_8009	100504285	Abhd12b	0.001	0.051	0.001	0.001	0.001	0.001	0.0176667	0.001	-5.82283	-9.96578	-4.14296
G10090_18306	215332	Slc36a3	0.001	0.001	0.051	0.001	0.001	0.001	0.0176667	0.001	-5.82283	-9.96578	-4.14296
G10090_45689	BGIG10090_48127	BGIG10090_48127	0.001	0.051	0.001	0.001	0.001	0.001	0.0176667	0.001	-5.82283	-9.96578	-4.14296
G10090_30446	258592	Olfr697	0.051	0.001	0.001	0.001	0.001	0.001	0.0176667	0.001	-5.82283	-9.96578	-4.14296
G10090_8806	73166	Tm7sf2	0.001	0.001	0.051	0.001	0.001	0.001	0.0176667	0.001	-5.82283	-9.96578	-4.14296
G10090_20120	67741	4930579F01Rik	0.001	0.001	0.051	0.001	0.001	0.001	0.0176667	0.001	-5.82283	-9.96578	-4.14296
G10090_19519	67135	Bpifa5	0.051	0.001	0.001	0.001	0.001	0.001	0.0176667	0.001	-5.82283	-9.96578	-4.14296
G10090_32548	257931	Olfr317	0.051	0.001	0.001	0.001	0.001	0.001	0.0176667	0.001	-5.82283	-9.96578	-4.14296
G10090_30746	241516	Fsip2	0.031	0.011	0.011	0.001	0.001	0.001	0.0176667	0.001	-5.82283	-9.96578	-4.14296
G10090_45819	BGIG10090_48040	BGIG10090_48040	1.661	0.461	1.111	0.001	0.181	0.001	1.07767	0.061	0.107911	-4.03505	-4.14296
G10090_14896	228684	Sel1l2	0.001	0.051	0.001	0.001	0.001	0.001	0.0176667	0.001	-5.82283	-9.96578	-4.14296
G10090_47052	BGIG10090_47497	BGIG10090_47497	0.001	0.001	0.051	0.001	0.001	0.001	0.0176667	0.001	-5.82283	-9.96578	-4.14296
G10090_14835	668739	Frg2f7	0.001	0.051	0.001	0.001	0.001	0.001	0.0176667	0.001	-5.82283	-9.96578	-4.14296
G10090_31050	100045125	Gm17768	0.021	0.031	0.001	0.001	0.001	0.001	0.0176667	0.001	-5.82283	-9.96578	-4.14296
G10090_20395	257882	Olfr1344	0.001	0.051	0.001	0.001	0.001	0.001	0.0176667	0.001	-5.82283	-9.96578	-4.14296
G10090_47916	BGIG10090_47903	BGIG10090_47903	0.001	0.001	0.051	0.001	0.001	0.001	0.0176667	0.001	-5.82283	-9.96578	-4.14296
G10090_24749	18307	Olfr10	0.051	0.001	0.001	0.001	0.001	0.001	0.0176667	0.001	-5.82283	-9.96578	-4.14296
G10090_2225	71103	Glt6d1	0.051	0.001	0.001	0.001	0.001	0.001	0.0176667	0.001	-5.82283	-9.96578	-4.14296
G10090_18946	258404	Olfr1080	0.051	0.001	0.001	0.001	0.001	0.001	0.0176667	0.001	-5.82283	-9.96578	-4.14296
G10090_30795	258178	Olfr180	0.001	0.001	0.051	0.001	0.001	0.001	0.0176667	0.001	-5.82283	-9.96578	-4.14296
G10090_26936	23993	Klk7	0.001	0.001	0.051	0.001	0.001	0.001	0.0176667	0.001	-5.82283	-9.96578	-4.14296
G10090_18112	100502950	Gm3336	0.051	0.001	0.001	0.001	0.001	0.001	0.0176667	0.001	-5.82283	-9.96578	-4.14296
G10090_11794	100046950	Gm17778	0.001	0.001	0.051	0.001	0.001	0.001	0.0176667	0.001	-5.82283	-9.96578	-4.14296
G10090_17375	77727	6030468B19Rik	0.051	0.001	0.001	0.001	0.001	0.001	0.0176667	0.001	-5.82283	-9.96578	-4.14296
G10090_16085	258055	Olfr524	0.051	0.001	0.001	0.001	0.001	0.001	0.0176667	0.001	-5.82283	-9.96578	-4.14296
G10090_27974	230883	Aadacl3	0.021	0.001	0.031	0.001	0.001	0.001	0.0176667	0.001	-5.82283	-9.96578	-4.14296
G10090_18080	380780	Serpina11	0.001	0.001	0.051	0.001	0.001	0.001	0.0176667	0.001	-5.82283	-9.96578	-4.14296
G10090_22404	384701	Usp17ld	0.001	0.001	0.051	0.001	0.001	0.001	0.0176667	0.001	-5.82283	-9.96578	-4.14296
G10090_30854	257890	Olfr12	0.001	0.051	0.001	0.001	0.001	0.001	0.0176667	0.001	-5.82283	-9.96578	-4.14296
G10090_33555	69696	2310057N15Rik	0.051	0.001	0.001	0.001	0.001	0.001	0.0176667	0.001	-5.82283	-9.96578	-4.14296
G10090_28203	404335	Olfr1535	0.001	0.001	0.051	0.001	0.001	0.001	0.0176667	0.001	-5.82283	-9.96578	-4.14296
G10090_25007	399674	Tdpoz3	0.051	0.001	0.001	0.001	0.001	0.001	0.0176667	0.001	-5.82283	-9.96578	-4.14296
G10090_21323	240899	Lrrc52	0.001	0.001	0.051	0.001	0.001	0.001	0.0176667	0.001	-5.82283	-9.96578	-4.14296
G10090_9430	13488	Drd1	0.011	0.001	0.041	0.001	0.001	0.001	0.0176667	0.001	-5.82283	-9.96578	-4.14296
G10090_46855	BGIG10090_47671	BGIG10090_47671	0.051	0.001	0.001	0.001	0.001	0.001	0.0176667	0.001	-5.82283	-9.96578	-4.14296
G10090_17266	18315	Olfr18	0.051	0.001	0.001	0.001	0.001	0.001	0.0176667	0.001	-5.82283	-9.96578	-4.14296
G10090_895	12776	Ccr8	0.051	0.001	0.001	0.001	0.001	0.001	0.0176667	0.001	-5.82283	-9.96578	-4.14296
G10090_1938	258410	Olfr291	0.001	0.001	0.051	0.001	0.001	0.001	0.0176667	0.001	-5.82283	-9.96578	-4.14296
G10090_47985	BGIG10090_47658	BGIG10090_47658	0.001	0.051	0.001	0.001	0.001	0.001	0.0176667	0.001	-5.82283	-9.96578	-4.14296
G10090_27718	50775	Krtap5-4	0.051	0.001	0.001	0.001	0.001	0.001	0.0176667	0.001	-5.82283	-9.96578	-4.14296
G10090_29905	102639437	Gm35751	0.001	0.051	0.001	0.001	0.001	0.001	0.0176667	0.001	-5.82283	-9.96578	-4.14296
G10090_30028	381809	Clec4b2	0.001	0.051	0.001	0.001	0.001	0.001	0.0176667	0.001	-5.82283	-9.96578	-4.14296
G10090_456	319154	Hist2h3b	0.571	1.211	0.001	0.101	0.001	0.001	0.594333	0.0343333	-0.750656	-4.86425	-4.11359
G10090_973	105246531	LOC105246531	0.631	0.271	0.001	0.001	0.001	0.051	0.301	0.0176667	-1.73216	-5.82283	-4.09066
G10090_46873	BGIG10090_47839	BGIG10090_47839	0.921	0.101	0.031	0.001	0.001	0.071	0.351	0.0243333	-1.51046	-5.36092	-3.85047
G10090_17521	574403	Fam196b	0.611	0.621	0.541	0.081	0.041	0.001	0.591	0.041	-0.75877	-4.60823	-3.84946
G10090_8988	140477	Dmbx1	0.031	0.001	0.011	0.001	0.001	0.001	0.0143333	0.001	-6.12448	-9.96578	-3.8413
G10090_19525	18420	Otp	0.001	0.031	0.011	0.001	0.001	0.001	0.0143333	0.001	-6.12448	-9.96578	-3.8413
G10090_7821	83702	Akr1c6	0.041	0.001	0.001	0.001	0.001	0.001	0.0143333	0.001	-6.12448	-9.96578	-3.8413
G10090_42623	BGIG10090_45385	BGIG10090_45385	0.021	0.021	0.001	0.001	0.001	0.001	0.0143333	0.001	-6.12448	-9.96578	-3.8413
G10090_15859	544710	Krtap10-10	0.001	0.041	0.001	0.001	0.001	0.001	0.0143333	0.001	-6.12448	-9.96578	-3.8413
G10090_23089	278180	Vsig4	0.041	0.001	0.001	0.001	0.001	0.001	0.0143333	0.001	-6.12448	-9.96578	-3.8413
G10090_17157	12990	Csn1s1	0.041	0.001	0.001	0.001	0.001	0.001	0.0143333	0.001	-6.12448	-9.96578	-3.8413
G10090_14833	15109	Hal	0.021	0.001	0.021	0.001	0.001	0.001	0.0143333	0.001	-6.12448	-9.96578	-3.8413
G10090_27068	666921	Gm12886	0.001	0.041	0.001	0.001	0.001	0.001	0.0143333	0.001	-6.12448	-9.96578	-3.8413
G10090_27903	435732	Gm5709	0.041	0.001	0.001	0.001	0.001	0.001	0.0143333	0.001	-6.12448	-9.96578	-3.8413
G10090_1304	14563	Gdf5	0.001	0.041	0.001	0.001	0.001	0.001	0.0143333	0.001	-6.12448	-9.96578	-3.8413
G10090_7306	75097	Ube2dnl2	0.041	0.001	0.001	0.001	0.001	0.001	0.0143333	0.001	-6.12448	-9.96578	-3.8413
G10090_15119	545384	Ifi214	0.001	0.001	0.041	0.001	0.001	0.001	0.0143333	0.001	-6.12448	-9.96578	-3.8413
G10090_5955	56379	Kcnj1	0.001	0.021	0.021	0.001	0.001	0.001	0.0143333	0.001	-6.12448	-9.96578	-3.8413
G10090_11416	105244804	Gm40349	0.001	0.041	0.001	0.001	0.001	0.001	0.0143333	0.001	-6.12448	-9.96578	-3.8413
G10090_13920	67715	2010106E10Rik	0.041	0.001	0.001	0.001	0.001	0.001	0.0143333	0.001	-6.12448	-9.96578	-3.8413
G10090_25806	60505	Il21	0.021	0.001	0.021	0.001	0.001	0.001	0.0143333	0.001	-6.12448	-9.96578	-3.8413
G10090_2735	11704	Amelx	0.001	0.001	0.041	0.001	0.001	0.001	0.0143333	0.001	-6.12448	-9.96578	-3.8413
G10090_26788	384221	Vmn2r17	0.021	0.021	0.001	0.001	0.001	0.001	0.0143333	0.001	-6.12448	-9.96578	-3.8413
G10090_1779	102632299	Gm30411	0.001	0.001	0.041	0.001	0.001	0.001	0.0143333	0.001	-6.12448	-9.96578	-3.8413
G10090_17630	71832	Csl	0.001	0.001	0.041	0.001	0.001	0.001	0.0143333	0.001	-6.12448	-9.96578	-3.8413
G10090_30325	665255	Vmn2r28	0.001	0.021	0.021	0.001	0.001	0.001	0.0143333	0.001	-6.12448	-9.96578	-3.8413
G10090_25091	21984	Tpbpa	0.001	0.041	0.001	0.001	0.001	0.001	0.0143333	0.001	-6.12448	-9.96578	-3.8413
G10090_13251	17480	Mpl	0.021	0.001	0.021	0.001	0.001	0.001	0.0143333	0.001	-6.12448	-9.96578	-3.8413
G10090_28558	381944	Usp17lb	0.001	0.001	0.041	0.001	0.001	0.001	0.0143333	0.001	-6.12448	-9.96578	-3.8413
G10090_5946	69540	Klk10	0.001	0.041	0.001	0.001	0.001	0.001	0.0143333	0.001	-6.12448	-9.96578	-3.8413
G10090_9441	258673	Olfr1428	0.001	0.041	0.001	0.001	0.001	0.001	0.0143333	0.001	-6.12448	-9.96578	-3.8413
G10090_23553	66561	Teddm3	0.001	0.001	0.041	0.001	0.001	0.001	0.0143333	0.001	-6.12448	-9.96578	-3.8413
G10090_797	26438	Psg18	0.001	0.001	0.041	0.001	0.001	0.001	0.0143333	0.001	-6.12448	-9.96578	-3.8413
G10090_5679	68668	Klk5	0.001	0.041	0.001	0.001	0.001	0.001	0.0143333	0.001	-6.12448	-9.96578	-3.8413
G10090_16660	69117	Adh6a	0.001	0.041	0.001	0.001	0.001	0.001	0.0143333	0.001	-6.12448	-9.96578	-3.8413
G10090_33418	243911	Kirrel2	0.021	0.001	0.021	0.001	0.001	0.001	0.0143333	0.001	-6.12448	-9.96578	-3.8413
G10090_31867	105243089	Gm39115	0.001	0.001	0.041	0.001	0.001	0.001	0.0143333	0.001	-6.12448	-9.96578	-3.8413
G10090_4318	100727	Ugt2b34	0.001	0.021	0.021	0.001	0.001	0.001	0.0143333	0.001	-6.12448	-9.96578	-3.8413
G10090_4868	669149	Vmn2r88	0.001	0.001	0.041	0.001	0.001	0.001	0.0143333	0.001	-6.12448	-9.96578	-3.8413
G10090_28841	320354	Grin1os	0.021	0.021	0.001	0.001	0.001	0.001	0.0143333	0.001	-6.12448	-9.96578	-3.8413
G10090_18264	17870	Mycs	0.001	0.001	0.041	0.001	0.001	0.001	0.0143333	0.001	-6.12448	-9.96578	-3.8413
G10090_22789	245533	Awat1	0.041	0.001	0.001	0.001	0.001	0.001	0.0143333	0.001	-6.12448	-9.96578	-3.8413
G10090_33026	12623	Ces1g	0.001	0.021	0.021	0.001	0.001	0.001	0.0143333	0.001	-6.12448	-9.96578	-3.8413
G10090_14443	114661	Prss28	0.001	0.041	0.001	0.001	0.001	0.001	0.0143333	0.001	-6.12448	-9.96578	-3.8413
G10090_30104	21755	Prss39	0.041	0.001	0.001	0.001	0.001	0.001	0.0143333	0.001	-6.12448	-9.96578	-3.8413
G10090_12658	12425	Cckar	0.041	0.001	0.001	0.001	0.001	0.001	0.0143333	0.001	-6.12448	-9.96578	-3.8413
G10090_13403	208372	Asb18	0.001	0.001	0.041	0.001	0.001	0.001	0.0143333	0.001	-6.12448	-9.96578	-3.8413
G10090_15207	239790	Ostn	0.041	0.001	0.001	0.001	0.001	0.001	0.0143333	0.001	-6.12448	-9.96578	-3.8413
G10090_28365	170733	Klra17	0.001	0.041	0.001	0.001	0.001	0.001	0.0143333	0.001	-6.12448	-9.96578	-3.8413
G10090_12792	319239	Npsr1	0.031	0.001	0.011	0.001	0.001	0.001	0.0143333	0.001	-6.12448	-9.96578	-3.8413
G10090_3876	101533	Klk9	0.001	0.001	0.041	0.001	0.001	0.001	0.0143333	0.001	-6.12448	-9.96578	-3.8413
G10090_31329	66198	Them5	0.001	0.041	0.001	0.001	0.001	0.001	0.0143333	0.001	-6.12448	-9.96578	-3.8413
G10090_47341	BGIG10090_46533	BGIG10090_46533	0.041	0.001	0.001	0.001	0.001	0.001	0.0143333	0.001	-6.12448	-9.96578	-3.8413
G10090_20159	74673	Spdye4a	0.041	0.001	0.001	0.001	0.001	0.001	0.0143333	0.001	-6.12448	-9.96578	-3.8413
G10090_2167	625281	Gm6570	0.001	0.001	0.041	0.001	0.001	0.001	0.0143333	0.001	-6.12448	-9.96578	-3.8413
G10090_24349	628422	Vmn2r58	0.141	0.101	0.041	0.021	0.001	0.001	0.0943333	0.00766667	-3.40609	-7.02718	-3.6211
G10090_14338	18947	Pnliprp2	0.201	0.101	0.101	0.001	0.031	0.001	0.134333	0.011	-2.89611	-6.50635	-3.61024
G10090_16105	218304	Prss47	0.091	0.201	0.221	0.001	0.001	0.041	0.171	0.0143333	-2.54793	-6.12448	-3.57655
G10090_46262	BGIG10090_47050	BGIG10090_47050	14.631	7.491	10.961	0.001	2.691	0.101	11.0277	0.931	3.46306	-0.103147	-3.5662
G10090_17352	102637607	Gm34372	0.411	0.581	0.341	0.001	0.111	0.001	0.444333	0.0376667	-1.17029	-4.73057	-3.56028
G10090_13268	382113	Slc22a14	0.021	0.261	0.211	0.021	0.001	0.021	0.164333	0.0143333	-2.6053	-6.12448	-3.51918
G10090_24574	102637494	Gm34287	0.351	0.701	0.351	0.001	0.121	0.001	0.467667	0.041	-1.09645	-4.60823	-3.51178
G10090_45678	BGIG10090_47657	BGIG10090_47657	1.531	2.121	4.061	0.131	0.121	0.431	2.571	0.227667	1.36233	-2.13501	-3.49733
C10090_3105	mmu_circ_0011827	mmu_circ_0011827	1.353	1.314	2.174	0.433	0.001	0.001	1.61367	0.145	0.690343	-2.78588	-3.47622
C10090_1458	mmu_circ_0006238	mmu_circ_0006238	1.804	1.751	1.305	0.001	0.437	0.001	1.62	0.146333	0.695994	-2.77267	-3.46866
G10090_14292	234290	BC030500	0.031	0.001	0.001	0.001	0.001	0.001	0.011	0.001	-6.50635	-9.96578	-3.45943
G10090_21703	109663	Hoxc11	0.401	0.121	0.171	0.001	0.001	0.061	0.231	0.021	-2.11404	-5.57347	-3.45943
G10090_24704	76652	Actrt3	0.001	0.031	0.001	0.001	0.001	0.001	0.011	0.001	-6.50635	-9.96578	-3.45943
G10090_24767	100503355	Zfp648	0.031	0.001	0.001	0.001	0.001	0.001	0.011	0.001	-6.50635	-9.96578	-3.45943
G10090_1874	100066	Cyp2j11	0.001	0.001	0.031	0.001	0.001	0.001	0.011	0.001	-6.50635	-9.96578	-3.45943
G10090_22730	15930	Ido1	0.001	0.001	0.031	0.001	0.001	0.001	0.011	0.001	-6.50635	-9.96578	-3.45943
G10090_17943	194357	Moxd2	0.001	0.001	0.031	0.001	0.001	0.001	0.011	0.001	-6.50635	-9.96578	-3.45943
G10090_25286	100862415	LOC100862415	0.001	0.031	0.001	0.001	0.001	0.001	0.011	0.001	-6.50635	-9.96578	-3.45943
G10090_32558	210741	Kcnk12	0.031	0.001	0.001	0.001	0.001	0.001	0.011	0.001	-6.50635	-9.96578	-3.45943
G10090_32415	664831	Gm7358	0.001	0.001	0.031	0.001	0.001	0.001	0.011	0.001	-6.50635	-9.96578	-3.45943
G10090_14692	258375	Olfr794	0.001	0.001	0.031	0.001	0.001	0.001	0.011	0.001	-6.50635	-9.96578	-3.45943
G10090_16702	74054	4931406B18Rik	0.001	0.011	0.021	0.001	0.001	0.001	0.011	0.001	-6.50635	-9.96578	-3.45943
G10090_15825	258366	Olfr434	0.001	0.001	0.031	0.001	0.001	0.001	0.011	0.001	-6.50635	-9.96578	-3.45943
G10090_7844	70862	Spata16	0.001	0.001	0.031	0.001	0.001	0.001	0.011	0.001	-6.50635	-9.96578	-3.45943
G10090_11981	71863	Tex44	0.001	0.031	0.001	0.001	0.001	0.001	0.011	0.001	-6.50635	-9.96578	-3.45943
G10090_29076	100039052	Gm2022	0.001	0.031	0.001	0.001	0.001	0.001	0.011	0.001	-6.50635	-9.96578	-3.45943
G10090_32222	108169100	LOC108169100	0.001	0.031	0.001	0.001	0.001	0.001	0.011	0.001	-6.50635	-9.96578	-3.45943
G10090_41057	BGIG10090_44824	BGIG10090_44824	0.001	0.001	0.031	0.001	0.001	0.001	0.011	0.001	-6.50635	-9.96578	-3.45943
G10090_46055	BGIG10090_47902	BGIG10090_47902	0.031	0.001	0.001	0.001	0.001	0.001	0.011	0.001	-6.50635	-9.96578	-3.45943
G10090_19371	58170	Asic5	0.031	0.001	0.001	0.001	0.001	0.001	0.011	0.001	-6.50635	-9.96578	-3.45943
G10090_16426	258961	Olfr631	0.031	0.001	0.001	0.001	0.001	0.001	0.011	0.001	-6.50635	-9.96578	-3.45943
G10090_28371	258740	Olfr957	0.001	0.031	0.001	0.001	0.001	0.001	0.011	0.001	-6.50635	-9.96578	-3.45943
G10090_11035	404195	Cyp2c54	0.001	0.031	0.001	0.001	0.001	0.001	0.011	0.001	-6.50635	-9.96578	-3.45943
G10090_360	75820	Wdr64	0.031	0.001	0.001	0.001	0.001	0.001	0.011	0.001	-6.50635	-9.96578	-3.45943
G10090_45751	BGIG10090_48137	BGIG10090_48137	0.001	0.031	0.001	0.001	0.001	0.001	0.011	0.001	-6.50635	-9.96578	-3.45943
G10090_7283	19059	Ppp3r2	0.001	0.031	0.001	0.001	0.001	0.001	0.011	0.001	-6.50635	-9.96578	-3.45943
G10090_32522	100043057	Tmem207	0.031	0.001	0.001	0.001	0.001	0.001	0.011	0.001	-6.50635	-9.96578	-3.45943
G10090_26255	383548	Serpinb3b	0.031	0.001	0.001	0.001	0.001	0.001	0.011	0.001	-6.50635	-9.96578	-3.45943
G10090_13542	672125	Gm14496	0.001	0.031	0.001	0.001	0.001	0.001	0.011	0.001	-6.50635	-9.96578	-3.45943
G10090_22407	21908	Tlx1	0.001	0.001	0.031	0.001	0.001	0.001	0.011	0.001	-6.50635	-9.96578	-3.45943
G10090_9096	12046	Bcl2a1c	0.001	0.031	0.001	0.001	0.001	0.001	0.011	0.001	-6.50635	-9.96578	-3.45943
G10090_32799	353371	Oxct2b	0.031	0.001	0.001	0.001	0.001	0.001	0.011	0.001	-6.50635	-9.96578	-3.45943
G10090_9070	108169098	Gm46934	0.001	0.031	0.001	0.001	0.001	0.001	0.011	0.001	-6.50635	-9.96578	-3.45943
G10090_10181	433386	Ccdc185	0.031	0.001	0.001	0.001	0.001	0.001	0.011	0.001	-6.50635	-9.96578	-3.45943
G10090_26179	666806	Gm8300	0.001	0.001	0.031	0.001	0.001	0.001	0.011	0.001	-6.50635	-9.96578	-3.45943
G10090_1067	213234	Zbbx	0.001	0.001	0.031	0.001	0.001	0.001	0.011	0.001	-6.50635	-9.96578	-3.45943
G10090_14792	406219	Krt87	0.001	0.031	0.001	0.001	0.001	0.001	0.011	0.001	-6.50635	-9.96578	-3.45943
G10090_15977	404307	Olfr100	0.001	0.031	0.001	0.001	0.001	0.001	0.011	0.001	-6.50635	-9.96578	-3.45943
G10090_8293	620779	Gm12695	0.001	0.001	0.031	0.001	0.001	0.001	0.011	0.001	-6.50635	-9.96578	-3.45943
G10090_28078	450219	Gsdma3	0.001	0.031	0.001	0.001	0.001	0.001	0.011	0.001	-6.50635	-9.96578	-3.45943
G10090_27710	433247	Cyp2c68	0.001	0.001	0.031	0.001	0.001	0.001	0.011	0.001	-6.50635	-9.96578	-3.45943
G10090_30568	627302	Gm14092	0.001	0.001	0.031	0.001	0.001	0.001	0.011	0.001	-6.50635	-9.96578	-3.45943
G10090_1991	17773	Mtnr1a	0.031	0.001	0.001	0.001	0.001	0.001	0.011	0.001	-6.50635	-9.96578	-3.45943
G10090_21447	258549	Olfr798	0.001	0.031	0.001	0.001	0.001	0.001	0.011	0.001	-6.50635	-9.96578	-3.45943
G10090_30976	84111	Gpr87	0.031	0.001	0.001	0.001	0.001	0.001	0.011	0.001	-6.50635	-9.96578	-3.45943
G10090_16171	677296	Fcrl6	0.001	0.001	0.031	0.001	0.001	0.001	0.011	0.001	-6.50635	-9.96578	-3.45943
G10090_16504	209601	Erich3	0.001	0.031	0.001	0.001	0.001	0.001	0.011	0.001	-6.50635	-9.96578	-3.45943
G10090_9009	380730	Gm884	0.021	0.001	0.011	0.001	0.001	0.001	0.011	0.001	-6.50635	-9.96578	-3.45943
G10090_25864	223513	Abra	0.001	0.031	0.001	0.001	0.001	0.001	0.011	0.001	-6.50635	-9.96578	-3.45943
G10090_32126	235416	Lman1l	0.001	0.031	0.001	0.001	0.001	0.001	0.011	0.001	-6.50635	-9.96578	-3.45943
G10090_12180	77215	Krtap5-3	0.001	0.031	0.001	0.001	0.001	0.001	0.011	0.001	-6.50635	-9.96578	-3.45943
C10090_2443	mmu_circ_0009736	mmu_circ_0009736	2.255	0.876	1.305	0.433	0.001	0.001	1.47867	0.145	0.564297	-2.78588	-3.35017
C10090_13158	mmu_circ_0002012	mmu_circ_0002012	1.804	2.189	0.436	0.001	0.437	0.001	1.47633	0.146333	0.562018	-2.77267	-3.33469
G10090_27519	75697	C2cd4b	0.251	0.141	0.041	0.041	0.001	0.001	0.144333	0.0143333	-2.79252	-6.12448	-3.33196
C10090_13426	mmu_circ_0008053	mmu_circ_0008053	0.452	1.751	2.174	0.001	0.001	0.445	1.459	0.149	0.54498	-2.74662	-3.2916
G10090_25794	100043200	Olfr819	0.761	0.221	0.551	0.001	0.001	0.161	0.511	0.0543333	-0.968605	-4.20202	-3.23341
G10090_13526	383678	Obp2b	0.071	0.071	0.071	0.001	0.021	0.001	0.071	0.00766667	-3.81604	-7.02718	-3.21115
C10090_15472	mmu_circ_0012311	mmu_circ_0012311	1.804	0.876	1.305	0.433	0.001	0.001	1.32833	0.145	0.409617	-2.78588	-3.19549
C10090_13691	mmu_circ_0002162	mmu_circ_0002162	3.156	1.751	3.044	0.433	0.437	0.001	2.65033	0.290333	1.40617	-1.78422	-3.19039
C10090_14468	mmu_circ_0011453	mmu_circ_0011453	0.902	2.189	0.87	0.433	0.001	0.001	1.32033	0.145	0.400902	-2.78588	-3.18678
C10090_14234	mmu_circ_0013241	mmu_circ_0013241	0.001	1.751	2.174	0.433	0.001	0.001	1.30867	0.145	0.388098	-2.78588	-3.17397
G10090_47918	BGIG10090_47377	BGIG10090_47377	1.271	0.761	0.771	0.161	0.001	0.151	0.934333	0.104333	-0.0979908	-3.26073	-3.16274
G10090_28891	216454	Rdh16f2	0.161	0.171	0.051	0.041	0.001	0.001	0.127667	0.0143333	-2.96955	-6.12448	-3.15494
C10090_613	mmu_circ_0013295	mmu_circ_0013295	1.353	0.876	1.74	0.001	0.001	0.445	1.323	0.149	0.403813	-2.74662	-3.15043
C10090_11167	mmu_circ_0012834	mmu_circ_0012834	0.902	1.314	1.74	0.001	0.001	0.445	1.31867	0.149	0.39908	-2.74662	-3.1457
C10090_66	mmu_circ_0013652	mmu_circ_0013652	0.452	2.189	1.305	0.001	0.001	0.445	1.31533	0.149	0.395428	-2.74662	-3.14204
G10090_16073	12966	Crygc	0.171	0.351	0.261	0.001	0.091	0.001	0.261	0.031	-1.93788	-5.01159	-3.07371
G10090_10083	433653	Gimd1	0.151	0.041	0.081	0.011	0.011	0.011	0.091	0.011	-3.45799	-6.50635	-3.04836
G10090_46859	BGIG10090_47913	BGIG10090_47913	0.051	0.231	0.401	0.061	0.021	0.001	0.227667	0.0276667	-2.13501	-5.17571	-3.0407
C10090_7581	mmu_circ_0012851	mmu_circ_0012851	1.804	0.876	0.87	0.433	0.001	0.001	1.18333	0.145	0.242857	-2.78588	-3.02873
C10090_10459	mmu_circ_0002951	mmu_circ_0002951	1.804	0.001	1.74	0.433	0.001	0.001	1.18167	0.145	0.240823	-2.78588	-3.0267
C10090_2830	mmu_circ_0002299	mmu_circ_0002299	1.353	1.751	0.436	0.433	0.001	0.001	1.18	0.145	0.238787	-2.78588	-3.02466
C10090_6624	mmu_circ_0010348	mmu_circ_0010348	2.705	2.189	2.174	0.433	0.437	0.001	2.356	0.290333	1.23634	-1.78422	-3.02056
C10090_13818	mmu_circ_0003750	mmu_circ_0003750	0.452	1.751	1.305	0.433	0.001	0.001	1.16933	0.145	0.225686	-2.78588	-3.01156
C10090_2191	mmu_circ_0003230	mmu_circ_0003230	0.452	1.751	1.305	0.433	0.001	0.001	1.16933	0.145	0.225686	-2.78588	-3.01156
C10090_4679	mmu_circ_0007364	mmu_circ_0007364	1.353	1.751	0.436	0.001	0.437	0.001	1.18	0.146333	0.238787	-2.77267	-3.01146
C10090_8767	mmu_circ_0006595	mmu_circ_0006595	1.804	0.876	0.87	0.001	0.001	0.445	1.18333	0.149	0.242857	-2.74662	-2.98947
C10090_8	mmu_circ_0010820	mmu_circ_0010820	1.353	0.876	1.305	0.001	0.001	0.445	1.178	0.149	0.23634	-2.74662	-2.98296
G10090_17810	244114	Vmn2r72	0.001	0.001	0.021	0.001	0.001	0.001	0.00766667	0.001	-7.02718	-9.96578	-2.9386
G10090_5008	15218	Foxn1	0.001	0.021	0.001	0.001	0.001	0.001	0.00766667	0.001	-7.02718	-9.96578	-2.9386
G10090_33336	108168724	LOC108168724	0.021	0.001	0.001	0.001	0.001	0.001	0.00766667	0.001	-7.02718	-9.96578	-2.9386
G10090_7463	27217	Mixl1	0.001	0.021	0.001	0.001	0.001	0.001	0.00766667	0.001	-7.02718	-9.96578	-2.9386
G10090_15434	258828	Olfr133	0.021	0.001	0.001	0.001	0.001	0.001	0.00766667	0.001	-7.02718	-9.96578	-2.9386
G10090_33556	78088	Sowahb	0.001	0.011	0.011	0.001	0.001	0.001	0.00766667	0.001	-7.02718	-9.96578	-2.9386
G10090_18665	320769	Prdx6b	0.021	0.001	0.001	0.001	0.001	0.001	0.00766667	0.001	-7.02718	-9.96578	-2.9386
G10090_6586	30952	Cngb3	0.021	0.001	0.001	0.001	0.001	0.001	0.00766667	0.001	-7.02718	-9.96578	-2.9386
G10090_25885	104382	Barhl2	0.021	0.001	0.001	0.001	0.001	0.001	0.00766667	0.001	-7.02718	-9.96578	-2.9386
G10090_45932	BGIG10090_46434	BGIG10090_46434	0.001	0.001	0.021	0.001	0.001	0.001	0.00766667	0.001	-7.02718	-9.96578	-2.9386
G10090_30876	229389	Otol1	0.021	0.001	0.001	0.001	0.001	0.001	0.00766667	0.001	-7.02718	-9.96578	-2.9386
G10090_18164	22242	Umod	0.021	0.001	0.001	0.001	0.001	0.001	0.00766667	0.001	-7.02718	-9.96578	-2.9386
G10090_33634	108167995	Gm46345	0.011	0.001	0.011	0.001	0.001	0.001	0.00766667	0.001	-7.02718	-9.96578	-2.9386
G10090_15619	108071	Grm5	0.021	0.001	0.001	0.001	0.001	0.001	0.00766667	0.001	-7.02718	-9.96578	-2.9386
G10090_3443	64139	Ctsm	0.041	0.121	0.091	0.001	0.031	0.001	0.0843333	0.011	-3.56775	-6.50635	-2.9386
G10090_33515	13492	Drd5	0.001	0.021	0.001	0.001	0.001	0.001	0.00766667	0.001	-7.02718	-9.96578	-2.9386
G10090_5730	67821	Atp1b4	0.011	0.011	0.001	0.001	0.001	0.001	0.00766667	0.001	-7.02718	-9.96578	-2.9386
G10090_11486	241431	Xirp2	0.001	0.021	0.001	0.001	0.001	0.001	0.00766667	0.001	-7.02718	-9.96578	-2.9386
G10090_25468	18095	Nkx3-1	0.001	0.021	0.001	0.001	0.001	0.001	0.00766667	0.001	-7.02718	-9.96578	-2.9386
G10090_28799	14427	Galr1	0.021	0.001	0.001	0.001	0.001	0.001	0.00766667	0.001	-7.02718	-9.96578	-2.9386
G10090_31879	259051	Olfr658	0.001	0.021	0.001	0.001	0.001	0.001	0.00766667	0.001	-7.02718	-9.96578	-2.9386
G10090_24033	546981	Vmn2r75	0.001	0.021	0.001	0.001	0.001	0.001	0.00766667	0.001	-7.02718	-9.96578	-2.9386
G10090_25405	666085	Vmn2r54	0.021	0.001	0.001	0.001	0.001	0.001	0.00766667	0.001	-7.02718	-9.96578	-2.9386
G10090_12253	55961	Slc13a1	0.021	0.001	0.001	0.001	0.001	0.001	0.00766667	0.001	-7.02718	-9.96578	-2.9386
G10090_24740	18419	Otog	0.011	0.011	0.001	0.001	0.001	0.001	0.00766667	0.001	-7.02718	-9.96578	-2.9386
G10090_46666	BGIG10090_48069	BGIG10090_48069	0.001	0.021	0.001	0.001	0.001	0.001	0.00766667	0.001	-7.02718	-9.96578	-2.9386
G10090_14140	102640827	Gm36803	0.001	0.001	0.021	0.001	0.001	0.001	0.00766667	0.001	-7.02718	-9.96578	-2.9386
G10090_15026	93721	Cpn1	0.141	0.171	0.171	0.031	0.001	0.031	0.161	0.021	-2.63487	-5.57347	-2.9386
G10090_3341	23985	Slc26a4	0.001	0.001	0.021	0.001	0.001	0.001	0.00766667	0.001	-7.02718	-9.96578	-2.9386
G10090_22936	73470	Kif2b	0.001	0.001	0.021	0.001	0.001	0.001	0.00766667	0.001	-7.02718	-9.96578	-2.9386
G10090_8780	18167	Npy2r	0.001	0.001	0.021	0.001	0.001	0.001	0.00766667	0.001	-7.02718	-9.96578	-2.9386
G10090_17996	14246	Flg	0.011	0.001	0.011	0.001	0.001	0.001	0.00766667	0.001	-7.02718	-9.96578	-2.9386
G10090_15365	18503	Pax1	0.001	0.001	0.021	0.001	0.001	0.001	0.00766667	0.001	-7.02718	-9.96578	-2.9386
G10090_30061	667503	Gm8672	0.001	0.011	0.011	0.001	0.001	0.001	0.00766667	0.001	-7.02718	-9.96578	-2.9386
G10090_25388	667693	Gm8765	0.001	0.021	0.001	0.001	0.001	0.001	0.00766667	0.001	-7.02718	-9.96578	-2.9386
G10090_27862	11643	Akap4	0.001	0.021	0.001	0.001	0.001	0.001	0.00766667	0.001	-7.02718	-9.96578	-2.9386
G10090_8687	67928	Abca14	0.001	0.021	0.001	0.001	0.001	0.001	0.00766667	0.001	-7.02718	-9.96578	-2.9386
G10090_2490	100042636	Vmn2r34	0.001	0.001	0.021	0.001	0.001	0.001	0.00766667	0.001	-7.02718	-9.96578	-2.9386
G10090_3789	224582	Vmn2r110	0.001	0.001	0.021	0.001	0.001	0.001	0.00766667	0.001	-7.02718	-9.96578	-2.9386
G10090_6811	239739	Lamp3	0.001	0.021	0.001	0.001	0.001	0.001	0.00766667	0.001	-7.02718	-9.96578	-2.9386
G10090_1967	624512	Vmn2r33	0.001	0.001	0.021	0.001	0.001	0.001	0.00766667	0.001	-7.02718	-9.96578	-2.9386
G10090_12581	99296	Hrh3	0.021	0.001	0.001	0.001	0.001	0.001	0.00766667	0.001	-7.02718	-9.96578	-2.9386
G10090_18312	74369	Mei1	0.021	0.001	0.001	0.001	0.001	0.001	0.00766667	0.001	-7.02718	-9.96578	-2.9386
C10090_2182	mmu_circ_0011940	mmu_circ_0011940	2.705	1.314	2.609	0.865	0.001	0.001	2.20933	0.289	1.14361	-1.79086	-2.93447
C10090_13600	mmu_circ_0014584	mmu_circ_0014584	5.41	4.377	3.478	0.865	0.437	0.445	4.42167	0.582333	2.14459	-0.780083	-2.92467
G10090_2575	387284	Ssxb7	0.391	0.261	0.201	0.001	0.001	0.111	0.284333	0.0376667	-1.81434	-4.73057	-2.91622
G10090_12604	77629	Sphkap	0.371	0.391	0.311	0.031	0.071	0.041	0.357667	0.0476667	-1.48331	-4.39088	-2.90756
G10090_16104	18261	Ocm	0.461	0.911	0.881	0.001	0.101	0.201	0.751	0.101	-0.413115	-3.30757	-2.89446
G10090_17240	77673	Defb41	0.821	0.351	0.591	0.121	0.001	0.121	0.587667	0.081	-0.76693	-3.62593	-2.859
C10090_5385	mmu_circ_0010093	mmu_circ_0010093	1.804	1.314	0.001	0.433	0.001	0.001	1.03967	0.145	0.0561211	-2.78588	-2.842
G10090_21938	102635566	LOC102635566	0.051	0.011	0.031	0.001	0.011	0.001	0.031	0.00433333	-5.01159	-7.85031	-2.83872
G10090_12136	69543	Capns2	0.211	0.421	0.101	0.101	0.001	0.001	0.244333	0.0343333	-2.03308	-4.86425	-2.83117
C10090_7214	mmu_circ_0011686	mmu_circ_0011686	0.902	2.189	0.001	0.433	0.001	0.001	1.03067	0.145	0.0435778	-2.78588	-2.82945
C10090_8919	mmu_circ_0013859	mmu_circ_0013859	0.902	1.314	0.87	0.433	0.001	0.001	1.02867	0.145	0.0407756	-2.78588	-2.82665
C10090_14630	mmu_circ_0003030	mmu_circ_0003030	1.804	1.314	3.044	0.433	0.437	0.001	2.054	0.290333	1.03844	-1.78422	-2.82265
G10090_12947	13490	Drd3	0.121	0.181	0.001	0.041	0.001	0.001	0.101	0.0143333	-3.30757	-6.12448	-2.81691
G10090_23664	100042450	Smim17	0.141	0.071	0.091	0.001	0.021	0.021	0.101	0.0143333	-3.30757	-6.12448	-2.81691
G10090_46236	BGIG10090_46072	BGIG10090_46072	0.001	0.001	0.371	0.001	0.051	0.001	0.124333	0.0176667	-3.00771	-5.82283	-2.81511
C10090_14173	mmu_circ_0015757	mmu_circ_0015757	0.001	0.439	2.609	0.433	0.001	0.001	1.01633	0.145	0.0233736	-2.78588	-2.80925
C10090_14818	mmu_circ_0012224	mmu_circ_0012224	0.452	2.189	0.436	0.001	0.437	0.001	1.02567	0.146333	0.0365619	-2.77267	-2.80923
C10090_4179	mmu_circ_0004631	mmu_circ_0004631	2.255	1.751	2.174	0.001	0.437	0.445	2.06	0.294333	1.04264	-1.76448	-2.80712
C10090_2647	mmu_circ_0003287	mmu_circ_0003287	1.804	3.064	1.305	0.001	0.437	0.445	2.05767	0.294333	1.04101	-1.76448	-2.80549
C10090_8730	mmu_circ_0009866	mmu_circ_0009866	1.353	0.876	0.87	0.001	0.001	0.445	1.033	0.149	0.0468403	-2.74662	-2.79346
C10090_10153	mmu_circ_0000069	mmu_circ_0000069	1.353	0.439	1.305	0.001	0.001	0.445	1.03233	0.149	0.0459089	-2.74662	-2.79252
C10090_14327	mmu_circ_0013556	mmu_circ_0013556	1.353	0.439	1.305	0.001	0.001	0.445	1.03233	0.149	0.0459089	-2.74662	-2.79252
G10090_45037	BGIG10090_35257	BGIG10090_35257	0.071	0.001	0.221	0.041	0.001	0.001	0.0976667	0.0143333	-3.35599	-6.12448	-2.76849
G10090_16519	215061	Trim50	5.291	3.641	3.521	0.541	0.581	0.711	4.151	0.611	2.05346	-0.710756	-2.76421
G10090_33356	16820	Lcn3	0.161	0.241	0.161	0.001	0.081	0.001	0.187667	0.0276667	-2.41376	-5.17571	-2.76195
G10090_6310	100861978	LOC100861978	1.261	0.311	2.101	0.031	0.511	0.001	1.22433	0.181	0.291996	-2.46594	-2.75793
G10090_14710	241275	Noxa1	0.031	0.061	0.131	0.001	0.001	0.031	0.0743333	0.011	-3.74985	-6.50635	-2.75651
G10090_23581	75272	Erich6b	0.181	0.061	0.181	0.061	0.001	0.001	0.141	0.021	-2.82623	-5.57347	-2.74723
G10090_29217	20568	Slpi	0.181	0.061	0.181	0.061	0.001	0.001	0.141	0.021	-2.82623	-5.57347	-2.74723
G10090_26245	319293	Gpr141b	0.061	0.021	0.071	0.001	0.021	0.001	0.051	0.00766667	-4.29336	-7.02718	-2.73383
G10090_6301	170790	Mlc1	0.091	0.041	0.021	0.021	0.001	0.001	0.051	0.00766667	-4.29336	-7.02718	-2.73383
G10090_16122	384077	Pramel5	0.061	0.061	0.031	0.001	0.001	0.021	0.051	0.00766667	-4.29336	-7.02718	-2.73383
C10090_8888	mmu_circ_0011964	mmu_circ_0011964	1.804	2.626	1.305	0.001	0.873	0.001	1.91167	0.291667	0.934831	-1.77761	-2.71244
C10090_7208	mmu_circ_0012400	mmu_circ_0012400	1.353	2.189	2.174	0.001	0.873	0.001	1.90533	0.291667	0.930043	-1.77761	-2.70765
C10090_7729	mmu_circ_0008382	mmu_circ_0008382	1.353	1.751	2.609	0.001	0.873	0.001	1.90433	0.291667	0.929286	-1.77761	-2.70689
C10090_10628	mmu_circ_0004440	mmu_circ_0004440	1.353	2.189	2.174	0.433	0.001	0.445	1.90533	0.293	0.930043	-1.77103	-2.70107
G10090_18931	12801	Cnr1	1.851	1.221	1.041	0.141	0.221	0.271	1.371	0.211	0.455229	-2.24469	-2.69991
G10090_31711	18630	Pet2	0.251	0.271	0.211	0.011	0.041	0.061	0.244333	0.0376667	-2.03308	-4.73057	-2.69749
G10090_46206	BGIG10090_46820	BGIG10090_46820	0.001	0.341	0.001	0.021	0.001	0.031	0.114333	0.0176667	-3.12868	-5.82283	-2.69414
C10090_7470	mmu_circ_0013741	mmu_circ_0013741	2.255	1.314	2.174	0.001	0.001	0.888	1.91433	0.296667	0.936842	-1.75309	-2.68993
G10090_31222	12672	Chrm4	11.831	11.461	10.821	1.581	2.191	1.521	11.371	1.76433	3.50729	0.819123	-2.68816
G10090_24218	74264	Rnf138rt1	0.521	0.221	0.091	0.041	0.001	0.091	0.277667	0.0443333	-1.84857	-4.49546	-2.64689
G10090_22281	259091	Olfr585	0.221	0.001	0.171	0.061	0.001	0.001	0.131	0.021	-2.93236	-5.57347	-2.64111
G10090_26502	208166	Gm609	0.001	0.051	0.091	0.021	0.001	0.001	0.0476667	0.00766667	-4.39088	-7.02718	-2.63631
G10090_22528	19888	Rp1	0.051	0.071	0.081	0.031	0.001	0.001	0.0676667	0.011	-3.88541	-6.50635	-2.62094
G10090_30921	15429	Hoxd1	0.061	0.031	0.111	0.001	0.001	0.031	0.0676667	0.011	-3.88541	-6.50635	-2.62094
G10090_47144	BGIG10090_47991	BGIG10090_47991	0.381	0.001	1.291	0.001	0.001	0.271	0.557667	0.091	-0.842525	-3.45799	-2.61546
G10090_46416	BGIG10090_47824	BGIG10090_47824	1.971	3.421	4.121	0.001	1.551	0.001	3.171	0.517667	1.66494	-0.949905	-2.61484
C10090_7216	mmu_circ_0007667	mmu_circ_0007667	1.353	0.439	0.87	0.433	0.001	0.001	0.887333	0.145	-0.172452	-2.78588	-2.61342
C10090_6077	mmu_circ_0000412	mmu_circ_0000412	1.804	0.876	0.001	0.001	0.437	0.001	0.893667	0.146333	-0.162191	-2.77267	-2.61048
C10090_9927	mmu_circ_0012163	mmu_circ_0012163	0.902	1.314	0.436	0.433	0.001	0.001	0.884	0.145	-0.177882	-2.78588	-2.60799
G10090_19423	258334	Olfr1396	0.001	0.271	0.051	0.051	0.001	0.001	0.107667	0.0176667	-3.21536	-5.82283	-2.60747
C10090_3288	mmu_circ_0010034	mmu_circ_0010034	0.902	0.439	1.305	0.433	0.001	0.001	0.882	0.145	-0.181149	-2.78588	-2.60473
C10090_5291	mmu_circ_0012487	mmu_circ_0012487	0.902	3.064	1.305	0.865	0.001	0.001	1.757	0.289	0.813114	-1.79086	-2.60397
G10090_4541	574404	Gm14685	0.141	0.241	0.001	0.061	0.001	0.001	0.127667	0.021	-2.96955	-5.57347	-2.60392
C10090_6640	mmu_circ_0014361	mmu_circ_0014361	0.902	2.626	1.74	0.865	0.001	0.001	1.756	0.289	0.812293	-1.79086	-2.60315
C10090_367	mmu_circ_0011009	mmu_circ_0011009	0.452	0.876	1.305	0.433	0.001	0.001	0.877667	0.145	-0.188255	-2.78588	-2.59762
C10090_832	mmu_circ_0002902	mmu_circ_0002902	0.452	0.876	1.305	0.433	0.001	0.001	0.877667	0.145	-0.188255	-2.78588	-2.59762
C10090_12973	mmu_circ_0012256	mmu_circ_0012256	0.452	0.876	1.305	0.433	0.001	0.001	0.877667	0.145	-0.188255	-2.78588	-2.59762
C10090_5612	mmu_circ_0009224	mmu_circ_0009224	0.452	0.439	1.74	0.433	0.001	0.001	0.877	0.145	-0.189351	-2.78588	-2.59652
C10090_176	mmu_circ_0015936	mmu_circ_0015936	2.255	0.876	2.174	0.433	0.001	0.445	1.76833	0.293	0.82239	-1.77103	-2.59342
C10090_5296	mmu_circ_0001031	mmu_circ_0001031	1.804	3.064	0.436	0.433	0.001	0.445	1.768	0.293	0.822118	-1.77103	-2.59315
C10090_7393	mmu_circ_0006335	mmu_circ_0006335	0.902	0.439	1.305	0.001	0.437	0.001	0.882	0.146333	-0.181149	-2.77267	-2.59152
C10090_5397	mmu_circ_0012121	mmu_circ_0012121	0.001	0.001	2.609	0.433	0.001	0.001	0.870333	0.145	-0.20036	-2.78588	-2.58552
C10090_15334	mmu_circ_0014413	mmu_circ_0014413	1.804	1.751	1.74	0.001	0.437	0.445	1.765	0.294333	0.819668	-1.76448	-2.58415
C10090_8093	mmu_circ_0003546	mmu_circ_0003546	1.804	1.314	2.174	0.001	0.437	0.445	1.764	0.294333	0.818851	-1.76448	-2.58333
C10090_6268	mmu_circ_0002789	mmu_circ_0002789	0.452	0.001	2.174	0.001	0.437	0.001	0.875667	0.146333	-0.191546	-2.77267	-2.58112
G10090_46869	BGIG10090_48105	BGIG10090_48105	0.911	0.001	0.001	0.001	0.151	0.001	0.304333	0.051	-1.71628	-4.29336	-2.57708
C10090_14251	mmu_circ_0013151	mmu_circ_0013151	0.001	0.876	1.74	0.001	0.437	0.001	0.872333	0.146333	-0.197049	-2.77267	-2.57562
G10090_25662	14407	Gabrg3	0.091	0.281	0.061	0.031	0.011	0.031	0.144333	0.0243333	-2.79252	-5.36092	-2.5684
C10090_10723	mmu_circ_0008506	mmu_circ_0008506	0.902	0.876	0.87	0.001	0.001	0.445	0.882667	0.149	-0.180059	-2.74662	-2.56656
G10090_32821	105244887	Gm40415	0.121	0.001	0.251	0.061	0.001	0.001	0.124333	0.021	-3.00771	-5.57347	-2.56575
C10090_50	mmu_circ_0012262	mmu_circ_0012262	0.902	0.439	1.305	0.001	0.001	0.445	0.882	0.149	-0.181149	-2.74662	-2.56547
C10090_4544	mmu_circ_0012595	mmu_circ_0012595	0.452	1.751	0.436	0.001	0.001	0.445	0.879667	0.149	-0.184971	-2.74662	-2.56164
C10090_2681	mmu_circ_0008784	mmu_circ_0008784	0.452	0.439	1.74	0.001	0.001	0.445	0.877	0.149	-0.189351	-2.74662	-2.55726
G10090_19799	15561	Htr3a	0.031	0.131	0.031	0.001	0.001	0.031	0.0643333	0.011	-3.95829	-6.50635	-2.54806
G10090_36907	BGIG10090_34789	BGIG10090_34789	2.601	0.961	2.411	0.631	0.371	0.021	1.991	0.341	0.993493	-1.55216	-2.54565
C10090_6128	mmu_circ_0005447	mmu_circ_0005447	4.959	2.626	2.609	0.001	0.873	0.888	3.398	0.587333	1.76469	-0.767749	-2.53243
G10090_8219	27219	Sgk2	0.081	0.031	0.021	0.021	0.001	0.001	0.0443333	0.00766667	-4.49546	-7.02718	-2.53172
G10090_33169	76668	Mdh1b	0.091	0.121	0.151	0.001	0.001	0.061	0.121	0.021	-3.04692	-5.57347	-2.52655
G10090_11124	56774	Slc6a14	0.881	0.531	0.731	0.091	0.121	0.161	0.714333	0.124333	-0.485331	-3.00771	-2.52238
G10090_33501	259148	Olfr329-ps	0.171	0.411	0.641	0.151	0.001	0.061	0.407667	0.071	-1.29454	-3.81604	-2.5215
G10090_47481	BGIG10090_45925	BGIG10090_45925	0.161	0.451	0.321	0.001	0.001	0.161	0.311	0.0543333	-1.68501	-4.20202	-2.51701
G10090_13103	72431	Ceacam18	0.111	0.111	0.191	0.031	0.041	0.001	0.137667	0.0243333	-2.86075	-5.36092	-2.50017
G10090_15808	64103	Tnmd	0.081	0.041	0.121	0.001	0.001	0.041	0.081	0.0143333	-3.62593	-6.12448	-2.49855
G10090_12295	545913	Zscan4d	0.351	0.401	0.281	0.091	0.001	0.091	0.344333	0.061	-1.53812	-4.03505	-2.49692
G10090_28292	108167860	Efcab13	0.001	0.031	0.041	0.001	0.011	0.001	0.0243333	0.00433333	-5.36092	-7.85031	-2.48938
G10090_13473	19886	Ros1	0.031	0.031	0.011	0.011	0.001	0.001	0.0243333	0.00433333	-5.36092	-7.85031	-2.48938
G10090_17380	56629	Dnase2b	0.031	0.001	0.041	0.001	0.001	0.011	0.0243333	0.00433333	-5.36092	-7.85031	-2.48938
C10090_4411	mmu_circ_0014632	mmu_circ_0014632	1.804	1.751	1.305	0.433	0.437	0.001	1.62	0.290333	0.695994	-1.78422	-2.48021
G10090_4188	20449	St8sia1	1.311	1.051	1.111	0.201	0.281	0.141	1.15767	0.207667	0.21122	-2.26766	-2.47888
G10090_9746	69982	Spink2	0.171	0.201	0.201	0.101	0.001	0.001	0.191	0.0343333	-2.38836	-4.86425	-2.47589
G10090_12131	623131	Prr19	0.361	0.121	0.201	0.041	0.081	0.001	0.227667	0.041	-2.13501	-4.60823	-2.47323
G10090_21514	16665	Krt15	0.001	0.091	0.091	0.001	0.001	0.031	0.061	0.011	-4.03505	-6.50635	-2.47131
G10090_30137	14625	Gykl1	0.621	0.541	0.351	0.111	0.081	0.081	0.504333	0.091	-0.987551	-3.45799	-2.47044
C10090_8562	mmu_circ_0012807	mmu_circ_0012807	0.902	0.001	3.913	0.433	0.437	0.001	1.60533	0.290333	0.682873	-1.78422	-2.46709
G10090_22585	27385	Magel2	0.131	0.131	0.031	0.031	0.021	0.001	0.0976667	0.0176667	-3.35599	-5.82283	-2.46684
G10090_20686	100041702	Gm3476	0.251	0.151	0.001	0.071	0.001	0.001	0.134333	0.0243333	-2.89611	-5.36092	-2.46481
G10090_18382	105245577	LOC105245577	0.291	0.621	0.481	0.001	0.181	0.071	0.464333	0.0843333	-1.10677	-3.56775	-2.46099
C10090_7120	mmu_circ_0013150	mmu_circ_0013150	0.452	1.751	2.609	0.001	0.873	0.001	1.604	0.291667	0.681674	-1.77761	-2.45928
C10090_5031	mmu_circ_0013148	mmu_circ_0013148	0.452	1.751	2.609	0.001	0.873	0.001	1.604	0.291667	0.681674	-1.77761	-2.45928
C10090_13070	mmu_circ_0013149	mmu_circ_0013149	0.452	1.751	2.609	0.001	0.873	0.001	1.604	0.291667	0.681674	-1.77761	-2.45928
C10090_14465	mmu_circ_0001827	mmu_circ_0001827	2.705	0.876	1.305	0.001	0.001	0.888	1.62867	0.296667	0.703691	-1.75309	-2.45678
G10090_29997	399675	Tdpoz4	0.091	0.091	0.161	0.001	0.061	0.001	0.114333	0.021	-3.12868	-5.57347	-2.44478
G10090_26145	100861891	Gm21304	0.001	0.111	0.121	0.001	0.001	0.041	0.0776667	0.0143333	-3.68656	-6.12448	-2.43792
G10090_15791	17139	Magea3	0.161	0.001	0.071	0.041	0.001	0.001	0.0776667	0.0143333	-3.68656	-6.12448	-2.43792
G10090_33473	219170	Fam216b	0.001	0.071	0.051	0.021	0.001	0.001	0.041	0.00766667	-4.60823	-7.02718	-2.41895
G10090_12069	14126	Ms4a2	0.041	0.061	0.021	0.001	0.001	0.021	0.041	0.00766667	-4.60823	-7.02718	-2.41895
G10090_32201	381359	Prdm12	0.041	0.041	0.041	0.001	0.021	0.001	0.041	0.00766667	-4.60823	-7.02718	-2.41895
G10090_27424	226304	Npbwr1	0.011	0.031	0.081	0.001	0.011	0.011	0.041	0.00766667	-4.60823	-7.02718	-2.41895
G10090_19570	93841	Uchl4	1.491	1.351	1.231	0.271	0.211	0.281	1.35767	0.254333	0.441129	-1.97521	-2.41634
G10090_8877	26945	Tpsg1	0.491	0.181	0.141	0.001	0.151	0.001	0.271	0.051	-1.88364	-4.29336	-2.40972
G10090_1715	243764	Chrm2	0.191	0.151	0.311	0.011	0.051	0.061	0.217667	0.041	-2.19981	-4.60823	-2.40842
G10090_886	209176	Ido2	0.091	0.071	0.171	0.021	0.021	0.021	0.111	0.021	-3.17137	-5.57347	-2.4021
G10090_6237	665943	E330014E10Rik	13.701	23.091	9.111	1.281	2.051	5.361	15.301	2.89767	3.93555	1.53489	-2.40066
C10090_7323	mmu_circ_0000671	mmu_circ_0000671	1.353	2.189	3.478	0.001	0.001	1.332	2.34	0.444667	1.22651	-1.1692	-2.39571
G10090_9016	53856	Prg3	0.061	0.111	0.001	0.031	0.001	0.001	0.0576667	0.011	-4.11612	-6.50635	-2.39023
G10090_29669	102634852	Gm11232	0.031	0.071	0.071	0.001	0.031	0.001	0.0576667	0.011	-4.11612	-6.50635	-2.39023
G10090_1435	15235	Mst1	0.001	0.061	0.111	0.001	0.031	0.001	0.0576667	0.011	-4.11612	-6.50635	-2.39023
G10090_23848	68239	Krt42	0.071	0.071	0.031	0.031	0.001	0.001	0.0576667	0.011	-4.11612	-6.50635	-2.39023
G10090_1252	238331	Zdhhc22	0.671	0.271	0.171	0.071	0.081	0.061	0.371	0.071	-1.43051	-3.81604	-2.38553
G10090_27617	69315	1700001L19Rik	0.111	0.201	0.171	0.061	0.001	0.031	0.161	0.031	-2.63487	-5.01159	-2.37672
G10090_6966	230806	Crybg2	0.081	0.051	0.091	0.021	0.021	0.001	0.0743333	0.0143333	-3.74985	-6.12448	-2.37464
G10090_21318	12145	Cxcr5	0.081	0.041	0.101	0.001	0.001	0.041	0.0743333	0.0143333	-3.74985	-6.12448	-2.37464
G10090_23092	545814	Smok3a	0.081	0.251	0.201	0.001	0.101	0.001	0.177667	0.0343333	-2.49276	-4.86425	-2.37149
G10090_11328	434869	Gm15097	0.081	0.001	0.191	0.001	0.051	0.001	0.091	0.0176667	-3.45799	-5.82283	-2.36484
C10090_8036	mmu_circ_0014756	mmu_circ_0014756	1.353	0.876	0.001	0.433	0.001	0.001	0.743333	0.145	-0.427919	-2.78588	-2.35796
C10090_15701	mmu_circ_0001955	mmu_circ_0001955	1.353	0.001	0.87	0.433	0.001	0.001	0.741333	0.145	-0.431806	-2.78588	-2.35407
G10090_20161	234836	Il17c	0.251	0.331	0.251	0.081	0.001	0.081	0.277667	0.0543333	-1.84857	-4.20202	-2.35344
C10090_12526	mmu_circ_0002563	mmu_circ_0002563	0.902	1.314	0.001	0.433	0.001	0.001	0.739	0.145	-0.436354	-2.78588	-2.34952
G10090_13191	12873	Cpa3	0.541	1.191	0.931	0.231	0.181	0.111	0.887667	0.174333	-0.17191	-2.52008	-2.34817
C10090_6800	mmu_circ_0001118	mmu_circ_0001118	0.902	0.439	0.87	0.433	0.001	0.001	0.737	0.145	-0.440263	-2.78588	-2.34561
C10090_5901	mmu_circ_0014786	mmu_circ_0014786	0.902	0.439	0.87	0.433	0.001	0.001	0.737	0.145	-0.440263	-2.78588	-2.34561
C10090_1821	mmu_circ_0007918	mmu_circ_0007918	0.902	0.439	0.87	0.433	0.001	0.001	0.737	0.145	-0.440263	-2.78588	-2.34561
C10090_757	mmu_circ_0007579	mmu_circ_0007579	0.902	0.001	1.305	0.433	0.001	0.001	0.736	0.145	-0.442222	-2.78588	-2.34365
C10090_9659	mmu_circ_0016013	mmu_circ_0016013	0.902	0.001	1.305	0.433	0.001	0.001	0.736	0.145	-0.442222	-2.78588	-2.34365
C10090_14415	mmu_circ_0015381	mmu_circ_0015381	1.353	0.439	0.436	0.001	0.437	0.001	0.742667	0.146333	-0.429213	-2.77267	-2.34346
C10090_116	mmu_circ_0012188	mmu_circ_0012188	1.353	0.001	0.87	0.001	0.437	0.001	0.741333	0.146333	-0.431806	-2.77267	-2.34086
G10090_31857	258420	Olfr221	0.111	0.281	0.231	0.061	0.001	0.061	0.207667	0.041	-2.26766	-4.60823	-2.34057
C10090_6130	mmu_circ_0000100	mmu_circ_0000100	0.452	1.314	0.436	0.433	0.001	0.001	0.734	0.145	-0.446148	-2.78588	-2.33973
C10090_8558	mmu_circ_0007196	mmu_circ_0007196	0.452	0.876	0.87	0.433	0.001	0.001	0.732667	0.145	-0.448771	-2.78588	-2.3371
C10090_3752	mmu_circ_0014226	mmu_circ_0014226	0.452	0.876	0.87	0.433	0.001	0.001	0.732667	0.145	-0.448771	-2.78588	-2.3371
C10090_4651	mmu_circ_0001326	mmu_circ_0001326	0.452	0.876	0.87	0.433	0.001	0.001	0.732667	0.145	-0.448771	-2.78588	-2.3371
C10090_4391	mmu_circ_0000865	mmu_circ_0000865	0.452	0.439	1.305	0.433	0.001	0.001	0.732	0.145	-0.450084	-2.78588	-2.33579
C10090_13619	mmu_circ_0007754	mmu_circ_0007754	0.902	0.876	0.436	0.001	0.437	0.001	0.738	0.146333	-0.438307	-2.77267	-2.33436
C10090_14863	mmu_circ_0008699	mmu_circ_0008699	0.452	0.001	1.74	0.433	0.001	0.001	0.731	0.145	-0.452057	-2.78588	-2.33382
C10090_12089	mmu_circ_0013877	mmu_circ_0013877	0.452	0.001	1.74	0.433	0.001	0.001	0.731	0.145	-0.452057	-2.78588	-2.33382
C10090_2748	mmu_circ_0006987	mmu_circ_0006987	0.902	1.314	2.174	0.433	0.437	0.001	1.46333	0.290333	0.549258	-1.78422	-2.33348
C10090_3005	mmu_circ_0015915	mmu_circ_0015915	0.902	1.314	2.174	0.433	0.437	0.001	1.46333	0.290333	0.549258	-1.78422	-2.33348
C10090_5428	mmu_circ_0006087	mmu_circ_0006087	0.001	2.189	0.001	0.433	0.001	0.001	0.730333	0.145	-0.453373	-2.78588	-2.3325
C10090_2236	mmu_circ_0012916	mmu_circ_0012916	0.001	1.751	0.436	0.433	0.001	0.001	0.729333	0.145	-0.45535	-2.78588	-2.33053
G10090_1647	22411	Wnt11	6.231	7.361	6.281	0.951	1.511	1.491	6.62433	1.31767	2.72778	0.397985	-2.32979
C10090_6641	mmu_circ_0008102	mmu_circ_0008102	0.001	1.314	0.87	0.433	0.001	0.001	0.728333	0.145	-0.457329	-2.78588	-2.32855
C10090_14625	mmu_circ_0007235	mmu_circ_0007235	1.804	0.439	0.001	0.001	0.001	0.445	0.748	0.149	-0.41889	-2.74662	-2.32773
C10090_10194	mmu_circ_0010472	mmu_circ_0010472	0.452	1.314	0.436	0.001	0.437	0.001	0.734	0.146333	-0.446148	-2.77267	-2.32652
C10090_380	mmu_circ_0007308	mmu_circ_0007308	0.452	1.314	0.436	0.001	0.437	0.001	0.734	0.146333	-0.446148	-2.77267	-2.32652
C10090_4361	mmu_circ_0000355	mmu_circ_0000355	0.452	1.314	0.436	0.001	0.437	0.001	0.734	0.146333	-0.446148	-2.77267	-2.32652
C10090_5524	mmu_circ_0003513	mmu_circ_0003513	1.353	1.751	1.305	0.433	0.001	0.445	1.46967	0.293	0.555489	-1.77103	-2.32652
G10090_46880	BGIG10090_47995	BGIG10090_47995	1.361	1.461	0.001	0.001	0.001	0.561	0.941	0.187667	-0.0877334	-2.41376	-2.32602
C10090_5757	mmu_circ_0013157	mmu_circ_0013157	0.001	0.439	1.74	0.433	0.001	0.001	0.726667	0.145	-0.460634	-2.78588	-2.32524
C10090_15782	mmu_circ_0012744	mmu_circ_0012744	0.452	0.876	0.87	0.001	0.437	0.001	0.732667	0.146333	-0.448771	-2.77267	-2.3239
C10090_11511	mmu_circ_0006337	mmu_circ_0006337	0.452	0.001	1.74	0.001	0.437	0.001	0.731	0.146333	-0.452057	-2.77267	-2.32061
C10090_7649	mmu_circ_0011557	mmu_circ_0011557	0.001	2.189	0.001	0.001	0.437	0.001	0.730333	0.146333	-0.453373	-2.77267	-2.3193
C10090_2212	mmu_circ_0001671	mmu_circ_0001671	1.353	0.876	0.001	0.001	0.001	0.445	0.743333	0.149	-0.427919	-2.74662	-2.3187
C10090_13554	mmu_circ_0004952	mmu_circ_0004952	0.902	3.502	0.001	0.001	0.437	0.445	1.46833	0.294333	0.55418	-1.76448	-2.31866
C10090_4125	mmu_circ_0014543	mmu_circ_0014543	1.353	0.439	0.436	0.001	0.001	0.445	0.742667	0.149	-0.429213	-2.74662	-2.3174
G10090_29128	433449	Olfr1197	0.391	0.171	0.001	0.001	0.001	0.111	0.187667	0.0376667	-2.41376	-4.73057	-2.31681
C10090_2178	mmu_circ_0003423	mmu_circ_0003423	0.001	1.314	0.87	0.001	0.437	0.001	0.728333	0.146333	-0.457329	-2.77267	-2.31534
G10090_12898	14969	H2-Eb1	0.251	0.081	0.081	0.001	0.001	0.081	0.137667	0.0276667	-2.86075	-5.17571	-2.31496
C10090_10621	mmu_circ_0009008	mmu_circ_0009008	0.001	0.876	1.305	0.001	0.437	0.001	0.727333	0.146333	-0.459311	-2.77267	-2.31336
C10090_9600	mmu_circ_0011734	mmu_circ_0011734	1.353	2.626	2.609	0.001	0.437	0.888	2.196	0.442	1.13488	-1.17788	-2.31276
C10090_8769	mmu_circ_0001765	mmu_circ_0001765	0.001	0.439	1.74	0.001	0.437	0.001	0.726667	0.146333	-0.460634	-2.77267	-2.31204
G10090_27151	13035	Ctsg	0.001	0.211	0.051	0.051	0.001	0.001	0.0876667	0.0176667	-3.51183	-5.82283	-2.311
C10090_796	mmu_circ_0003806	mmu_circ_0003806	0.902	1.314	0.001	0.001	0.001	0.445	0.739	0.149	-0.436354	-2.74662	-2.31026
C10090_13431	mmu_circ_0006666	mmu_circ_0006666	0.902	1.314	0.001	0.001	0.001	0.445	0.739	0.149	-0.436354	-2.74662	-2.31026
C10090_8697	mmu_circ_0009090	mmu_circ_0009090	0.902	0.876	0.436	0.001	0.001	0.445	0.738	0.149	-0.438307	-2.74662	-2.30831
C10090_1512	mmu_circ_0008038	mmu_circ_0008038	0.902	0.876	0.436	0.001	0.001	0.445	0.738	0.149	-0.438307	-2.74662	-2.30831
C10090_2755	mmu_circ_0013377	mmu_circ_0013377	0.902	0.876	0.436	0.001	0.001	0.445	0.738	0.149	-0.438307	-2.74662	-2.30831
C10090_5401	mmu_circ_0010462	mmu_circ_0010462	0.452	1.314	0.436	0.001	0.001	0.445	0.734	0.149	-0.446148	-2.74662	-2.30047
C10090_7721	mmu_circ_0016269	mmu_circ_0016269	0.452	1.314	0.436	0.001	0.001	0.445	0.734	0.149	-0.446148	-2.74662	-2.30047
C10090_12824	mmu_circ_0011797	mmu_circ_0011797	0.452	1.314	0.436	0.001	0.001	0.445	0.734	0.149	-0.446148	-2.74662	-2.30047
C10090_1706	mmu_circ_0008239	mmu_circ_0008239	0.452	0.876	0.87	0.001	0.001	0.445	0.732667	0.149	-0.448771	-2.74662	-2.29784
C10090_9821	mmu_circ_0012707	mmu_circ_0012707	0.452	0.876	0.87	0.001	0.001	0.445	0.732667	0.149	-0.448771	-2.74662	-2.29784
C10090_13297	mmu_circ_0015549	mmu_circ_0015549	0.452	0.439	1.305	0.001	0.001	0.445	0.732	0.149	-0.450084	-2.74662	-2.29653
C10090_269	mmu_circ_0004663	mmu_circ_0004663	0.452	0.439	1.305	0.001	0.001	0.445	0.732	0.149	-0.450084	-2.74662	-2.29653
G10090_21771	666744	Gm8267	0.251	0.171	0.231	0.001	0.081	0.051	0.217667	0.0443333	-2.19981	-4.49546	-2.29566
G10090_21090	381148	Prob1	1.221	0.561	0.871	0.341	0.001	0.201	0.884333	0.181	-0.177338	-2.46594	-2.2886
C10090_12622	mmu_circ_0010157	mmu_circ_0010157	0.001	0.876	1.305	0.001	0.001	0.445	0.727333	0.149	-0.459311	-2.74662	-2.2873
G10090_11628	20760	Sprr2f	0.001	0.271	0.181	0.091	0.001	0.001	0.151	0.031	-2.72738	-5.01159	-2.28421
G10090_12327	20605	Sstr1	0.101	0.131	0.071	0.011	0.011	0.041	0.101	0.021	-3.30757	-5.57347	-2.26589
G10090_20483	54388	Hils1	0.061	0.121	0.121	0.001	0.061	0.001	0.101	0.021	-3.30757	-5.57347	-2.26589
G10090_18994	329716	BC107364	0.251	0.001	0.001	0.001	0.001	0.051	0.0843333	0.0176667	-3.56775	-5.82283	-2.25507
G10090_776	382075	Odf3l1	0.101	0.001	0.151	0.051	0.001	0.001	0.0843333	0.0176667	-3.56775	-5.82283	-2.25507
C10090_1038	mmu_circ_0006041	mmu_circ_0006041	1.804	3.064	3.478	0.433	0.873	0.445	2.782	0.583667	1.47612	-0.776783	-2.25291
G10090_24873	228151	4833423E24Rik	0.001	0.221	0.221	0.001	0.091	0.001	0.147667	0.031	-2.75958	-5.01159	-2.252
G10090_2578	226356	Cfap221	0.201	0.121	0.121	0.041	0.001	0.051	0.147667	0.031	-2.75958	-5.01159	-2.252
G10090_26922	239852	Zpld1	2.221	1.631	2.391	0.541	0.491	0.281	2.081	0.437667	1.05728	-1.1921	-2.24937
G10090_29094	108168313	LOC108168313	0.761	0.831	0.221	0.141	0.201	0.041	0.604333	0.127667	-0.726584	-2.96955	-2.24296
G10090_25828	18815	Plg	0.071	0.111	0.021	0.021	0.001	0.021	0.0676667	0.0143333	-3.88541	-6.12448	-2.23907
G10090_11962	105866	Krt72	0.101	0.071	0.171	0.001	0.001	0.071	0.114333	0.0243333	-3.12868	-5.36092	-2.23224
G10090_33795	434769	Rhox10	1.191	0.351	0.771	0.071	0.281	0.141	0.771	0.164333	-0.375197	-2.6053	-2.23011
G10090_5	100041057	LOC100041057	4.161	2.261	3.711	0.901	1.111	0.151	3.37767	0.721	1.75603	-0.471929	-2.22796
G10090_46297	BGIG10090_46396	BGIG10090_46396	0.401	0.001	0.361	0.001	0.001	0.161	0.254333	0.0543333	-1.97521	-4.20202	-2.22681
G10090_7449	381937	Gm5157	0.241	0.111	0.551	0.001	0.011	0.181	0.301	0.0643333	-1.73216	-3.95829	-2.22613
C10090_4819	mmu_circ_0009739	mmu_circ_0009739	2.255	2.189	1.74	0.001	0.437	0.888	2.06133	0.442	1.04358	-1.17788	-2.22146
G10090_17313	100042761	Gm10697	0.091	0.091	0.111	0.001	0.031	0.031	0.0976667	0.021	-3.35599	-5.57347	-2.21748
G10090_24295	399676	Tdpoz5	0.091	0.091	0.111	0.001	0.031	0.031	0.0976667	0.021	-3.35599	-5.57347	-2.21748
G10090_17662	667552	Gm8700	0.101	0.051	0.001	0.031	0.001	0.001	0.051	0.011	-4.29336	-6.50635	-2.21299
C10090_6618	mmu_circ_0007501	mmu_circ_0007501	9.917	5.689	6.521	2.161	1.31	1.332	7.37567	1.601	2.88277	0.678973	-2.2038
G10090_26525	108167809	Gm46223	0.121	0.551	0.631	0.191	0.091	0.001	0.434333	0.0943333	-1.20313	-3.40609	-2.20296
G10090_17877	258301	Olfr1340	0.281	0.111	0.171	0.001	0.061	0.061	0.187667	0.041	-2.41376	-4.60823	-2.19448
G10090_766	75568	Capsl	0.081	0.451	0.301	0.001	0.071	0.111	0.277667	0.061	-1.84857	-4.03505	-2.18647
G10090_23695	16415	Itgb2l	0.151	0.211	0.061	0.031	0.031	0.031	0.141	0.031	-2.82623	-5.01159	-2.18536
G10090_16889	242502	Gm428	0.701	0.001	0.721	0.001	0.311	0.001	0.474333	0.104333	-1.07603	-3.26073	-2.1847
C10090_836	mmu_circ_0003847	mmu_circ_0003847	0.902	1.751	1.305	0.433	0.437	0.001	1.31933	0.290333	0.399809	-1.78422	-2.18403
G10090_8963	76589	Unc5cl	0.101	0.241	0.171	0.021	0.051	0.041	0.171	0.0376667	-2.54793	-4.73057	-2.18264
C10090_5977	mmu_circ_0010146	mmu_circ_0010146	1.353	2.189	0.436	0.433	0.001	0.445	1.326	0.293	0.407081	-1.77103	-2.17811
C10090_1964	mmu_circ_0010154	mmu_circ_0010154	1.353	2.189	0.436	0.433	0.001	0.445	1.326	0.293	0.407081	-1.77103	-2.17811
C10090_789	mmu_circ_0015545	mmu_circ_0015545	0.902	1.751	1.305	0.001	0.873	0.001	1.31933	0.291667	0.399809	-1.77761	-2.17742
C10090_8951	mmu_circ_0007930	mmu_circ_0007930	1.353	1.751	0.87	0.433	0.001	0.445	1.32467	0.293	0.405629	-1.77103	-2.17666
C10090_9259	mmu_circ_0008827	mmu_circ_0008827	1.804	1.314	0.87	0.001	0.437	0.445	1.32933	0.294333	0.410703	-1.76448	-2.17518
C10090_14419	mmu_circ_0002494	mmu_circ_0002494	1.353	0.876	1.74	0.433	0.001	0.445	1.323	0.293	0.403813	-1.77103	-2.17484
C10090_641	mmu_circ_0013482	mmu_circ_0013482	1.804	0.876	1.305	0.001	0.437	0.445	1.32833	0.294333	0.409617	-1.76448	-2.17409
C10090_14143	mmu_circ_0010498	mmu_circ_0010498	1.804	0.439	1.74	0.001	0.437	0.445	1.32767	0.294333	0.408893	-1.76448	-2.17337
C10090_8819	mmu_circ_0009975	mmu_circ_0009975	0.902	2.626	0.436	0.433	0.001	0.445	1.32133	0.293	0.401994	-1.77103	-2.17302
C10090_11976	mmu_circ_0000681	mmu_circ_0000681	0.902	1.751	1.305	0.433	0.001	0.445	1.31933	0.293	0.399809	-1.77103	-2.17084
C10090_2400	mmu_circ_0008826	mmu_circ_0008826	1.353	1.314	1.305	0.001	0.437	0.445	1.324	0.294333	0.404903	-1.76448	-2.16938
C10090_2130	mmu_circ_0010668	mmu_circ_0010668	0.452	3.064	0.436	0.433	0.001	0.445	1.31733	0.293	0.39762	-1.77103	-2.16865
G10090_22488	211223	Vmn2r15	0.201	0.111	0.151	0.051	0.051	0.001	0.154333	0.0343333	-2.69588	-4.86425	-2.16837
G10090_3811	226601	Gm4846	0.091	0.171	0.111	0.021	0.041	0.021	0.124333	0.0276667	-3.00771	-5.17571	-2.16799
G10090_27264	140474	Muc4	0.041	0.071	0.081	0.021	0.021	0.001	0.0643333	0.0143333	-3.95829	-6.12448	-2.16619
G10090_32616	11572	Crisp3	0.111	0.081	0.001	0.001	0.001	0.041	0.0643333	0.0143333	-3.95829	-6.12448	-2.16619
C10090_13840	mmu_circ_0003386	mmu_circ_0003386	0.902	2.189	0.87	0.001	0.437	0.445	1.32033	0.294333	0.400902	-1.76448	-2.16538
C10090_1684	mmu_circ_0012288	mmu_circ_0012288	0.902	2.189	0.87	0.001	0.437	0.445	1.32033	0.294333	0.400902	-1.76448	-2.16538
G10090_18579	12922	Crhr2	0.041	0.041	0.021	0.021	0.001	0.001	0.0343333	0.00766667	-4.86425	-7.02718	-2.16294
G10090_31946	20664	Sox1	0.041	0.011	0.051	0.011	0.001	0.011	0.0343333	0.00766667	-4.86425	-7.02718	-2.16294
G10090_14293	15111	Hand2	0.001	0.051	0.051	0.021	0.001	0.001	0.0343333	0.00766667	-4.86425	-7.02718	-2.16294
G10090_32650	15043	H2-T3	0.011	0.031	0.061	0.021	0.001	0.001	0.0343333	0.00766667	-4.86425	-7.02718	-2.16294
C10090_9486	mmu_circ_0015392	mmu_circ_0015392	0.452	1.314	2.174	0.001	0.437	0.445	1.31333	0.294333	0.393233	-1.76448	-2.15771
G10090_23755	223927	Gtsf2	0.391	0.131	0.071	0.131	0.001	0.001	0.197667	0.0443333	-2.33886	-4.49546	-2.15661
G10090_42769	BGIG10090_44816	BGIG10090_44816	0.661	0.221	0.111	0.001	0.001	0.221	0.331	0.0743333	-1.5951	-3.74985	-2.15475
G10090_7327	214531	Tmprss13	5.171	4.581	4.381	1.331	1.011	0.841	4.711	1.061	2.23603	0.0854247	-2.15061
G10090_9466	100043332	Ankrd66	0.121	0.241	0.361	0.001	0.041	0.121	0.241	0.0543333	-2.05289	-4.20202	-2.14912
G10090_20154	52793	Fam3b	0.161	0.441	1.141	0.241	0.101	0.051	0.581	0.131	-0.78339	-2.93236	-2.14897
G10090_8472	57264	Retn	0.371	1.401	0.281	0.091	0.371	0.001	0.684333	0.154333	-0.547229	-2.69588	-2.14865
G10090_11655	217341	Qrich2	0.831	0.601	0.531	0.101	0.171	0.171	0.654333	0.147667	-0.611902	-2.75958	-2.14768
G10090_21717	12942	Pcdha11	0.171	0.091	0.061	0.001	0.001	0.071	0.107667	0.0243333	-3.21536	-5.36092	-2.14557
G10090_26298	21405	Hnf1a	0.281	0.131	0.131	0.041	0.021	0.061	0.181	0.041	-2.46594	-4.60823	-2.14229
C10090_2625	mmu_circ_0003477	mmu_circ_0003477	2.255	1.314	2.174	0.865	0.001	0.445	1.91433	0.437	0.936842	-1.19429	-2.13114
G10090_17751	225266	Klhl14	2.151	1.771	2.091	0.351	0.581	0.441	2.00433	0.457667	1.00312	-1.12763	-2.13075
G10090_25310	259062	Olfr667	0.271	0.111	0.111	0.111	0.001	0.001	0.164333	0.0376667	-2.6053	-4.73057	-2.12526
C10090_15262	mmu_circ_0001898	mmu_circ_0001898	1.353	2.189	2.174	0.433	0.437	0.445	1.90533	0.438333	0.930043	-1.1899	-2.11994
G10090_41620	BGIG10090_44834	BGIG10090_44834	0.011	0.001	0.001	0.001	0.001	0.001	0.00433333	0.001	-7.85031	-9.96578	-2.11548
G10090_32657	73010	Gpr22	0.011	0.001	0.001	0.001	0.001	0.001	0.00433333	0.001	-7.85031	-9.96578	-2.11548
G10090_34466	BGIG10090_45314	BGIG10090_45314	0.031	0.281	0.351	0.001	0.151	0.001	0.221	0.051	-2.17788	-4.29336	-2.11548
G10090_21947	14348	Fut9	0.001	0.011	0.001	0.001	0.001	0.001	0.00433333	0.001	-7.85031	-9.96578	-2.11548
G10090_6202	225004	Pcare	0.001	0.001	0.011	0.001	0.001	0.001	0.00433333	0.001	-7.85031	-9.96578	-2.11548
G10090_33426	100041336	Gm3278	0.001	0.001	0.011	0.001	0.001	0.001	0.00433333	0.001	-7.85031	-9.96578	-2.11548
G10090_6849	52389	Adgra1	0.011	0.001	0.001	0.001	0.001	0.001	0.00433333	0.001	-7.85031	-9.96578	-2.11548
G10090_5455	70952	Poteg	0.001	0.001	0.011	0.001	0.001	0.001	0.00433333	0.001	-7.85031	-9.96578	-2.11548
G10090_30628	78052	Tmem190	0.011	0.001	0.001	0.001	0.001	0.001	0.00433333	0.001	-7.85031	-9.96578	-2.11548
G10090_29194	225638	Alpk2	0.021	0.061	0.061	0.011	0.011	0.011	0.0476667	0.011	-4.39088	-6.50635	-2.11548
G10090_8084	102637705	Ly6l	0.001	0.001	0.011	0.001	0.001	0.001	0.00433333	0.001	-7.85031	-9.96578	-2.11548
G10090_1903	68723	Hrnr	0.001	0.001	0.011	0.001	0.001	0.001	0.00433333	0.001	-7.85031	-9.96578	-2.11548
G10090_16523	20473	Six3	0.001	0.001	0.011	0.001	0.001	0.001	0.00433333	0.001	-7.85031	-9.96578	-2.11548
G10090_10178	381634	Gm1043	0.001	0.011	0.001	0.001	0.001	0.001	0.00433333	0.001	-7.85031	-9.96578	-2.11548
G10090_31011	20537	Slc5a1	0.001	0.001	0.011	0.001	0.001	0.001	0.00433333	0.001	-7.85031	-9.96578	-2.11548
G10090_27176	108168219	Gm46500	0.001	0.001	0.011	0.001	0.001	0.001	0.00433333	0.001	-7.85031	-9.96578	-2.11548
G10090_29881	333315	Frem3	0.001	0.011	0.001	0.001	0.001	0.001	0.00433333	0.001	-7.85031	-9.96578	-2.11548
G10090_14302	73463	Als2cr11	0.031	0.031	0.081	0.001	0.001	0.031	0.0476667	0.011	-4.39088	-6.50635	-2.11548
G10090_2771	100042810	Vmn2r45	0.001	0.001	0.011	0.001	0.001	0.001	0.00433333	0.001	-7.85031	-9.96578	-2.11548
G10090_18814	232016	Itprid1	0.001	0.001	0.011	0.001	0.001	0.001	0.00433333	0.001	-7.85031	-9.96578	-2.11548
G10090_10627	71078	Adam30	0.001	0.011	0.001	0.001	0.001	0.001	0.00433333	0.001	-7.85031	-9.96578	-2.11548
G10090_27184	101488212	Evi2	0.001	0.001	0.011	0.001	0.001	0.001	0.00433333	0.001	-7.85031	-9.96578	-2.11548
G10090_24801	76627	Prr30	0.061	0.081	0.001	0.001	0.031	0.001	0.0476667	0.011	-4.39088	-6.50635	-2.11548
G10090_23604	100504689	Plscr5	0.011	0.001	0.001	0.001	0.001	0.001	0.00433333	0.001	-7.85031	-9.96578	-2.11548
G10090_28273	239037	Lrit1	0.001	0.011	0.001	0.001	0.001	0.001	0.00433333	0.001	-7.85031	-9.96578	-2.11548
G10090_22693	102634529	LOC102634529	0.001	0.001	0.011	0.001	0.001	0.001	0.00433333	0.001	-7.85031	-9.96578	-2.11548
G10090_33424	237954	Lrrc37a	0.011	0.001	0.001	0.001	0.001	0.001	0.00433333	0.001	-7.85031	-9.96578	-2.11548
G10090_6942	102631805	LOC102631805	0.001	0.011	0.001	0.001	0.001	0.001	0.00433333	0.001	-7.85031	-9.96578	-2.11548
G10090_27353	331491	Fnd3c2	0.001	0.011	0.001	0.001	0.001	0.001	0.00433333	0.001	-7.85031	-9.96578	-2.11548
G10090_6365	72432	Spink5	0.011	0.001	0.001	0.001	0.001	0.001	0.00433333	0.001	-7.85031	-9.96578	-2.11548
G10090_12689	107934	Celsr3	0.011	0.001	0.001	0.001	0.001	0.001	0.00433333	0.001	-7.85031	-9.96578	-2.11548
C10090_4619	mmu_circ_0004181	mmu_circ_0004181	3.607	0.876	3.044	0.865	0.873	0.001	2.509	0.579667	1.32711	-0.786705	-2.11382
G10090_20136	100043348	Gm10045	1.451	0.381	1.331	0.381	0.041	0.311	1.05433	0.244333	0.0763311	-2.03308	-2.10941
G10090_12137	16833	Ldhc	5.321	3.321	3.261	0.931	0.941	0.891	3.96767	0.921	1.98829	-0.118727	-2.10702
G10090_18598	16625	Serpina3c	9.511	7.401	9.661	1.041	2.961	2.171	8.85767	2.05767	3.14693	1.04101	-2.10592
C10090_6289	mmu_circ_0007909	mmu_circ_0007909	2.255	3.064	2.174	0.865	0.437	0.445	2.49767	0.582333	1.32058	-0.780083	-2.10066
G10090_9735	20390	Sftpd	0.041	0.201	0.281	0.041	0.041	0.041	0.174333	0.041	-2.52008	-4.60823	-2.08815
C10090_11636	mmu_circ_0011374	mmu_circ_0011374	1.804	2.189	3.478	0.433	0.437	0.888	2.49033	0.586	1.31634	-0.771027	-2.08737
G10090_24905	114564	Csprs	0.081	0.081	0.061	0.001	0.051	0.001	0.0743333	0.0176667	-3.74985	-5.82283	-2.07298
C10090_9484	mmu_circ_0015711	mmu_circ_0015711	3.607	3.502	3.913	0.433	1.31	0.888	3.674	0.877	1.87735	-0.189351	-2.0667
G10090_19103	71761	Amdhd1	0.401	0.791	0.621	0.171	0.091	0.171	0.604333	0.144333	-0.726584	-2.79252	-2.06594
G10090_45693	BGIG10090_48107	BGIG10090_48107	1.371	2.941	3.021	0.091	0.601	1.061	2.44433	0.584333	1.28944	-0.775137	-2.06458
G10090_5279	435864	Vmn2r9	0.081	0.121	0.061	0.041	0.021	0.001	0.0876667	0.021	-3.51183	-5.57347	-2.06164
G10090_7022	383075	Enthd1	0.081	0.151	0.031	0.031	0.031	0.001	0.0876667	0.021	-3.51183	-5.57347	-2.06164
G10090_21690	230909	Gm572	0.151	0.211	0.151	0.061	0.021	0.041	0.171	0.041	-2.54793	-4.60823	-2.0603
G10090_2358	75019	Rnase10	0.311	0.101	0.141	0.071	0.031	0.031	0.184333	0.0443333	-2.43961	-4.49546	-2.05585
G10090_22637	381484	Gm5150	0.231	0.001	0.071	0.071	0.001	0.001	0.101	0.0243333	-3.30757	-5.36092	-2.05335
G10090_32059	21941	Tnfrsf8	0.621	0.601	0.861	0.231	0.171	0.101	0.694333	0.167667	-0.5263	-2.57633	-2.05003
G10090_24538	260408	Prss45	0.171	0.171	0.001	0.041	0.041	0.001	0.114333	0.0276667	-3.12868	-5.17571	-2.04703
G10090_5001	546123	Gm5916	0.221	0.111	0.091	0.001	0.051	0.051	0.141	0.0343333	-2.82623	-4.86425	-2.03801
G10090_32622	319189	Hist2h2bb	1.881	1.341	0.891	0.331	0.341	0.331	1.371	0.334333	0.455229	-1.58064	-2.03587
G10090_45346	BGIG10090_35667	BGIG10090_35667	1.151	0.581	0.371	0.181	0.241	0.091	0.701	0.171	-0.512514	-2.54793	-2.03542
G10090_12364	258781	Olfr915	0.061	0.061	0.341	0.111	0.001	0.001	0.154333	0.0376667	-2.69588	-4.73057	-2.03469
G10090_4083	11889	Asgr1	0.141	0.231	0.091	0.011	0.011	0.091	0.154333	0.0376667	-2.69588	-4.73057	-2.03469
C10090_11556	mmu_circ_0000940	mmu_circ_0000940	0.902	0.876	0.001	0.433	0.001	0.001	0.593	0.145	-0.753896	-2.78588	-2.03198
G10090_24484	58860	Adamdec1	0.131	0.131	0.241	0.041	0.041	0.041	0.167667	0.041	-2.57633	-4.60823	-2.0319
C10090_15505	mmu_circ_0012873	mmu_circ_0012873	0.902	0.439	0.436	0.433	0.001	0.001	0.592333	0.145	-0.755519	-2.78588	-2.03036
C10090_14199	mmu_circ_0006285	mmu_circ_0006285	0.902	0.439	0.436	0.433	0.001	0.001	0.592333	0.145	-0.755519	-2.78588	-2.03036
C10090_15327	mmu_circ_0011932	mmu_circ_0011932	0.902	0.439	0.436	0.433	0.001	0.001	0.592333	0.145	-0.755519	-2.78588	-2.03036
C10090_14155	mmu_circ_0004151	mmu_circ_0004151	1.353	0.439	0.001	0.001	0.437	0.001	0.597667	0.146333	-0.742587	-2.77267	-2.03008
C10090_2517	mmu_circ_0010091	mmu_circ_0010091	1.353	0.439	0.001	0.001	0.437	0.001	0.597667	0.146333	-0.742587	-2.77267	-2.03008
G10090_20787	634882	Itih5l-ps	0.211	0.201	0.131	0.091	0.021	0.021	0.181	0.0443333	-2.46594	-4.49546	-2.02953
C10090_12562	mmu_circ_0000501	mmu_circ_0000501	2.255	2.189	0.87	0.865	0.437	0.001	1.77133	0.434333	0.824836	-1.20313	-2.02796
C10090_2055	mmu_circ_0014808	mmu_circ_0014808	1.353	0.001	0.436	0.001	0.437	0.001	0.596667	0.146333	-0.745003	-2.77267	-2.02767
C10090_14676	mmu_circ_0010343	mmu_circ_0010343	1.353	0.876	1.305	0.865	0.001	0.001	1.178	0.289	0.23634	-1.79086	-2.0272
C10090_12165	mmu_circ_0004737	mmu_circ_0004737	0.902	0.001	0.87	0.433	0.001	0.001	0.591	0.145	-0.75877	-2.78588	-2.02711
C10090_6112	mmu_circ_0007539	mmu_circ_0007539	0.902	0.001	0.87	0.433	0.001	0.001	0.591	0.145	-0.75877	-2.78588	-2.02711
C10090_1320	mmu_circ_0011467	mmu_circ_0011467	0.902	0.001	0.87	0.433	0.001	0.001	0.591	0.145	-0.75877	-2.78588	-2.02711
C10090_3102	mmu_circ_0007395	mmu_circ_0007395	4.058	0.439	0.87	0.001	0.873	0.445	1.789	0.439667	0.839153	-1.18552	-2.02467
C10090_10797	mmu_circ_0005594	mmu_circ_0005594	2.705	0.001	0.87	0.433	0.001	0.445	1.192	0.293	0.253384	-1.77103	-2.02441
C10090_4394	mmu_circ_0008557	mmu_circ_0008557	0.452	1.314	0.001	0.433	0.001	0.001	0.589	0.145	-0.76366	-2.78588	-2.02221
C10090_7738	mmu_circ_0013203	mmu_circ_0013203	0.452	1.314	0.001	0.433	0.001	0.001	0.589	0.145	-0.76366	-2.78588	-2.02221
C10090_8365	mmu_circ_0000883	mmu_circ_0000883	2.255	0.876	0.436	0.433	0.001	0.445	1.189	0.293	0.249749	-1.77103	-2.02078
C10090_12519	mmu_circ_0009002	mmu_circ_0009002	1.353	0.876	1.305	0.433	0.437	0.001	1.178	0.290333	0.23634	-1.78422	-2.02056
C10090_7569	mmu_circ_0002497	mmu_circ_0002497	1.353	0.876	1.305	0.433	0.437	0.001	1.178	0.290333	0.23634	-1.78422	-2.02056
C10090_14303	mmu_circ_0015845	mmu_circ_0015845	0.452	0.876	0.436	0.433	0.001	0.001	0.588	0.145	-0.766112	-2.78588	-2.01976
C10090_108	mmu_circ_0012717	mmu_circ_0012717	0.452	0.876	0.436	0.433	0.001	0.001	0.588	0.145	-0.766112	-2.78588	-2.01976
C10090_15427	mmu_circ_0014935	mmu_circ_0014935	0.902	0.876	0.001	0.001	0.437	0.001	0.593	0.146333	-0.753896	-2.77267	-2.01877
C10090_12509	mmu_circ_0003263	mmu_circ_0003263	2.255	3.502	1.305	0.433	1.31	0.001	2.354	0.581333	1.23511	-0.782562	-2.01768
C10090_10041	mmu_circ_0007750	mmu_circ_0007750	0.452	0.439	0.87	0.433	0.001	0.001	0.587	0.145	-0.768568	-2.78588	-2.01731
C10090_12362	mmu_circ_0000912	mmu_circ_0000912	0.902	0.439	0.436	0.001	0.437	0.001	0.592333	0.146333	-0.755519	-2.77267	-2.01715
C10090_7504	mmu_circ_0015220	mmu_circ_0015220	0.902	0.439	0.436	0.001	0.437	0.001	0.592333	0.146333	-0.755519	-2.77267	-2.01715
C10090_278	mmu_circ_0010513	mmu_circ_0010513	0.902	0.439	0.436	0.001	0.437	0.001	0.592333	0.146333	-0.755519	-2.77267	-2.01715
G10090_14452	100043645	Gm4567	0.271	0.001	0.671	0.111	0.111	0.011	0.314333	0.0776667	-1.66963	-3.68656	-2.01693
G10090_2412	217316	Slc16a5	1.211	0.871	0.681	0.311	0.201	0.171	0.921	0.227667	-0.118727	-2.13501	-2.01628
C10090_14081	mmu_circ_0002588	mmu_circ_0002588	2.255	4.377	3.913	2.161	0.001	0.445	3.515	0.869	1.81352	-0.202572	-2.0161
C10090_939	mmu_circ_0000360	mmu_circ_0000360	0.452	1.314	1.74	0.865	0.001	0.001	1.16867	0.289	0.224863	-1.79086	-2.01572
G10090_25517	195564	Skint3	0.041	0.031	0.021	0.001	0.021	0.001	0.031	0.00766667	-5.01159	-7.02718	-2.0156
G10090_6612	223604	Kcnk9	0.001	0.091	0.001	0.011	0.011	0.001	0.031	0.00766667	-5.01159	-7.02718	-2.0156
G10090_19484	73191	Fezf1	0.011	0.041	0.041	0.001	0.001	0.021	0.031	0.00766667	-5.01159	-7.02718	-2.0156
G10090_12128	13162	Slc6a3	0.031	0.001	0.061	0.011	0.001	0.011	0.031	0.00766667	-5.01159	-7.02718	-2.0156
G10090_15792	69787	Anxa13	0.081	0.011	0.001	0.021	0.001	0.001	0.031	0.00766667	-5.01159	-7.02718	-2.0156
G10090_24217	21949	Tnfsf8	0.021	0.021	0.051	0.001	0.001	0.021	0.031	0.00766667	-5.01159	-7.02718	-2.0156
G10090_14806	66326	Dnajc5b	0.821	0.451	0.721	0.181	0.181	0.131	0.664333	0.164333	-0.590021	-2.6053	-2.01528
G10090_24599	72112	Ppp1r14d	1.471	0.721	0.851	0.291	0.171	0.291	1.01433	0.251	0.0205318	-1.99424	-2.01477
G10090_5928	102641467	Gm20684	2.461	1.371	1.231	0.321	0.491	0.441	1.68767	0.417667	0.75503	-1.25958	-2.01461
G10090_5999	71367	Chst9	1.751	1.301	1.041	0.161	0.431	0.421	1.36433	0.337667	0.448196	-1.56633	-2.01452
C10090_1048	mmu_circ_0014949	mmu_circ_0014949	0.902	0.876	1.74	0.433	0.437	0.001	1.17267	0.290333	0.229793	-1.78422	-2.01401
C10090_11765	mmu_circ_0008240	mmu_circ_0008240	2.255	1.751	1.305	0.433	0.437	0.445	1.77033	0.438333	0.824021	-1.1899	-2.01392
C10090_6889	mmu_circ_0012260	mmu_circ_0012260	1.804	0.876	0.87	0.433	0.001	0.445	1.18333	0.293	0.242857	-1.77103	-2.01388
C10090_6954	mmu_circ_0014434	mmu_circ_0014434	7.664	7.877	7.391	1.729	2.618	1.332	7.644	1.893	2.93433	0.920674	-2.01365
C10090_9039	mmu_circ_0001974	mmu_circ_0001974	3.156	3.502	2.174	0.865	0.437	0.888	2.944	0.73	1.55778	-0.454032	-2.01181
G10090_4645	22353	Vip	0.101	0.001	0.031	0.001	0.001	0.031	0.0443333	0.011	-4.49546	-6.50635	-2.01089
G10090_8044	75740	Egfem1	0.011	0.061	0.061	0.031	0.001	0.001	0.0443333	0.011	-4.49546	-6.50635	-2.01089
G10090_10668	16420	Itgb6	0.041	0.031	0.061	0.021	0.011	0.001	0.0443333	0.011	-4.49546	-6.50635	-2.01089
G10090_14370	56293	Slc35g3	0.001	0.101	0.031	0.001	0.001	0.031	0.0443333	0.011	-4.49546	-6.50635	-2.01089
C10090_3893	mmu_circ_0000027	mmu_circ_0000027	1.804	2.189	1.305	0.433	0.437	0.445	1.766	0.438333	0.820485	-1.1899	-2.01039
C10090_3029	mmu_circ_0000320	mmu_circ_0000320	0.452	1.751	1.305	0.433	0.437	0.001	1.16933	0.290333	0.225686	-1.78422	-2.0099
G10090_7823	11870	Art1	0.441	0.481	0.701	0.261	0.071	0.071	0.541	0.134333	-0.8863	-2.89611	-2.00981
C10090_11106	mmu_circ_0013970	mmu_circ_0013970	0.001	1.314	0.436	0.433	0.001	0.001	0.583667	0.145	-0.776783	-2.78588	-2.00909
C10090_4984	mmu_circ_0015620	mmu_circ_0015620	0.001	1.314	0.436	0.433	0.001	0.001	0.583667	0.145	-0.776783	-2.78588	-2.00909
C10090_15741	mmu_circ_0006913	mmu_circ_0006913	0.452	1.314	0.001	0.001	0.437	0.001	0.589	0.146333	-0.76366	-2.77267	-2.00901
C10090_8851	mmu_circ_0005361	mmu_circ_0005361	0.452	1.314	0.001	0.001	0.437	0.001	0.589	0.146333	-0.76366	-2.77267	-2.00901
G10090_31770	320522	Bhlha9	0.001	0.131	0.041	0.001	0.001	0.041	0.0576667	0.0143333	-4.11612	-6.12448	-2.00836
G10090_27391	218440	Ankrd34b	0.081	0.041	0.051	0.011	0.001	0.031	0.0576667	0.0143333	-4.11612	-6.12448	-2.00836
G10090_25545	14767	Nmur1	0.041	0.091	0.041	0.001	0.001	0.041	0.0576667	0.0143333	-4.11612	-6.12448	-2.00836
G10090_11615	69324	1700012B07Rik	0.061	0.041	0.071	0.041	0.001	0.001	0.0576667	0.0143333	-4.11612	-6.12448	-2.00836
C10090_10669	mmu_circ_0003519	mmu_circ_0003519	1.353	0.876	1.305	0.433	0.001	0.445	1.178	0.293	0.23634	-1.77103	-2.00737
C10090_13860	mmu_circ_0006853	mmu_circ_0006853	0.001	3.064	0.436	0.433	0.437	0.001	1.167	0.290333	0.222805	-1.78422	-2.00702
G10090_12447	16664	Krt14	0.071	0.051	0.091	0.051	0.001	0.001	0.071	0.0176667	-3.81604	-5.82283	-2.00679
C10090_5377	mmu_circ_0004135	mmu_circ_0004135	0.452	0.876	0.436	0.001	0.437	0.001	0.588	0.146333	-0.766112	-2.77267	-2.00656
C10090_7851	mmu_circ_0005517	mmu_circ_0005517	0.452	0.876	0.436	0.001	0.437	0.001	0.588	0.146333	-0.766112	-2.77267	-2.00656
C10090_3168	mmu_circ_0008599	mmu_circ_0008599	1.804	0.439	1.305	0.001	0.437	0.445	1.18267	0.294333	0.242044	-1.76448	-2.00652
C10090_6333	mmu_circ_0007410	mmu_circ_0007410	0.001	0.876	0.87	0.433	0.001	0.001	0.582333	0.145	-0.780083	-2.78588	-2.00579
C10090_14274	mmu_circ_0007325	mmu_circ_0007325	0.001	0.876	0.87	0.433	0.001	0.001	0.582333	0.145	-0.780083	-2.78588	-2.00579
C10090_11313	mmu_circ_0004804	mmu_circ_0004804	0.001	0.876	0.87	0.433	0.001	0.001	0.582333	0.145	-0.780083	-2.78588	-2.00579
C10090_6891	mmu_circ_0008332	mmu_circ_0008332	0.001	0.876	0.87	0.433	0.001	0.001	0.582333	0.145	-0.780083	-2.78588	-2.00579
C10090_4169	mmu_circ_0013021	mmu_circ_0013021	0.001	0.876	0.87	0.433	0.001	0.001	0.582333	0.145	-0.780083	-2.78588	-2.00579
G10090_19162	11685	Alox12e	0.001	0.091	0.161	0.001	0.041	0.021	0.0843333	0.021	-3.56775	-5.57347	-2.00571
G10090_17155	53404	Atoh7	0.021	0.021	0.251	0.001	0.021	0.051	0.0976667	0.0243333	-3.35599	-5.36092	-2.00493
G10090_4388	108168945	LOC108168945	0.071	0.071	0.151	0.001	0.001	0.071	0.0976667	0.0243333	-3.35599	-5.36092	-2.00493
G10090_10089	73259	Cib4	0.071	0.001	0.221	0.071	0.001	0.001	0.0976667	0.0243333	-3.35599	-5.36092	-2.00493
C10090_6856	mmu_circ_0011378	mmu_circ_0011378	0.452	0.439	0.87	0.001	0.437	0.001	0.587	0.146333	-0.768568	-2.77267	-2.0041
C10090_3361	mmu_circ_0013921	mmu_circ_0013921	0.452	0.439	0.87	0.001	0.437	0.001	0.587	0.146333	-0.768568	-2.77267	-2.0041
C10090_1856	mmu_circ_0014383	mmu_circ_0014383	0.452	0.439	0.87	0.001	0.437	0.001	0.587	0.146333	-0.768568	-2.77267	-2.0041
C10090_3650	mmu_circ_0014059	mmu_circ_0014059	1.353	0.439	0.001	0.001	0.001	0.445	0.597667	0.149	-0.742587	-2.74662	-2.00403
G10090_41326	BGIG10090_41303	BGIG10090_41303	0.161	0.211	0.001	0.091	0.001	0.001	0.124333	0.031	-3.00771	-5.01159	-2.00387
G10090_13964	15208	Hes5	0.051	0.161	0.161	0.041	0.051	0.001	0.124333	0.031	-3.00771	-5.01159	-2.00387
G10090_31445	100043688	Amy2a2	0.191	0.221	0.001	0.001	0.001	0.101	0.137667	0.0343333	-2.86075	-4.86425	-2.0035
G10090_30812	102633100	Gm7682	0.411	0.001	0.001	0.001	0.101	0.001	0.137667	0.0343333	-2.86075	-4.86425	-2.0035
C10090_8042	mmu_circ_0004721	mmu_circ_0004721	0.452	0.001	1.305	0.001	0.437	0.001	0.586	0.146333	-0.771027	-2.77267	-2.00164
C10090_5778	mmu_circ_0004662	mmu_circ_0004662	0.452	0.001	1.305	0.001	0.437	0.001	0.586	0.146333	-0.771027	-2.77267	-2.00164
C10090_9030	mmu_circ_0013641	mmu_circ_0013641	0.452	0.001	1.305	0.001	0.437	0.001	0.586	0.146333	-0.771027	-2.77267	-2.00164
C10090_5399	mmu_circ_0009001	mmu_circ_0009001	1.353	0.001	0.436	0.001	0.001	0.445	0.596667	0.149	-0.745003	-2.74662	-2.00161
C10090_9163	mmu_circ_0008970	mmu_circ_0008970	1.353	0.001	0.436	0.001	0.001	0.445	0.596667	0.149	-0.745003	-2.74662	-2.00161
C10090_13684	mmu_circ_0007363	mmu_circ_0007363	0.001	1.751	0.001	0.001	0.437	0.001	0.584333	0.146333	-0.775137	-2.77267	-1.99753
C10090_1719	mmu_circ_0011687	mmu_circ_0011687	0.452	1.314	1.74	0.433	0.001	0.445	1.16867	0.293	0.224863	-1.77103	-1.99589
C10090_2288	mmu_circ_0001140	mmu_circ_0001140	1.353	1.751	2.174	0.001	0.437	0.888	1.75933	0.442	0.815029	-1.17788	-1.99291
C10090_6617	mmu_circ_0015812	mmu_circ_0015812	0.902	0.876	0.001	0.001	0.001	0.445	0.593	0.149	-0.753896	-2.74662	-1.99272
C10090_11886	mmu_circ_0002058	mmu_circ_0002058	0.902	0.876	0.001	0.001	0.001	0.445	0.593	0.149	-0.753896	-2.74662	-1.99272
C10090_6294	mmu_circ_0005089	mmu_circ_0005089	0.001	0.876	0.87	0.001	0.437	0.001	0.582333	0.146333	-0.780083	-2.77267	-1.99259
C10090_2096	mmu_circ_0005977	mmu_circ_0005977	0.001	0.876	0.87	0.001	0.437	0.001	0.582333	0.146333	-0.780083	-2.77267	-1.99259
C10090_6055	mmu_circ_0005571	mmu_circ_0005571	0.001	0.876	0.87	0.001	0.437	0.001	0.582333	0.146333	-0.780083	-2.77267	-1.99259
C10090_12569	mmu_circ_0013259	mmu_circ_0013259	0.001	0.876	0.87	0.001	0.437	0.001	0.582333	0.146333	-0.780083	-2.77267	-1.99259
C10090_7002	mmu_circ_0000887	mmu_circ_0000887	0.902	0.439	0.436	0.001	0.001	0.445	0.592333	0.149	-0.755519	-2.74662	-1.9911
C10090_9348	mmu_circ_0007866	mmu_circ_0007866	0.902	0.439	0.436	0.001	0.001	0.445	0.592333	0.149	-0.755519	-2.74662	-1.9911
C10090_10443	mmu_circ_0010685	mmu_circ_0010685	0.902	0.439	0.436	0.001	0.001	0.445	0.592333	0.149	-0.755519	-2.74662	-1.9911
C10090_8774	mmu_circ_0005380	mmu_circ_0005380	0.902	0.439	0.436	0.001	0.001	0.445	0.592333	0.149	-0.755519	-2.74662	-1.9911
C10090_7952	mmu_circ_0011702	mmu_circ_0011702	0.902	0.439	0.436	0.001	0.001	0.445	0.592333	0.149	-0.755519	-2.74662	-1.9911
G10090_8029	270328	Gsdmc3	1.341	1.521	1.081	0.421	0.181	0.391	1.31433	0.331	0.394331	-1.5951	-1.98943
G10090_4031	384198	Fam47e	1.571	1.571	1.631	0.501	0.301	0.401	1.591	0.401	0.669934	-1.31833	-1.98826
C10090_9800	mmu_circ_0012413	mmu_circ_0012413	0.902	0.001	0.87	0.001	0.001	0.445	0.591	0.149	-0.75877	-2.74662	-1.98785
C10090_2998	mmu_circ_0010235	mmu_circ_0010235	0.902	0.001	0.87	0.001	0.001	0.445	0.591	0.149	-0.75877	-2.74662	-1.98785
G10090_1488	12564	Cdh8	0.341	0.331	0.211	0.151	0.021	0.051	0.294333	0.0743333	-1.76448	-3.74985	-1.98537
C10090_4401	mmu_circ_0008531	mmu_circ_0008531	0.902	1.314	1.305	0.001	0.001	0.888	1.17367	0.296667	0.231023	-1.75309	-1.98411
G10090_15197	432720	Akr1c19	6.111	3.991	3.351	0.841	1.321	1.241	4.48433	1.13433	2.16489	0.181845	-1.98305
C10090_5077	mmu_circ_0001128	mmu_circ_0001128	0.452	1.314	0.001	0.001	0.001	0.445	0.589	0.149	-0.76366	-2.74662	-1.98296
C10090_2147	mmu_circ_0015051	mmu_circ_0015051	0.452	1.314	0.001	0.001	0.001	0.445	0.589	0.149	-0.76366	-2.74662	-1.98296
C10090_3558	mmu_circ_0000391	mmu_circ_0000391	0.902	0.876	1.74	0.001	0.001	0.888	1.17267	0.296667	0.229793	-1.75309	-1.98288
C10090_372	mmu_circ_0014477	mmu_circ_0014477	0.452	0.876	0.436	0.001	0.001	0.445	0.588	0.149	-0.766112	-2.74662	-1.9805
C10090_2294	mmu_circ_0006590	mmu_circ_0006590	0.452	0.876	0.436	0.001	0.001	0.445	0.588	0.149	-0.766112	-2.74662	-1.9805
C10090_10737	mmu_circ_0011923	mmu_circ_0011923	0.452	0.876	0.436	0.001	0.001	0.445	0.588	0.149	-0.766112	-2.74662	-1.9805
C10090_2448	mmu_circ_0005118	mmu_circ_0005118	0.452	0.876	0.436	0.001	0.001	0.445	0.588	0.149	-0.766112	-2.74662	-1.9805
C10090_13850	mmu_circ_0005666	mmu_circ_0005666	0.452	0.876	0.436	0.001	0.001	0.445	0.588	0.149	-0.766112	-2.74662	-1.9805
C10090_3516	mmu_circ_0014268	mmu_circ_0014268	0.452	0.876	0.436	0.001	0.001	0.445	0.588	0.149	-0.766112	-2.74662	-1.9805
G10090_18186	69453	Prss56	0.231	0.181	0.231	0.031	0.081	0.051	0.214333	0.0543333	-2.22207	-4.20202	-1.97995
C10090_952	mmu_circ_0002063	mmu_circ_0002063	0.452	0.439	0.87	0.001	0.001	0.445	0.587	0.149	-0.768568	-2.74662	-1.97805
C10090_8477	mmu_circ_0000559	mmu_circ_0000559	0.452	0.439	0.87	0.001	0.001	0.445	0.587	0.149	-0.768568	-2.74662	-1.97805
C10090_3767	mmu_circ_0001037	mmu_circ_0001037	0.452	0.439	0.87	0.001	0.001	0.445	0.587	0.149	-0.768568	-2.74662	-1.97805
C10090_14641	mmu_circ_0008889	mmu_circ_0008889	0.452	0.439	0.87	0.001	0.001	0.445	0.587	0.149	-0.768568	-2.74662	-1.97805
C10090_4599	mmu_circ_0015361	mmu_circ_0015361	5.41	3.502	3.044	2.161	0.873	0.001	3.98533	1.01167	1.9947	0.016734	-1.97797
C10090_5300	mmu_circ_0003889	mmu_circ_0003889	0.452	0.001	1.305	0.001	0.001	0.445	0.586	0.149	-0.771027	-2.74662	-1.97559
C10090_1630	mmu_circ_0009895	mmu_circ_0009895	0.452	0.001	1.305	0.001	0.001	0.445	0.586	0.149	-0.771027	-2.74662	-1.97559
G10090_34028	BGIG10090_43445	BGIG10090_43445	0.001	0.001	0.521	0.001	0.131	0.001	0.174333	0.0443333	-2.52008	-4.49546	-1.97538
G10090_29903	238217	Rpl10l	1.591	1.191	0.881	0.261	0.311	0.361	1.221	0.311	0.288063	-1.68501	-1.97308
C10090_2850	mmu_circ_0010903	mmu_circ_0010903	0.001	1.314	0.436	0.001	0.001	0.445	0.583667	0.149	-0.776783	-2.74662	-1.96983
C10090_2000	mmu_circ_0001373	mmu_circ_0001373	5.41	1.751	3.044	1.297	1.31	0.001	3.40167	0.869333	1.76624	-0.202019	-1.96826
G10090_47443	BGIG10090_47719	BGIG10090_47719	0.101	0.101	0.201	0.101	0.001	0.001	0.134333	0.0343333	-2.89611	-4.86425	-1.96814
G10090_3247	18575	Pde1c	0.541	0.761	0.701	0.201	0.111	0.201	0.667667	0.171	-0.5828	-2.54793	-1.96513
C10090_7686	mmu_circ_0006937	mmu_circ_0006937	0.001	0.439	1.305	0.001	0.001	0.445	0.581667	0.149	-0.781735	-2.74662	-1.96488
C10090_11641	mmu_circ_0010267	mmu_circ_0010267	0.001	0.439	1.305	0.001	0.001	0.445	0.581667	0.149	-0.781735	-2.74662	-1.96488
C10090_10293	mmu_circ_0006190	mmu_circ_0006190	0.001	0.439	1.305	0.001	0.001	0.445	0.581667	0.149	-0.781735	-2.74662	-1.96488
G10090_30007	105242869	Gm38958	0.171	0.091	0.101	0.001	0.091	0.001	0.121	0.031	-3.04692	-5.01159	-1.96467
G10090_18430	18946	Pnliprp1	1.761	0.931	0.711	0.321	0.231	0.321	1.13433	0.291	0.181845	-1.78091	-1.96275
G10090_33784	73710	Tubb2b	21.041	14.851	15.221	1.821	4.831	6.481	17.0377	4.37767	4.09066	2.13016	-1.96049
C10090_8757	mmu_circ_0015552	mmu_circ_0015552	3.156	5.252	1.74	0.865	0.873	0.888	3.38267	0.875333	1.75816	-0.192096	-1.95026
G10090_31406	210198	Gprc6a	0.041	0.071	0.131	0.021	0.021	0.021	0.081	0.021	-3.62593	-5.57347	-1.94753
G10090_47840	BGIG10090_47623	BGIG10090_47623	0.001	1.781	0.001	0.461	0.001	0.001	0.594333	0.154333	-0.750656	-2.69588	-1.94522
G10090_30164	258879	Olfr330	1.971	0.921	1.191	0.341	0.491	0.231	1.361	0.354333	0.444667	-1.49682	-1.94149
C10090_13268	mmu_circ_0016025	mmu_circ_0016025	1.804	5.689	4.348	0.433	0.437	2.219	3.947	1.02967	1.98076	0.0421774	-1.93858
G10090_21094	218038	Amph	0.401	0.451	0.501	0.061	0.191	0.101	0.451	0.117667	-1.1488	-3.08722	-1.93842
G10090_124	78933	Agbl4	0.091	0.051	0.061	0.001	0.001	0.051	0.0676667	0.0176667	-3.88541	-5.82283	-1.93742
G10090_4852	16639	Klra8	0.051	0.101	0.051	0.051	0.001	0.001	0.0676667	0.0176667	-3.88541	-5.82283	-1.93742
C10090_7788	mmu_circ_0002172	mmu_circ_0002172	2.705	1.751	2.174	1.729	0.001	0.001	2.21	0.577	1.14405	-0.793357	-1.9374
G10090_26696	382523	Gm12260	0.101	0.191	0.101	0.001	0.001	0.101	0.131	0.0343333	-2.93236	-4.86425	-1.93188
C10090_11077	mmu_circ_0001005	mmu_circ_0001005	5.41	0.876	0.436	0.001	0.873	0.888	2.24067	0.587333	1.16393	-0.767749	-1.93168
C10090_6247	mmu_circ_0006243	mmu_circ_0006243	2.705	2.189	1.74	0.865	0.873	0.001	2.21133	0.579667	1.14492	-0.786705	-1.93162
G10090_8768	105245162	Gm40653	0.391	0.001	0.191	0.151	0.001	0.001	0.194333	0.051	-2.36339	-4.29336	-1.92996
G10090_16512	75647	Ssmem1	0.461	0.081	0.231	0.051	0.041	0.111	0.257667	0.0676667	-1.95642	-3.88541	-1.92899
G10090_30461	664804	Gm7347	0.521	0.191	0.251	0.001	0.001	0.251	0.321	0.0843333	-1.63935	-3.56775	-1.9284
G10090_18327	244550	Podnl1	0.061	0.111	0.181	0.001	0.031	0.061	0.117667	0.031	-3.08722	-5.01159	-1.92437
G10090_16620	100041874	Gm3558	0.601	0.571	0.471	0.001	0.191	0.241	0.547667	0.144333	-0.86863	-2.79252	-1.92389
G10090_25435	73300	1700031F05Rik	0.081	0.041	0.041	0.001	0.041	0.001	0.0543333	0.0143333	-4.20202	-6.12448	-1.92246
G10090_115	75721	4932414N04Rik	0.081	0.071	0.011	0.001	0.031	0.011	0.0543333	0.0143333	-4.20202	-6.12448	-1.92246
G10090_17769	100504234	Ccdc170	2.541	2.321	1.811	0.541	0.631	0.591	2.22433	0.587667	1.15337	-0.76693	-1.9203
G10090_10120	64176	Sv2b	1.071	0.871	0.941	0.251	0.301	0.211	0.961	0.254333	-0.0573917	-1.97521	-1.91782
G10090_16128	100040213	Gm2666	0.171	0.001	0.141	0.001	0.081	0.001	0.104333	0.0276667	-3.26073	-5.17571	-1.91498
G10090_24433	66601	Tmigd1	0.191	0.191	0.081	0.081	0.041	0.001	0.154333	0.041	-2.69588	-4.60823	-1.91235
G10090_20936	258718	Olfr513	0.231	0.061	0.171	0.061	0.001	0.061	0.154333	0.041	-2.69588	-4.60823	-1.91235
G10090_10888	22354	Vipr1	0.641	0.691	0.861	0.171	0.171	0.241	0.731	0.194333	-0.452057	-2.36339	-1.91134
C10090_9151	mmu_circ_0001461	mmu_circ_0001461	2.705	1.314	0.87	0.865	0.437	0.001	1.62967	0.434333	0.704577	-1.20313	-1.9077
G10090_20720	170828	Vgll1	1.821	1.021	0.881	0.471	0.251	0.271	1.241	0.331	0.311503	-1.5951	-1.9066
G10090_20190	15117	Has2	0.161	0.281	0.281	0.051	0.091	0.051	0.241	0.0643333	-2.05289	-3.95829	-1.90539
C10090_3991	mmu_circ_0004999	mmu_circ_0004999	2.255	0.001	2.609	1.297	0.001	0.001	1.62167	0.433	0.697477	-1.20756	-1.90504
G10090_15490	74221	Tex37	0.141	0.001	0.131	0.071	0.001	0.001	0.091	0.0243333	-3.45799	-5.36092	-1.90293
G10090_5251	258463	Olfr1393	0.081	0.111	0.081	0.001	0.001	0.071	0.091	0.0243333	-3.45799	-5.36092	-1.90293
G10090_33649	68224	1700067P10Rik	0.131	0.071	0.071	0.001	0.001	0.071	0.091	0.0243333	-3.45799	-5.36092	-1.90293
G10090_1153	242384	Lingo2	0.791	0.361	0.541	0.211	0.161	0.081	0.564333	0.151	-0.825381	-2.72738	-1.902
C10090_6276	mmu_circ_0001897	mmu_circ_0001897	4.959	3.064	1.74	1.297	0.873	0.445	3.25433	0.871667	1.70236	-0.198152	-1.90051
G10090_46592	BGIG10090_47901	BGIG10090_47901	1.181	0.471	0.711	0.321	0.001	0.311	0.787667	0.211	-0.344343	-2.24469	-1.90034
C10090_13344	mmu_circ_0016418	mmu_circ_0016418	1.804	2.189	2.609	0.001	0.437	1.332	2.20067	0.59	1.13794	-0.761213	-1.89915
G10090_20762	105247075	LOC105247075	22.411	16.201	12.701	4.441	4.551	4.771	17.1043	4.58767	4.09629	2.19776	-1.89853
G10090_281	328505	Skint7	0.001	0.061	0.061	0.031	0.001	0.001	0.041	0.011	-4.60823	-6.50635	-1.89812
G10090_15086	70840	Slc22a16	0.031	0.031	0.061	0.001	0.001	0.031	0.041	0.011	-4.60823	-6.50635	-1.89812
G10090_32578	21338	Tacr3	0.601	0.921	0.911	0.231	0.191	0.231	0.811	0.217667	-0.302226	-2.19981	-1.89758
G10090_32375	381622	5031410I06Rik	0.531	0.661	0.421	0.121	0.131	0.181	0.537667	0.144333	-0.895216	-2.79252	-1.89731
C10090_15176	mmu_circ_0006221	mmu_circ_0006221	1.804	2.626	0.436	0.433	0.873	0.001	1.622	0.435667	0.697774	-1.1987	-1.89648
C10090_4280	mmu_circ_0016410	mmu_circ_0016410	3.156	1.314	0.436	0.001	0.873	0.445	1.63533	0.439667	0.709585	-1.18552	-1.8951
C10090_11193	mmu_circ_0009277	mmu_circ_0009277	1.804	1.751	1.305	0.865	0.001	0.445	1.62	0.437	0.695994	-1.19429	-1.89029
G10090_15595	330962	Slc51b	0.401	0.231	0.231	0.001	0.231	0.001	0.287667	0.0776667	-1.79753	-3.68656	-1.88903
C10090_9866	mmu_circ_0013397	mmu_circ_0013397	0.902	2.189	1.74	0.433	0.873	0.001	1.61033	0.435667	0.687359	-1.1987	-1.88606
G10090_3398	329919	Skint2	0.371	0.251	0.461	0.171	0.081	0.041	0.361	0.0976667	-1.46993	-3.35599	-1.88606
G10090_14259	100042314	Gm10639	0.701	0.451	1.001	0.251	0.131	0.201	0.717667	0.194333	-0.478614	-2.36339	-1.88478
G10090_47911	BGIG10090_46204	BGIG10090_46204	0.691	0.001	0.241	0.001	0.251	0.001	0.311	0.0843333	-1.68501	-3.56775	-1.88274
G10090_2539	244310	Dlgap2	0.551	0.421	0.551	0.121	0.131	0.161	0.507667	0.137667	-0.978047	-2.86075	-1.8827
G10090_22396	66569	Gdpd1	0.411	1.671	2.501	0.831	0.001	0.411	1.52767	0.414333	0.61133	-1.27114	-1.88247
G10090_2309	627821	Epp13	5.011	3.811	4.831	1.021	1.591	1.091	4.551	1.23433	2.18618	0.303732	-1.88245
G10090_26174	69329	Cfap206	0.361	0.491	0.301	0.111	0.021	0.181	0.384333	0.104333	-1.37957	-3.26073	-1.88116
G10090_20467	13380	Dkk1	0.361	0.271	0.371	0.121	0.101	0.051	0.334333	0.091	-1.58064	-3.45799	-1.87735
C10090_11686	mmu_circ_0012044	mmu_circ_0012044	1.353	1.314	2.174	0.001	0.873	0.445	1.61367	0.439667	0.690343	-1.18552	-1.87586
C10090_15330	mmu_circ_0001779	mmu_circ_0001779	2.705	2.189	3.044	1.729	0.437	0.001	2.646	0.722333	1.40381	-0.469263	-1.87308
G10090_20860	242721	Klhdc7a	0.591	0.641	0.751	0.191	0.211	0.141	0.661	0.181	-0.597278	-2.46594	-1.86866
G10090_24126	387132	Ssxb2	0.181	0.001	0.121	0.001	0.001	0.081	0.101	0.0276667	-3.30757	-5.17571	-1.86813
G10090_22525	11500	Adam7	0.121	0.061	0.121	0.031	0.011	0.041	0.101	0.0276667	-3.30757	-5.17571	-1.86813
G10090_20890	100559	Ugt2b38	0.031	0.051	0.111	0.001	0.001	0.051	0.0643333	0.0176667	-3.95829	-5.82283	-1.86454
C10090_4174	mmu_circ_0009178	mmu_circ_0009178	5.41	6.127	6.087	1.297	0.437	3.106	5.87467	1.61333	2.55451	0.690045	-1.86446
G10090_21312	258993	Olfr206	2.061	1.211	0.521	0.291	0.351	0.401	1.26433	0.347667	0.338377	-1.52422	-1.8626
C10090_5412	mmu_circ_0008574	mmu_circ_0008574	1.353	7.002	4.348	1.297	1.31	0.888	4.23433	1.165	2.08213	0.22033	-1.8618
G10090_2308	22635	Zan	0.261	0.281	0.341	0.071	0.081	0.091	0.294333	0.081	-1.76448	-3.62593	-1.86146
C10090_14076	mmu_circ_0009286	mmu_circ_0009286	3.607	1.314	3.044	0.433	0.873	0.888	2.655	0.731333	1.40871	-0.451399	-1.86011
G10090_6369	64385	Cyp4f14	0.561	0.261	0.241	0.031	0.121	0.141	0.354333	0.0976667	-1.49682	-3.35599	-1.85917
G10090_8496	433485	Syndig1	0.201	0.231	0.231	0.101	0.001	0.081	0.221	0.061	-2.17788	-4.03505	-1.85717
G10090_1663	69060	Pnlip	0.451	0.321	0.251	0.141	0.071	0.071	0.341	0.0943333	-1.55216	-3.40609	-1.85393
G10090_16789	73809	Satl1	0.381	0.111	0.061	0.041	0.091	0.021	0.184333	0.051	-2.43961	-4.29336	-1.85375
G10090_17652	192212	Prom2	0.051	0.011	0.021	0.011	0.011	0.001	0.0276667	0.00766667	-5.17571	-7.02718	-1.85148
G10090_22932	381693	Wdr95	0.041	0.021	0.021	0.001	0.001	0.021	0.0276667	0.00766667	-5.17571	-7.02718	-1.85148
G10090_29247	234724	Tat	0.041	0.041	0.001	0.001	0.021	0.001	0.0276667	0.00766667	-5.17571	-7.02718	-1.85148
G10090_19551	27409	Abcg5	0.041	0.041	0.001	0.001	0.021	0.001	0.0276667	0.00766667	-5.17571	-7.02718	-1.85148
G10090_4881	231296	Lrrc66	0.001	0.031	0.051	0.001	0.001	0.021	0.0276667	0.00766667	-5.17571	-7.02718	-1.85148
C10090_2780	mmu_circ_0007725	mmu_circ_0007725	0.001	5.689	6.956	0.865	1.31	1.332	4.21533	1.169	2.07565	0.225275	-1.85037
G10090_46981	BGIG10090_47155	BGIG10090_47155	0.001	1.051	0.361	0.001	0.001	0.391	0.471	0.131	-1.0862	-2.93236	-1.84616
G10090_28181	20888	Sult1c1	0.451	0.211	0.211	0.141	0.071	0.031	0.291	0.081	-1.78091	-3.62593	-1.84503
G10090_1017	210510	Tdrd6	0.121	0.111	0.101	0.021	0.041	0.031	0.111	0.031	-3.17137	-5.01159	-1.84022
C10090_14700	mmu_circ_0002171	mmu_circ_0002171	2.705	1.314	2.174	1.729	0.001	0.001	2.06433	0.577	1.04568	-0.793357	-1.83903
C10090_14120	mmu_circ_0008780	mmu_circ_0008780	2.255	0.439	0.436	0.001	0.873	0.001	1.04333	0.291667	0.0612002	-1.77761	-1.83881
C10090_12633	mmu_circ_0008787	mmu_circ_0008787	1.804	0.439	0.87	0.433	0.437	0.001	1.03767	0.290333	0.0533431	-1.78422	-1.83756
G10090_30517	101055672	LOC101055672	16.401	11.311	13.131	4.911	3.521	3.001	13.6143	3.811	3.76705	1.93017	-1.83688
C10090_12091	mmu_circ_0006779	mmu_circ_0006779	2.255	1.751	2.174	1.729	0.001	0.001	2.06	0.577	1.04264	-0.793357	-1.836
C10090_3498	mmu_circ_0009558	mmu_circ_0009558	1.353	0.001	1.74	0.865	0.001	0.001	1.03133	0.289	0.0445107	-1.79086	-1.83537
C10090_1714	mmu_circ_0011218	mmu_circ_0011218	25.693	21.88	25.647	7.345	7.853	5.324	24.4067	6.84067	4.6092	2.77414	-1.83507
G10090_21086	74230	1700016K19Rik	0.951	0.121	0.651	0.121	0.241	0.121	0.574333	0.161	-0.80004	-2.63487	-1.83483
C10090_8068	mmu_circ_0009868	mmu_circ_0009868	0.902	1.751	0.436	0.865	0.001	0.001	1.02967	0.289	0.0421774	-1.79086	-1.83304
C10090_1326	mmu_circ_0007777	mmu_circ_0007777	0.902	0.876	1.305	0.865	0.001	0.001	1.02767	0.289	0.0393724	-1.79086	-1.83023
C10090_4750	mmu_circ_0000870	mmu_circ_0000870	1.804	1.314	0.001	0.433	0.001	0.445	1.03967	0.293	0.0561211	-1.77103	-1.82715
C10090_2794	mmu_circ_0007737	mmu_circ_0007737	0.902	1.751	0.436	0.433	0.437	0.001	1.02967	0.290333	0.0421774	-1.78422	-1.8264
G10090_6156	23925	Kel	0.161	0.281	0.171	0.001	0.091	0.081	0.204333	0.0576667	-2.291	-4.11612	-1.82512
C10090_5814	mmu_circ_0016094	mmu_circ_0016094	2.705	0.876	2.609	0.865	0.437	0.445	2.06333	0.582333	1.04498	-0.780083	-1.82506
C10090_177	mmu_circ_0015636	mmu_circ_0015636	3.607	2.626	3.044	0.865	1.31	0.445	3.09233	0.873333	1.6287	-0.195396	-1.82409
C10090_13699	mmu_circ_0012566	mmu_circ_0012566	3.156	3.502	2.609	1.729	0.001	0.888	3.089	0.872667	1.62714	-0.196497	-1.82364
C10090_9353	mmu_circ_0007809	mmu_circ_0007809	0.902	0.439	1.74	0.433	0.437	0.001	1.027	0.290333	0.0384362	-1.78422	-1.82265
C10090_13432	mmu_circ_0009068	mmu_circ_0009068	0.902	0.439	1.74	0.433	0.437	0.001	1.027	0.290333	0.0384362	-1.78422	-1.82265
C10090_14972	mmu_circ_0007150	mmu_circ_0007150	1.804	1.314	0.001	0.001	0.437	0.445	1.03967	0.294333	0.0561211	-1.76448	-1.8206
C10090_2731	mmu_circ_0004243	mmu_circ_0004243	2.705	1.314	2.174	0.865	0.001	0.888	2.06433	0.584667	1.04568	-0.774314	-1.81999
G10090_15503	102639132	Gm21885	0.171	0.051	0.071	0.001	0.081	0.001	0.0976667	0.0276667	-3.35599	-5.17571	-1.81972
G10090_3738	100040766	Mroh2a	0.121	0.131	0.041	0.041	0.031	0.011	0.0976667	0.0276667	-3.35599	-5.17571	-1.81972
G10090_12091	17986	Ndp	0.131	0.031	0.131	0.001	0.031	0.051	0.0976667	0.0276667	-3.35599	-5.17571	-1.81972
C10090_4933	mmu_circ_0011901	mmu_circ_0011901	1.804	0.876	0.436	0.001	0.437	0.445	1.03867	0.294333	0.0547327	-1.76448	-1.81921
C10090_5546	mmu_circ_0009873	mmu_circ_0009873	0.902	1.314	0.87	0.001	0.873	0.001	1.02867	0.291667	0.0407756	-1.77761	-1.81838
G10090_986	329828	AI464131	2.471	2.221	3.041	0.751	0.641	0.801	2.57767	0.731	1.36607	-0.452057	-1.81812
C10090_12775	mmu_circ_0009785	mmu_circ_0009785	0.452	1.314	1.305	0.433	0.437	0.001	1.02367	0.290333	0.033746	-1.78422	-1.81796
G10090_26328	81016	Vmn1r62	0.091	0.141	0.131	0.051	0.001	0.051	0.121	0.0343333	-3.04692	-4.86425	-1.81733
C10090_1347	mmu_circ_0014022	mmu_circ_0014022	6.762	6.565	5.217	1.297	1.746	2.219	6.18133	1.754	2.62792	0.810649	-1.81727
C10090_10510	mmu_circ_0009239	mmu_circ_0009239	0.452	0.876	1.74	0.433	0.437	0.001	1.02267	0.290333	0.032336	-1.78422	-1.81655
G10090_27630	105244426	Gm40035	0.001	0.251	0.181	0.001	0.121	0.001	0.144333	0.041	-2.79252	-4.60823	-1.81571
C10090_1788	mmu_circ_0005332	mmu_circ_0005332	5.41	2.626	4.348	0.865	0.437	2.219	4.128	1.17367	2.04544	0.231023	-1.81442
C10090_9308	mmu_circ_0014754	mmu_circ_0014754	1.353	1.314	0.436	0.001	0.437	0.445	1.03433	0.294333	0.0487012	-1.76448	-1.81318
C10090_8625	mmu_circ_0013015	mmu_circ_0013015	0.001	2.189	0.87	0.433	0.437	0.001	1.02	0.290333	0.0285692	-1.78422	-1.81279
G10090_10115	83382	Siglece	4.521	3.611	4.171	0.761	1.451	1.291	4.101	1.16767	2.03598	0.223628	-1.81235
C10090_12339	mmu_circ_0012860	mmu_circ_0012860	0.902	1.314	0.87	0.433	0.001	0.445	1.02867	0.293	0.0407756	-1.77103	-1.8118
C10090_11925	mmu_circ_0011578	mmu_circ_0011578	0.902	1.314	0.87	0.433	0.001	0.445	1.02867	0.293	0.0407756	-1.77103	-1.8118
G10090_11150	380787	Lbhd2	0.491	0.161	0.411	0.161	0.081	0.061	0.354333	0.101	-1.49682	-3.30757	-1.81075
C10090_7405	mmu_circ_0006447	mmu_circ_0006447	1.353	0.439	1.305	0.001	0.437	0.445	1.03233	0.294333	0.0459089	-1.76448	-1.81039
G10090_3976	16159	Il12a	0.451	0.581	0.451	0.121	0.171	0.131	0.494333	0.141	-1.01644	-2.82623	-1.80979
C10090_10434	mmu_circ_0003308	mmu_circ_0003308	1.353	2.189	2.609	0.001	1.31	0.445	2.05033	0.585333	1.03586	-0.77267	-1.80853
C10090_16061	mmu_circ_0004424	mmu_circ_0004424	0.902	1.314	0.87	0.001	0.437	0.445	1.02867	0.294333	0.0407756	-1.76448	-1.80525
C10090_15087	mmu_circ_0004116	mmu_circ_0004116	0.452	1.314	1.305	0.433	0.001	0.445	1.02367	0.293	0.033746	-1.77103	-1.80477
C10090_14885	mmu_circ_0002443	mmu_circ_0002443	0.452	0.876	1.74	0.433	0.001	0.445	1.02267	0.293	0.032336	-1.77103	-1.80336
C10090_6678	mmu_circ_0005567	mmu_circ_0005567	0.452	0.439	2.174	0.433	0.001	0.445	1.02167	0.293	0.0309246	-1.77103	-1.80195
C10090_8533	mmu_circ_0010450	mmu_circ_0010450	1.353	1.314	0.436	0.001	0.001	0.888	1.03433	0.296667	0.0487012	-1.75309	-1.80179
C10090_9906	mmu_circ_0003821	mmu_circ_0003821	1.353	1.314	0.436	0.001	0.001	0.888	1.03433	0.296667	0.0487012	-1.75309	-1.80179
G10090_30373	434540	Psg20	1.511	1.281	1.331	0.421	0.391	0.371	1.37433	0.394333	0.458732	-1.34251	-1.80124
G10090_2375	353237	Pcdhac2	0.191	0.191	0.081	0.001	0.071	0.061	0.154333	0.0443333	-2.69588	-4.49546	-1.79959
C10090_12678	mmu_circ_0007149	mmu_circ_0007149	0.452	1.751	0.87	0.001	0.437	0.445	1.02433	0.294333	0.0346853	-1.76448	-1.79916
C10090_13642	mmu_circ_0008126	mmu_circ_0008126	0.452	1.314	1.305	0.001	0.437	0.445	1.02367	0.294333	0.033746	-1.76448	-1.79822
G10090_19540	110957	D1Pas1	0.191	0.101	0.031	0.051	0.021	0.021	0.107667	0.031	-3.21536	-5.01159	-1.79623
G10090_32920	18948	Pnmt	0.181	0.301	0.361	0.061	0.061	0.121	0.281	0.081	-1.83136	-3.62593	-1.79458
G10090_4219	213449	Tent5d	0.101	0.111	0.041	0.051	0.001	0.021	0.0843333	0.0243333	-3.56775	-5.36092	-1.79317
G10090_9152	171283	Havcr1	0.771	0.401	0.501	0.281	0.071	0.131	0.557667	0.161	-0.842525	-2.63487	-1.79234
C10090_12568	mmu_circ_0008887	mmu_circ_0008887	0.902	0.439	1.74	0.001	0.001	0.888	1.027	0.296667	0.0384362	-1.75309	-1.79152
C10090_8750	mmu_circ_0009910	mmu_circ_0009910	3.607	4.377	2.609	0.433	2.182	0.445	3.531	1.02	1.82008	0.0285692	-1.79151
C10090_5108	mmu_circ_0011454	mmu_circ_0011454	4.959	4.377	1.305	0.865	0.437	1.775	3.547	1.02567	1.8266	0.0365619	-1.79004
G10090_12798	245468	Pnma3	0.021	0.051	0.111	0.031	0.021	0.001	0.061	0.0176667	-4.03505	-5.82283	-1.78778
C10090_3401	mmu_circ_0000046	mmu_circ_0000046	0.452	1.314	1.305	0.001	0.001	0.888	1.02367	0.296667	0.033746	-1.75309	-1.78683
G10090_19132	73614	Rhox13	0.171	0.171	0.081	0.081	0.001	0.041	0.141	0.041	-2.82623	-4.60823	-1.782
G10090_13470	217369	Uts2r	0.121	0.151	0.151	0.061	0.061	0.001	0.141	0.041	-2.82623	-4.60823	-1.782
G10090_29778	23836	Cdh20	0.361	0.331	0.281	0.071	0.141	0.071	0.324333	0.0943333	-1.62445	-3.40609	-1.78164
G10090_28245	234404	Nxnl1	0.301	0.171	0.191	0.061	0.061	0.071	0.221	0.0643333	-2.17788	-3.95829	-1.78041
G10090_15901	243499	Lrrtm4	0.281	0.281	0.271	0.081	0.081	0.081	0.277667	0.081	-1.84857	-3.62593	-1.77736
G10090_27559	67937	Tmem59l	0.101	0.181	0.071	0.001	0.071	0.031	0.117667	0.0343333	-3.08722	-4.86425	-1.77702
G10090_16810	239447	Colec10	0.081	0.171	0.101	0.061	0.031	0.011	0.117667	0.0343333	-3.08722	-4.86425	-1.77702
G10090_12428	328699	Gabrr3	1.321	0.721	0.641	0.321	0.251	0.211	0.894333	0.261	-0.161115	-1.93788	-1.77676
G10090_26862	384061	Fndc5	65.111	58.641	53.531	17.831	18.441	15.481	59.0943	17.251	5.88495	4.10861	-1.77634
G10090_20286	100038909	Gm14548	0.061	0.001	0.051	0.001	0.001	0.031	0.0376667	0.011	-4.73057	-6.50635	-1.77578
G10090_1920	16644	Kng1	0.051	0.061	0.001	0.001	0.031	0.001	0.0376667	0.011	-4.73057	-6.50635	-1.77578
G10090_8928	329421	Myo3b	0.011	0.071	0.031	0.001	0.011	0.021	0.0376667	0.011	-4.73057	-6.50635	-1.77578
G10090_24598	11657	Alb	0.001	0.081	0.031	0.001	0.031	0.001	0.0376667	0.011	-4.73057	-6.50635	-1.77578
G10090_21106	235135	Tmem45b	0.101	0.391	0.441	0.181	0.091	0.001	0.311	0.091	-1.68501	-3.45799	-1.77298
C10090_7645	mmu_circ_0001540	mmu_circ_0001540	2.705	1.314	3.478	0.433	0.873	0.888	2.499	0.731333	1.32135	-0.451399	-1.77275
G10090_7784	215641	Mageb18	0.261	0.191	0.241	0.051	0.101	0.051	0.231	0.0676667	-2.11404	-3.88541	-1.77138
G10090_19084	319151	Hist1h3e	0.191	0.431	0.171	0.231	0.001	0.001	0.264333	0.0776667	-1.91957	-3.68656	-1.76699
G10090_29697	101056144	LOC101056144	1.081	0.851	0.971	0.241	0.001	0.611	0.967667	0.284333	-0.0474179	-1.81434	-1.76693
C10090_10507	mmu_circ_0003672	mmu_circ_0003672	1.353	2.626	0.436	1.297	0.001	0.001	1.47167	0.433	0.557451	-1.20756	-1.76501
G10090_14180	245126	Tarm1	0.851	0.541	0.551	0.081	0.221	0.271	0.647667	0.191	-0.626677	-2.38836	-1.76168
G10090_3626	18705	Pik3c2g	0.131	0.111	0.141	0.041	0.031	0.041	0.127667	0.0376667	-2.96955	-4.73057	-1.76102
G10090_19584	16325	Inhbc	0.081	0.001	0.131	0.031	0.031	0.001	0.071	0.021	-3.81604	-5.57347	-1.75743
G10090_46579	BGIG10090_47872	BGIG10090_47872	0.001	0.131	0.081	0.001	0.061	0.001	0.071	0.021	-3.81604	-5.57347	-1.75743
G10090_19505	233801	Acsm4	0.241	0.071	0.171	0.001	0.021	0.121	0.161	0.0476667	-2.63487	-4.39088	-1.75601
C10090_10590	mmu_circ_0008572	mmu_circ_0008572	4.959	3.064	5.217	2.161	0.873	0.888	4.41333	1.30733	2.14187	0.386627	-1.75524
C10090_4656	mmu_circ_0015271	mmu_circ_0015271	1.804	1.314	1.305	0.865	0.001	0.445	1.47433	0.437	0.560063	-1.19429	-1.75436
C10090_14331	mmu_circ_0011854	mmu_circ_0011854	7.664	5.252	4.782	2.161	1.31	1.775	5.89933	1.74867	2.56055	0.806255	-1.7543
C10090_14590	mmu_circ_0016162	mmu_circ_0016162	2.255	0.876	1.305	0.433	0.437	0.445	1.47867	0.438333	0.564297	-1.1899	-1.7542
C10090_11992	mmu_circ_0009909	mmu_circ_0009909	0.452	2.626	4.348	0.433	0.437	1.332	2.47533	0.734	1.30762	-0.446148	-1.75377
C10090_14336	mmu_circ_0001099	mmu_circ_0001099	1.804	1.314	1.305	0.001	1.31	0.001	1.47433	0.437333	0.560063	-1.19319	-1.75326
[truncated: 32,624 more rows]
