# Supplementary material for: Gm364 coordinates MIB2/DLL3/Notch2 to regulate female fertility through AKT activation
Source: Cell Death Differ. 2021 Oct 11;29(2):366–80. doi: 10.1038/s41418-021-00861-5 (PMC8816931; doi:10.1038/s41418-021-00861-5)
Supplement: Supplementary file 15 — Supplementary dataset 3 [file 41418_2021_861_MOESM15_ESM.xls]

## Sheet: CPG-all info
refseq_mrna	Symbol	position	WT1	WT2	WT3	Gm364-KO1	Gm364-KO2	Gm364-KO3	pvalue	mean1	mean2	Up.Down	qvalue
NM_001001885	TMEM151A;	chr19:5084477:5086477:-	0.0597728631201435;2;3344	0.0631313131313131;2;3166	0.0232747585243803;2;8591	0.159659393294305;3;1876	0;0;272	0.314905528341498;9;2849	0	0.05	0.16	Up	0.185567
NM_001004150	A4GALT	chr15:83250774:83252774:-	0.0628930817610063;2;3178	0.0408496732026144;1;2447	0.15743523686847;11;6976	0.901713255184851;10;1099	0.50761421319797;1;196	1.18191161356629;23;1923	0.0174426	0.09	0.86	Up	0.4757
NM_001005859	RPL34;	chr3:130729398:130731398:-	0;0;919	0;0;797	0.151668351870576;3;1975	0.4;4;996	0;0;799	0.127551020408163;2;1566	0.38422	0.05	0.18	Up	0.727541
NM_001008231	DAAM2;	chr17:49563337:49565337:-	0.305997552019584;5;1629	0.153964588144727;2;1297	0.263774912075029;9;3403	0.560224089635854;2;355	0.36231884057971;1;275	0.196850393700787;1;507	0.31316	0.24	0.37	Up	0.677467
NM_001008423	CCDC177;	chr12:80759715:80761715:-	25.0871080139373;144;430	25.328330206379;135;398	24.9846531614487;407;1222	15.4150197628458;39;214	4.44874274661509;23;494	11.8210862619808;37;276	0	25.13	10.56	Down	0.0751105
NM_001013025	TGFBRAP1;	chr1:43097622:43099622:-	0;0;1651	0;0;1375	0.0877385391533231;4;4555	0;0;1111	0;0;2248	0.240818783865141;4;1657	0.5825	0.03	0.08	Up	0.832106
NM_001013756	GRHL3;	chr4:135572620:135574620:-	0.189035916824197;1;528	0.235294117647059;1;424	0.266193433895297;3;1124	0.261780104712042;2;762	0.185013876040703;2;1079	0.294695481335953;3;1015	0.68914	0.23	0.25	Up	0.867452
NM_001024136		chr4:47056306:47058306:-	0.257842715943275;6;2321	0.225225225225225;5;2215	0.188058298072402;12;6369	0.152671755725191;1;654	0.159108989657916;2;1255	2.35198702351987;29;1204	0	0.22	0.89	Up	0.266568
NM_001024139	ADAMTS15;	chr9:30921452:30923452:-	0;0;140	0;0;140	0;0;592	0.225733634311512;2;884	0.106269925611052;1;940	0.618238021638331;8;1286	0	0	0.32	Up	0.403535
NM_001024539	SHC2;	chr10:79636918:79638918:-	0.232378001549187;3;1288	0.247116968698517;3;1211	0;0;3142	0.174216027874564;1;573	0;0;556	0.44296788482835;4;899	0.77728	0.16	0.21	Up	0.911635
NM_001024720		chr1:150992435:150994435:-	0.0660283922086497;2;3027	0.033288948069241;1;3003	0.0351205806602669;3;8539	0.271493212669683;3;1102	0.332963374028857;3;898	0.073909830007391;1;1352	0	0.04	0.23	Up	0.0412371
NM_001024857	TTBK2;	chr2:120849418:120851418:-	0.0367647058823529;1;2719	0.081799591002045;2;2443	0.154820548909219;11;7094	0.492610837438424;2;404	0;0;287	0.0765110941086457;1;1306	0.56384	0.09	0.19	Up	0.817378
NM_001025067	LRIG2	chr3:104510856:104512856:-	0.0802568218298555;2;2490	0.29535864978903;7;2363	0.0992884328975674;6;6037	0.0693000693000693;1;1442	0;0;982	0.123102174805088;3;2434	0.2908	0.16	0.06	Down	0.667158
NM_001025067	LRIG2;	chr3:104510856:104512856:-	0.0802568218298555;2;2490	0.29535864978903;7;2363	0.0992884328975674;6;6037	0.0693000693000693;1;1442	0;0;982	0.123102174805088;3;2434	0.2908	0.16	0.06	Down	0.667158
NM_001029873	UNC13A	chr8:71670757:71672757:-	0.0891662951404369;2;2241	0;0;2353	0.171969045571797;10;5805	0.189035916824197;4;2112	0.112044817927171;2;1783	0.0625782227784731;2;3194	0.60972	0.09	0.12	Up	0.845361
NM_001029979	SAFB2;	chr17:56583583:56585583:-	4.05913304936106;162;3829	4.07725321888412;152;3576	4.20665713702267;412;9382	0.184388444990781;3;1624	0.133244503664224;4;2998	0.1778304682869;6;3368	7.1903e-08	4.11	0.17	Down	1
NM_001029985	KCP;	chr6:29506952:29508952:-	0;0;1256	0.0880281690140845;1;1135	0.143061516452074;5;3490	0.0856164383561644;1;1167	0.168634064080944;2;1184	0.214247455811462;4;1863	0.23156	0.08	0.16	Up	0.622975
NM_001031667	GSK3A;	chr7:25236851:25238851:-	0;0;778	0;0;732	0;0;1850	0;0;69	0.234741784037559;1;425	0;0;280	0	0	0.08	Up	0.351988
NM_001031808	MRPL41;	chr2:24974098:24976098:-	0;0;872	0.122549019607843;1;815	0.136674259681093;3;2192	0.263852242744063;5;1890	0.157232704402516;5;3175	0.288808664259928;8;2762	0.064304	0.09	0.24	Up	0.516937
NM_001033128	BBS1	chr19:4905627:4907627:-	0;0;149	0.476190476190476;1;209	0;0;430	9.17159763313609;31;307	0;0;226	16.6077738515901;94;472	0	0.16	8.59	Up	0.184094
NM_001033135	RNF149;	chr1:39576347:39578347:-	0.348779272546089;7;2000	0.241312741312741;5;2067	0.284471218206158;17;5959	0.262697022767075;9;3417	0.0657030223390276;1;1521	0.268276324614353;12;4461	0.27646	0.29	0.2	Down	0.661267
NM_001033140	SDHAF1;	chr7:30321375:30323375:-	0.130208333333333;1;767	0.154798761609907;1;645	0.107758620689655;2;1854	0.623052959501558;2;319	0;0;306	0;0;329	0	0.13	0.21	Up	0.36377
NM_001033191	NAA11;	chr5:97391330:97393330:-	82.4165029469548;839;179	82.8240252897787;786;163	83.0887747615554;2265;461	86.2010221465077;506;81	82.4933687002653;311;66	86.7073170731707;711;109	0	82.78	85.13	Up	0.294551
NM_001033191	NAA11	chr5:97391330:97393330:-	82.4165029469548;839;179	82.8240252897787;786;163	83.0887747615554;2265;461	86.2010221465077;506;81	82.4933687002653;311;66	86.7073170731707;711;109	0	82.78	85.13	Up	0.294551
NM_001033276	KMT2D	chr15:98870205:98872205:-	0;0;508	0;0;546	0;0;1225	0.306748466257669;1;325	0.900900900900901;2;220	0;0;575	0	0	0.4	Up	0.136966
NM_001033276	KMT2D;	chr15:98870205:98872205:-	0;0;508	0;0;546	0;0;1225	0.306748466257669;1;325	0.900900900900901;2;220	0;0;575	0	0	0.4	Up	0.136966
NM_001033293	UAP1L1;	chr2:25364626:25366626:-	0.0310848616723656;1;3216	0.149756645451142;4;2667	0.0560302563384227;4;7135	0.248138957816377;1;402	0.0741289844329133;1;1348	0.16750418760469;1;596	0.24496	0.08	0.16	Up	0.63623
NM_001033339	MMP25;	chr17:23644269:23646269:-	0;0;1416	0.215827338129496;3;1387	0.226180378852135;8;3529	0.105042016806723;1;951	0;0;570	0.589970501474926;8;1348	0.68928	0.15	0.23	Up	0.868925
NM_001036684	ATP2B2;	chr6:113890376:113892376:-	0;0;535	0;0;431	0;0;1254	12.3348017621145;28;199	15.8536585365854;26;138	13.4868421052632;41;263	0	0	13.89	Up	0.296024
NM_001036684	ATP2B2	chr6:113890376:113892376:-	0;0;535	0;0;431	0;0;1254	12.3348017621145;28;199	15.8536585365854;26;138	13.4868421052632;41;263	0	0	13.89	Up	0.296024
NM_001038993	RNF38	chr4:44167283:44169283:-	0.0593119810201661;1;1685	0.179856115107914;3;1665	0.0674157303370786;3;4447	0.201816347124117;2;989	0;0;408	0.190234622701332;3;1574	0.7272	0.1	0.13	Up	0.883652
NM_001038993	RNF38;	chr4:44167283:44169283:-	0.0593119810201661;1;1685	0.179856115107914;3;1665	0.0674157303370786;3;4447	0.201816347124117;2;989	0;0;408	0.190234622701332;3;1574	0.7272	0.1	0.13	Up	0.883652
NM_001039093	TOM1L2;	chr11:60351905:60353905:-	0;0;374	0;0;309	0;0;855	0.141342756183746;2;1413	0;0;1323	0.243072435585805;5;2052	0	0	0.13	Up	0.0456554
NM_001039184	CEP350	chr1:155972255:155974255:-	0.0831946755407654;1;1201	0.183654729109275;2;1087	0.0770712909441233;2;2593	0;0;187	0;0;2026	0;0;211	0	0.11	0	Down	0.0441826
NM_001039243	ERICH4	chr7:25614892:25616892:-	74.910394265233;418;140	74.7534516765286;379;128	74.7612551159618;1096;370	61.9607843137255;158;97	25.1533742331288;41;122	60.1593625498008;302;200	0	74.81	49.09	Down	0.353461
NM_001039392	TMSB10	chr6:72957232:72959232:-	0.114942528735632;2;1738	0.0633713561470216;1;1577	0.0236462520690471;1;4228	0.23696682464455;3;1263	0;0;260	0.202122283981809;4;1975	0.3707	0.07	0.15	Up	0.706922
NM_001039392	TMSB10;	chr6:72957232:72959232:-	0.114942528735632;2;1738	0.0633713561470216;1;1577	0.0236462520690471;1;4228	0.23696682464455;3;1263	0;0;260	0.202122283981809;4;1975	0.3707	0.07	0.15	Up	0.706922
NM_001039494	TEX40;	chr19:6924380:6926380:-	0;0;1117	0.106269925611052;1;940	0.0711490572749911;2;2809	8.32497492477432;83;914	0;0;464	11.1029411764706;151;1209	0	0.06	6.48	Up	0.189985
NM_001040130	TMEM141	chr2:25621002:25623002:-	0.0819000819000819;2;2440	0.131406044678055;3;2280	0.232883092687471;15;6426	0.225988700564972;2;883	0;0;357	1.73913043478261;18;1017	0	0.15	0.66	Up	0.215022
NM_001040130	TMEM141;	chr2:25621002:25623002:-	0.0819000819000819;2;2440	0.131406044678055;3;2280	0.232883092687471;15;6426	0.225988700564972;2;883	0;0;357	1.73913043478261;18;1017	0	0.15	0.66	Up	0.215022
NM_001042451	SNCA;	chr6:60828004:60830004:-	0;0;514	0;0;558	0;0;1729	0.617283950617284;2;322	0.0687285223367698;1;1454	0.363636363636364;3;822	0	0	0.35	Up	0.322533
NM_001045515		chr16:91010095:91012095:-	0.326797385620915;1;305	0.176056338028169;1;567	0.05720823798627;1;1747	0.223964165733483;2;891	0;0;1152	0.488826815642458;7;1425	0.76818	0.19	0.24	Up	0.902798
NM_001045524	KIAA1377;	chr9:8133294:8135294:-	0.0286450873675165;1;3490	0.0264480296217932;1;3780	0.0211707420345083;2;9445	0.384615384615385;1;259	0.0438020148926851;1;2282	0;0;840	0	0.03	0.14	Up	0.416789
NM_001048178	GHR	chr15:3582352:3584352:-	0;0;993	0.193798449612403;2;1030	0.0378357926598562;1;2642	0;0;864	0.14367816091954;1;695	0;0;1147	0.7201	0.08	0.05	Down	0.880707
NM_001048178	GHR;	chr15:3582352:3584352:-	0;0;993	0.193798449612403;2;1030	0.0378357926598562;1;2642	0;0;864	0.14367816091954;1;695	0;0;1147	0.7201	0.08	0.05	Down	0.880707
NM_001048217	SPINK11;	chr18:44195177:44197177:-	51.6516516516517;344;322	48.6443381180223;305;322	49.3383742911153;783;804	51.1764705882353;87;83	37.7104377104377;112;185	56.1349693251534;183;143	0.79652	49.88	48.34	Down	0.913108
NM_001079824	HNRNPH3	chr10:63022849:63024849:-	0.150602409638554;1;663	0;0;461	0.0697836706210747;1;1432	0.209863588667366;2;951	0.0888888888888889;1;1124	0.273972602739726;5;1820	0.16658	0.07	0.19	Up	0.574374
NM_001080931	MED13;	chr11:86356525:86358525:-	0.287562904385334;4;1387	0;0;1281	0.0886132033673017;4;4510	0.537634408602151;2;370	0;0;127	0.143472022955524;1;696	0.60598	0.13	0.23	Up	0.842415
NM_001080981	DDX23	chr15:98661889:98663889:-	4.62512171372931;190;3918	4.6062789500772;179;3707	4.56402590931739;458;9577	0.216919739696312;4;1840	0;0;269	0.241545893719807;7;2891	2.9608e-07	4.6	0.15	Down	0.991163
NM_001081061	BDP1;	chr13:100103070:100105070:-	0.100401606425703;2;1990	0.0685871056241427;1;1457	0.0515995872033024;2;3874	0.0671591672263264;1;1488	0.0871459694989107;2;2293	0.138568129330254;3;2162	0.40042	0.07	0.1	Up	0.734904
NM_001081111	TMF1;	chr6:97178124:97180124:-	0;0;406	0;0;284	0.077639751552795;1;1287	0.44762757385855;5;1112	0.33500837520938;2;595	0.412492634060106;7;1690	0.00090246	0.03	0.4	Up	0.447717
NM_001081125	GLI2	chr1:119052619:119054619:-	0;0;254	0.390625;1;255	0.166112956810631;1;601	0.289855072463768;3;1032	0;0;125	0.320341697810998;6;1867	0.91256	0.19	0.2	Up	0.945508
NM_001081125	GLI2;	chr1:119052619:119054619:-	0;0;254	0.390625;1;255	0.166112956810631;1;601	0.289855072463768;3;1032	0;0;125	0.320341697810998;6;1867	0.91256	0.19	0.2	Up	0.945508
NM_001081150		chr8:36248516:36250516:-	0.131682907558599;5;3792	0.0693721817551162;2;2881	0.0529100529100529;5;9445	0.328731097961867;5;1516	0;0;831	0.223613595706619;5;2231	0.3756	0.08	0.18	Up	0.717231
NM_001081179	HEATR5B;	chr17:78834381:78836381:-	0.0967741935483871;3;3097	0.221075902726603;6;2708	0.138657792567942;10;7202	0.422832980972516;2;471	0;0;377	0.411099691675231;4;969	0.43086	0.15	0.28	Up	0.749632
NM_001081232		chr5:36695021:36697021:-	0.353257029814893;25;7052	0.3098259073473;21;6757	0.149206010870724;28;18738	0.292825768667643;8;2724	0;0;834	0.656897422940879;26;3932	0.82996	0.27	0.32	Up	0.929308
NM_001081335		chr17:46545388:46547388:-	0.07097232079489;2;2816	0.0355871886120996;1;2809	0.132528346340745;9;6782	0.860832137733142;6;691	0;0;56	1.23711340206186;12;958	0	0.08	0.7	Up	0.154639
NM_001081348	HECW1;	chr13:14522226:14524226:-	0.48661800486618;2;409	0.44543429844098;2;447	0;0;1366	0.35778175313059;2;557	0;0;714	0.123456790123457;1;809	0.46852	0.31	0.16	Down	0.768778
NM_001081435	FBXO47;	chr11:97883154:97885154:-	0;0;1250	0;0;879	0.0710732054015636;2;2812	0.383877159309021;4;1038	0.171232876712329;1;583	0;0;1379	0.22832	0.02	0.19	Up	0.620029
NM_001082536	MKL1;	chr15:81189757:81191757:-	0.0493827160493827;1;2024	0;0;1998	0.0949848024316109;5;5259	0.267379679144385;2;746	0;0;524	0.280373831775701;3;1067	0.23148	0.05	0.18	Up	0.621502
NM_001085493	NDUFAF6;	chr4:11075205:11077205:-	48.7603305785124;59;62	50.5050505050505;50;49	50;127;127	0.268096514745308;3;1116	0.171526586620926;1;582	0.113250283125708;2;1764	0	49.76	0.18	Down	0.247423
NM_001085555	TCP11	chr17:28079639:28081639:-	0.150217815832958;10;6647	0.212557226945716;13;6103	0.200267022696929;33;16445	0.883946392928429;31;3476	0.230414746543779;1;433	0.96;48;4952	0	0.19	0.69	Up	0.147275
NM_001099299	AJAP1;	chr4:153481830:153483830:-	7.17367853290183;133;1721	6.92594565796484;130;1747	8.10990471969865;366;4147	2.05391527599487;16;763	1.90954773869347;19;976	3.39506172839506;44;1252	0.00113897	7.4	2.45	Down	0.453608
NM_001099664	NPW	chr17:24657425:24659425:-	12.568306010929;23;160	13.2075471698113;28;184	12.6279863481229;74;512	3.11614730878187;22;684	0.131406044678055;1;760	1.82516810758886;19;1022	0.00023735	12.8	1.69	Down	0.440353
NM_001101534	SULT2A4	chr7:13988588:13990588:-	89.9383983572895;1752;196	89.7863818424566;1345;153	89.906908378246;3670;412	83.2530120481928;691;139	80;224;56	80.9855072463768;1397;328	0	89.88	81.41	Down	0.343152
NM_001109902	RNFT2	chr5:118244025:118246025:-	0.124378109452736;2;1606	0.0531914893617021;1;1879	0.111756817165847;5;4469	0.154320987654321;2;1294	0;0;1915	0.5;10;1990	0	0.1	0.22	Up	0.273932
NM_001109902	RNFT2;	chr5:118244025:118246025:-	0.124378109452736;2;1606	0.0531914893617021;1;1879	0.111756817165847;5;4469	0.154320987654321;2;1294	0;0;1915	0.5;10;1990	0	0.1	0.22	Up	0.273932
NM_001109988	NREP	chr18:33463029:33465029:-	0;0;1932	0.0551571980143409;1;1812	0.0203128173877717;1;4922	1.02040816326531;2;194	0;0;1187	0;0;513	0	0.03	0.34	Up	0.169367
NM_001109988	NREP;	chr18:33463029:33465029:-	0;0;1932	0.0551571980143409;1;1812	0.0203128173877717;1;4922	1.02040816326531;2;194	0;0;1187	0;0;513	0	0.03	0.34	Up	0.169367
NM_001109989	NREP	chr18:33462699:33464699:-	0;0;1932	0.0551571980143409;1;1812	0.0203128173877717;1;4922	1.02040816326531;2;194	0;0;1187	0;0;513	0	0.03	0.34	Up	0.167894
NM_001109989	NREP;	chr18:33462699:33464699:-	0;0;1932	0.0551571980143409;1;1812	0.0203128173877717;1;4922	1.02040816326531;2;194	0;0;1187	0;0;513	0	0.03	0.34	Up	0.167894
NM_001109993	TMEM141	chr2:25621005:25623005:-	0.0819000819000819;2;2440	0.131406044678055;3;2280	0.232883092687471;15;6426	0.225988700564972;2;883	0;0;357	1.73913043478261;18;1017	0	0.15	0.66	Up	0.216495
NM_001109993	TMEM141;	chr2:25621005:25623005:-	0.0819000819000819;2;2440	0.131406044678055;3;2280	0.232883092687471;15;6426	0.225988700564972;2;883	0;0;357	1.73913043478261;18;1017	0	0.15	0.66	Up	0.216495
NM_001110162	CDCA2;	chr14:67714610:67716610:-	0.0811688311688312;1;1231	0;0;1081	0.0382116927779901;1;2616	0.308641975308642;1;323	0;0;322	0.193050193050193;1;517	0.2426	0.04	0.17	Up	0.628866
NM_001111288	SCO2;	chr15:89372818:89374818:-	10.1930501930502;132;1163	10.3017689906348;99;862	10.37147102526;349;3016	1.16033755274262;11;937	3.63917924893535;94;2489	1.25588697017268;16;1258	0	10.29	2.02	Down	0.129602
NM_001112744	ARHGEF16;	chr4:154298895:154300895:-	0.19280205655527;6;3106	0.0420875420875421;1;2375	0.190891737114808;14;7320	0.285714285714286;2;698	0.37593984962406;2;530	0;0;798	0.55994	0.14	0.22	Up	0.814433
NM_001113346	GATAD2A;	chr8:69973383:69975383:-	0;0;2339	0;0;1893	0.0452693526482571;3;6624	0.0700770847932726;1;1426	0.165700082850041;2;1205	0.255847953216374;7;2729	0.055783	0.02	0.16	Up	0.511046
NM_001113383	GLS;	chr1:52232232:52234232:-	0.0875656742556918;1;1141	0;0;1337	0.0325520833333333;1;3071	0.184388444990781;3;1624	0;0;1655	0.370233246945576;10;2691	0.25792	0.04	0.18	Up	0.649485
NM_001114399	ZMYM4;	chr4:126966923:126968923:-	0.19723865877712;2;1012	0;0;1012	0;0;2719	0.337837837837838;2;590	0;0;110	0.107066381156317;1;933	0.52738	0.07	0.15	Up	0.805596
NM_001114609	INO80D	chr1:63113267:63115267:-	0;0;2140	0.0562113546936481;1;1778	0.0379939209726444;2;5262	0.334821428571429;3;893	0.340136054421769;2;586	0.0824402308326463;1;1212	0.063176	0.03	0.25	Up	0.515464
NM_001127338	ALDH7A1;	chr18:56571939:56573939:-	0.145843461351483;3;2054	0.130633572828217;2;1529	0.0228414801279123;1;4377	0;0;322	0.3125;2;638	0.374882849109653;4;1063	0.34972	0.1	0.23	Up	0.699558
NM_001142727		chr4:124849730:124851730:-	0.0865301413325642;3;3464	0.0337723741979061;1;2960	0.128911285597094;11;8522	0.213219616204691;2;936	0.152905198776758;2;1306	0.22883295194508;4;1744	0.032755	0.08	0.2	Up	0.493373
NM_001142938		chr12:102756810:102758810:-	0.0421940928270042;1;2369	0.241046831955923;7;2897	0.0641745547890261;4;6229	0.29673590504451;6;2016	0.145278450363196;6;4124	0.176100628930818;7;3968	0.31218	0.12	0.21	Up	0.675994
NM_001161433	EDA2R	chrX:97376209:97378209:-	0;0;66	0;0;69	0;0;122	15.5339805825243;16;87	0;0;131	14.5833333333333;21;123	0	0	10.04	Up	0.438881
NM_001161433	EDA2R;	chrX:97376209:97378209:-	0;0;66	0;0;69	0;0;122	15.5339805825243;16;87	0;0;131	14.5833333333333;21;123	0	0	10.04	Up	0.438881
NM_001161816	RBM10	chr1:33837914:33839914:-	85.6685860524632;1339;224	85.4814814814815;1154;196	85.7449856733524;3591;597	81.4878892733564;471;107	78.7878787878788;416;112	78.4415584415584;604;166	0	85.63	79.57	Down	0.083947
NM_001161816	RBM10;	chr1:33837914:33839914:-	85.6685860524632;1339;224	85.4814814814815;1154;196	85.7449856733524;3591;597	81.4878892733564;471;107	78.7878787878788;416;112	78.4415584415584;604;166	0	85.63	79.57	Down	0.083947
NM_001161851	FBXO44	chr4:148158589:148160589:-	0;0;592	0;0;562	0.0557724484104852;1;1792	0.606060606060606;3;492	0;0;268	0.28436018957346;3;1052	0	0.02	0.3	Up	0.259205
NM_001162933	RPL10L	chr12:66283401:66285401:-	89.8283534647171;1413;160	89.7671136203246;1272;145	89.7338403041825;3068;351	83.8983050847458;594;114	79.5959595959596;394;101	84.5559845559846;876;160	0	89.78	82.68	Down	0.0721649
NM_001163138		chr15:5107533:5109533:-	2.06746463547334;19;900	1.76730486008837;12;667	3.2579185520362;72;2138	3.90625;10;246	0;0;252	10.0877192982456;23;205	0.51986	2.36	4.66	Up	0.799705
NM_001163440	MOV10;	chr3:104817563:104819563:-	0.0986193293885602;1;1013	0;0;896	0.3015941404567;7;2314	0.26281208935611;2;759	0.130718954248366;1;764	0.21865889212828;3;1369	0.50628	0.13	0.2	Up	0.789396
NM_001163794	PDIK1L;	chr4:134286253:134288253:-	0.0526454330086865;2;3797	0.0260078023407022;1;3844	0.0653716847217034;7;10701	0.128150363092695;3;2338	0.31813361611877;3;940	0.179802217560683;6;3331	0.050036	0.05	0.21	Up	0.505155
NM_001164074	TGIF1;	chr17:70852532:70854532:-	33.4558823529412;91;181	33.6601307189542;103;203	33.9829476248477;279;542	20.5882352941176;28;108	0;0;173	16.2068965517241;47;243	0	33.7	12.27	Down	0.162003
NM_001164074	TGIF1	chr17:70852532:70854532:-	33.4558823529412;91;181	33.6601307189542;103;203	33.9829476248477;279;542	20.5882352941176;28;108	0;0;173	16.2068965517241;47;243	0	33.7	12.27	Down	0.162003
NM_001164186	BARHL1;	chr2:28915440:28917440:-	0;0;120	0;0;109	0;0;352	0;0;43	0;0;24	2.5;2;78	0	0	0.83	Up	0.226804
NM_001164254	TPM1;	chr9:67042871:67044871:-	0.137931034482759;2;1448	0;0;1207	0.024443901246639;1;4090	0.131406044678055;1;760	0.185528756957328;3;1614	0.0944287063267233;1;1058	0.172636	0.05	0.14	Up	0.581738
NM_001164254	TPM1	chr9:67042871:67044871:-	0.137931034482759;2;1448	0;0;1207	0.024443901246639;1;4090	0.131406044678055;1;760	0.185528756957328;3;1614	0.0944287063267233;1;1058	0.172636	0.05	0.14	Up	0.581738
NM_001164320	CHADL	chr15:81696287:81698287:-	37.521815008726;215;358	36.6541353383459;195;337	39.3382352941176;642;990	45.0331125827815;68;83	20.2380952380952;34;134	53.0805687203791;112;99	0	37.84	39.45	Up	0.123711
NM_001164483		chr16:91010308:91012308:-	0.326797385620915;1;305	0.176056338028169;1;567	0.05720823798627;1;1747	0.223964165733483;2;891	0;0;1152	0.488826815642458;7;1425	0.76818	0.19	0.24	Up	0.904271
NM_001164518	IGLON5;	chr7:43489023:43491023:-	0;0;180	0;0;147	0;0;326	2.15827338129496;6;272	0;0;77	0.677966101694915;4;586	0	0	0.95	Up	0.366716
NM_001164801	SLC38A10	chr11:120150351:120152351:-	0;0;141	0;0;108	0;0;253	0;0;53	0.366300366300366;1;272	1.20481927710843;1;82	0	0	0.52	Up	0.0206186
NM_001164801	SLC38A10;	chr11:120150351:120152351:-	0;0;141	0;0;108	0;0;253	0;0;53	0.366300366300366;1;272	1.20481927710843;1;82	0	0	0.52	Up	0.0206186
NM_001166456	SLC38A1;	chr15:96641343:96643343:-	0.174825174825175;1;571	0.309119010819165;2;645	0;0;1471	0.135685210312076;2;1472	0;0;450	0.0799360511590727;2;2500	0.41204	0.16	0.07	Down	0.739323
NM_001166458	SLC38A1;	chr15:96641913:96643913:-	0.174825174825175;1;571	0.309119010819165;2;645	0;0;1471	0;0;450	5.60420315236427;32;539	0.225225225225225;2;886	0	0.16	1.94	Up	0.134021
NM_001167908		chr14:54876538:54878538:-	0.0552181115405853;1;1810	0.103039670273055;2;1939	0.0700035001750088;4;5710	0.226500566251416;4;1762	0;0;395	0.0971817298347911;3;3084	0.66024	0.08	0.11	Up	0.858616
NM_001168655	SOCS2	chr10:95415212:95417212:-	0.460829493087558;1;216	0;0;235	0;0;624	0.216919739696312;1;460	0;0;117	0.508044030482642;6;1175	0.7002	0.15	0.24	Up	0.87187
NM_001168655	SOCS2;	chr10:95415212:95417212:-	0.460829493087558;1;216	0;0;235	0;0;624	0.216919739696312;1;460	0;0;117	0.508044030482642;6;1175	0.7002	0.15	0.24	Up	0.87187
NM_001168656	SOCS2	chr10:95414484:95416484:-	0.28328611898017;3;1056	0.316122233930453;3;946	0.265164070268479;8;3009	0.223964165733483;2;891	0;0;730	0.417246175243394;6;1432	0	0.29	0.21	Down	0.00883652
NM_001168656	SOCS2;	chr10:95414484:95416484:-	0.28328611898017;3;1056	0.316122233930453;3;946	0.265164070268479;8;3009	0.223964165733483;2;891	0;0;730	0.417246175243394;6;1432	0	0.29	0.21	Down	0.00883652
NM_001168657	SOCS2;	chr10:95414283:95416283:-	0.28328611898017;3;1056	0.316122233930453;3;946	0.265164070268479;8;3009	0.223964165733483;2;891	0;0;730	0.441826215022091;6;1352	0	0.29	0.22	Down	0.00736377
NM_001168657	SOCS2	chr10:95414283:95416283:-	0.28328611898017;3;1056	0.316122233930453;3;946	0.265164070268479;8;3009	0.223964165733483;2;891	0;0;730	0.441826215022091;6;1352	0	0.29	0.22	Down	0.00736377
NM_001177307	ALDOA	chr7:126798178:126800178:-	0.266524520255864;5;1871	0.152284263959391;3;1967	0.126930399830759;6;4721	0.233918128654971;2;853	0;0;156	0.152091254752852;2;1313	0.54626	0.18	0.13	Down	0.810015
NM_001177307	ALDOA;	chr7:126798178:126800178:-	0.266524520255864;5;1871	0.152284263959391;3;1967	0.126930399830759;6;4721	0.233918128654971;2;853	0;0;156	0.152091254752852;2;1313	0.54626	0.18	0.13	Down	0.810015
NM_001177308	ALDOA;	chr7:126799447:126801447:-	0.266524520255864;5;1871	0.152284263959391;3;1967	0.126930399830759;6;4721	0.123304562268804;1;810	0;0;156	0.1669449081803;2;1196	0.26582	0.18	0.1	Down	0.65243
NM_001177308	ALDOA	chr7:126799447:126801447:-	0.266524520255864;5;1871	0.152284263959391;3;1967	0.126930399830759;6;4721	0.123304562268804;1;810	0;0;156	0.1669449081803;2;1196	0.26582	0.18	0.1	Down	0.65243
NM_001195500	DCLK2;	chr3:86919884:86921884:-	0;0;490	0;0;475	0.0729394602479942;1;1370	0.650759219088937;3;458	2.02702702702703;18;870	0.413907284768212;5;1203	0	0.02	1.03	Up	0.238586
NM_001253694	ZFP219	chr14:52018713:52020713:-	0.0284495021337127;1;3514	0.0270782561603033;1;3692	0.0522029651284193;5;9573	0.258397932816537;5;1930	0.114810562571757;1;870	0.180505415162455;4;2212	0.024561	0.04	0.18	Up	0.483063
NM_001253696	ZFP219	chr14:52019733:52021733:-	0.0284495021337127;1;3514	0.0270782561603033;1;3692	0.0522029651284193;5;9573	0.266666666666667;5;1870	0.114155251141553;1;875	0.178970917225951;4;2231	0.028481	0.04	0.19	Up	0.490427
NM_001253700	ELP5;	chr11:69979330:69981330:-	0.389863547758285;4;1022	0;0;981	0.0622277535780958;2;3212	4.46280991735537;27;578	0.324149108589951;6;1845	5.03875968992248;39;735	0	0.15	3.28	Up	0.0500736
NM_001256263		chr5:30105086:30107086:-	0.0814995925020375;2;2452	0;0;2635	0.054802027675024;4;7295	1.37667304015296;36;2579	0;0;1108	0.998047298763289;46;4563	0	0.05	0.79	Up	0.287187
NM_001256520	ZNF672;	chr11:58329339:58331339:-	0.342465753424658;3;873	0.278551532033426;2;716	0.248880039820806;5;2004	0;0;396	0;0;257	0.173010380622837;1;577	0.0221	0.29	0.06	Down	0.478645
NM_001256520	GM9900	chr11:58329339:58331339:-	0.342465753424658;3;873	0.278551532033426;2;716	0.248880039820806;5;2004	0;0;396	0;0;257	0.173010380622837;1;577	0.0221	0.29	0.06	Down	0.478645
NM_007438	ALDOA	chr7:126798254:126800254:-	0.266524520255864;5;1871	0.152284263959391;3;1967	0.126930399830759;6;4721	0.233918128654971;2;853	0;0;156	0.152091254752852;2;1313	0.54626	0.18	0.13	Down	0.811487
NM_007438	ALDOA;	chr7:126798254:126800254:-	0.266524520255864;5;1871	0.152284263959391;3;1967	0.126930399830759;6;4721	0.233918128654971;2;853	0;0;156	0.152091254752852;2;1313	0.54626	0.18	0.13	Down	0.811487
NM_007558	BMP8A	chr4:123342252:123344252:-	0;0;1206	0.0789889415481833;1;1265	0;0;3255	1.69491525423729;16;928	0.149328023892484;3;2006	1.90909090909091;21;1079	0	0.03	1.25	Up	0.248895
NM_007558	BMP8A;	chr4:123342252:123344252:-	0;0;1206	0.0789889415481833;1;1265	0;0;3255	1.69491525423729;16;928	0.149328023892484;3;2006	1.90909090909091;21;1079	0	0.03	1.25	Up	0.248895
NM_007621	CBR2;	chr11:120731021:120733021:-	50;130;130	49.8154981549815;135;136	49.800796812749;375;378	28.5714285714286;24;60	33.9130434782609;39;76	29.1338582677165;37;90	0	49.87	30.54	Down	0.0235641
NM_007621	CBR2	chr11:120731021:120733021:-	50;130;130	49.8154981549815;135;136	49.800796812749;375;378	28.5714285714286;24;60	33.9130434782609;39;76	29.1338582677165;37;90	0	49.87	30.54	Down	0.0235641
NM_007666	CDH6	chr15:13172639:13174639:-	0;0;616	0;0;487	0;0;1920	0.337837837837838;2;590	0;0;541	0.68073519400953;10;1459	0	0	0.34	Up	0.111929
NM_007666	CDH6;	chr15:13172639:13174639:-	0;0;616	0;0;487	0;0;1920	0.337837837837838;2;590	0;0;541	0.68073519400953;10;1459	0	0	0.34	Up	0.111929
NM_007683	CENPC;	chr5:86064583:86066583:-	0;0;640	0;0;578	0.18018018018018;3;1662	0.161290322580645;2;1238	0;0;799	0;0;1548	0.94148	0.06	0.05	Down	0.960236
NM_007683	CENPC1	chr5:86064583:86066583:-	0;0;640	0;0;578	0.18018018018018;3;1662	0.161290322580645;2;1238	0;0;799	0;0;1548	0.94148	0.06	0.05	Down	0.960236
NM_007706	SOCS2;	chr10:95415857:95417857:-	0.460829493087558;1;216	0;0;235	0;0;624	0.216919739696312;1;460	0;0;117	0.508044030482642;6;1175	0.7002	0.15	0.24	Up	0.873343
NM_007706	SOCS2	chr10:95415857:95417857:-	0.460829493087558;1;216	0;0;235	0;0;624	0.216919739696312;1;460	0;0;117	0.508044030482642;6;1175	0.7002	0.15	0.24	Up	0.873343
NM_007721	CCR10;	chr11:101174443:101176443:-	0.0719942404607631;1;1388	0.0847457627118644;1;1179	0.054839594187003;2;3645	0.72463768115942;4;548	0.314465408805031;1;317	0.457142857142857;4;871	0	0.07	0.5	Up	0.011782
NM_007754	CPD;	chr11:76846008:76848008:-	0;0;2808	0.102389078498294;3;2927	0.160128102481986;12;7482	0.836820083682008;2;237	0.290135396518375;3;1031	0.239234449760766;1;417	0.135117	0.09	0.46	Up	0.552283
NM_007771	CRY1;	chr10:85184054:85186054:-	0.362833254456539;23;6316	0.258175559380379;12;4636	0.287578031844006;41;14216	0.517464424320828;4;769	0.0504032258064516;1;1983	0.0864304235090752;1;1156	0.60964	0.3	0.22	Down	0.843888
NM_007836	GADD45A;	chr6:67036407:67038407:-	0.668896321070234;2;297	0;0;282	0.168067226890756;1;594	0.303030303030303;1;329	0.0625390869293308;2;3196	0.141843971631206;1;704	0.63324	0.28	0.17	Down	0.851252
NM_007836	GADD45A	chr6:67036407:67038407:-	0.668896321070234;2;297	0;0;282	0.168067226890756;1;594	0.303030303030303;1;329	0.0625390869293308;2;3196	0.141843971631206;1;704	0.63324	0.28	0.17	Down	0.851252
NM_007942	EPO	chr5:137484816:137486816:-	0.0885739592559787;1;1128	0.0985221674876847;1;1014	0.155823918971562;4;2563	0.8;3;372	0.286532951289398;1;348	1.73102529960053;13;738	0	0.11	0.94	Up	0.278351
NM_007942	EPO;	chr5:137484816:137486816:-	0.0885739592559787;1;1128	0.0985221674876847;1;1014	0.155823918971562;4;2563	0.8;3;372	0.286532951289398;1;348	1.73102529960053;13;738	0	0.11	0.94	Up	0.278351
NM_007945	EPS8;	chr6:137648285:137650285:-	0.0786782061369001;2;2540	0.14756517461879;3;2030	0.130612244897959;8;6117	0.26525198938992;3;1128	0.16750418760469;6;3576	0.0613873542050338;1;1628	0.50404	0.12	0.16	Up	0.783505
NM_007945	EPS8	chr6:137648285:137650285:-	0.0786782061369001;2;2540	0.14756517461879;3;2030	0.130612244897959;8;6117	0.26525198938992;3;1128	0.16750418760469;6;3576	0.0613873542050338;1;1628	0.50404	0.12	0.16	Up	0.783505
NM_007971	EZH2;	chr6:47594030:47596030:-	0.0668672684720829;2;2989	0.0619003404518725;2;3229	0.165230732916322;14;8459	0.454545454545455;7;1533	0.080450522928399;1;1242	0.396151669496321;7;1760	0.153995	0.1	0.31	Up	0.564065
NM_007971	EZH2	chr6:47594030:47596030:-	0.0668672684720829;2;2989	0.0619003404518725;2;3229	0.165230732916322;14;8459	0.454545454545455;7;1533	0.080450522928399;1;1242	0.396151669496321;7;1760	0.153995	0.1	0.31	Up	0.564065
NM_007997	FDXR;	chr11:115275969:115277969:-	0.271739130434783;1;367	0;0;327	0;0;1840	0.227790432801822;1;438	0.206185567010309;1;484	0.187617260787992;1;532	0	0.09	0.21	Up	0.0162003
NM_007997	FDXR	chr11:115275969:115277969:-	0.271739130434783;1;367	0;0;327	0;0;1840	0.227790432801822;1;438	0.206185567010309;1;484	0.187617260787992;1;532	0	0.09	0.21	Up	0.0162003
NM_008059	G0S2	chr1:193272188:193274188:-	0.0723065798987708;1;1382	0.0726744186046512;1;1375	0.0263574064312072;1;3793	0.588235294117647;1;169	0;0;130	1.08303249097473;6;548	0	0.06	0.56	Up	0.0574374
NM_008059	G0S2;	chr1:193272188:193274188:-	0.0723065798987708;1;1382	0.0726744186046512;1;1375	0.0263574064312072;1;3793	0.588235294117647;1;169	0;0;130	1.08303249097473;6;548	0	0.06	0.56	Up	0.0574374
NM_008084	GAPDH;	chr6:125164773:125166773:-	0.181159420289855;3;1653	0;0;1315	0.0278784499581823;1;3586	0.334821428571429;3;893	0.116279069767442;1;859	0.471142520612485;4;845	0.11352	0.07	0.31	Up	0.541973
NM_008084	GAPDH	chr6:125164773:125166773:-	0.181159420289855;3;1653	0;0;1315	0.0278784499581823;1;3586	0.334821428571429;3;893	0.116279069767442;1;859	0.471142520612485;4;845	0.11352	0.07	0.31	Up	0.541973
NM_008084	GAPD	chr6:125164773:125166773:-	0.181159420289855;3;1653	0;0;1315	0.0278784499581823;1;3586	0.334821428571429;3;893	0.116279069767442;1;859	0.471142520612485;4;845	0.11352	0.07	0.31	Up	0.541973
NM_008084	GM10481	chr6:125164773:125166773:-	0.181159420289855;3;1653	0;0;1315	0.0278784499581823;1;3586	0.334821428571429;3;893	0.116279069767442;1;859	0.471142520612485;4;845	0.11352	0.07	0.31	Up	0.541973
NM_008125	GJB2	chr14:57103702:57105702:-	0.0284495021337127;1;3514	0.135685210312076;4;2944	0.106837606837607;9;8415	0.623052959501558;4;638	4.97630331753555;42;802	0.469483568075117;6;1272	0	0.09	2.02	Up	0.103093
NM_008125	GJB2;	chr14:57103702:57105702:-	0.0284495021337127;1;3514	0.135685210312076;4;2944	0.106837606837607;9;8415	0.623052959501558;4;638	4.97630331753555;42;802	0.469483568075117;6;1272	0	0.09	2.02	Up	0.103093
NM_008216	HAS2;	chr15:56693546:56695546:-	0.253164556962025;2;788	0.110864745011086;1;901	0.0419287211740042;1;2384	0.574712643678161;1;173	0.813008130081301;1;122	0.578034682080925;2;344	0.0066224	0.14	0.66	Up	0.468336
NM_008264	HOXA13	chr6:52259880:52261880:-	0.194836824159766;4;2049	0.275988960441582;6;2168	0.337268128161889;18;5319	1.0989010989011;12;1080	0.275735294117647;3;1085	1.41485598787266;28;1951	0	0.27	0.93	Up	0.316642
NM_008284	HRAS	chr7:141193004:141195004:-	0.0295246530853262;1;3386	0.132056784417299;4;3025	0.107100781835707;10;9327	0.377358490566038;3;792	0.383631713554987;3;779	0.209205020920502;3;1431	0.022737	0.09	0.32	Up	0.480118
NM_008284	KI-RAS	chr7:141193004:141195004:-	0.0295246530853262;1;3386	0.132056784417299;4;3025	0.107100781835707;10;9327	0.377358490566038;3;792	0.383631713554987;3;779	0.209205020920502;3;1431	0.022737	0.09	0.32	Up	0.480118
NM_008284	RAS	chr7:141193004:141195004:-	0.0295246530853262;1;3386	0.132056784417299;4;3025	0.107100781835707;10;9327	0.377358490566038;3;792	0.383631713554987;3;779	0.209205020920502;3;1431	0.022737	0.09	0.32	Up	0.480118
NM_008284	HRAS;	chr7:141193004:141195004:-	0.0295246530853262;1;3386	0.132056784417299;4;3025	0.107100781835707;10;9327	0.377358490566038;3;792	0.383631713554987;3;779	0.209205020920502;3;1431	0.022737	0.09	0.32	Up	0.480118
NM_008315	HTR7	chr19:36056360:36058360:-	0;0;322	0.318471337579618;1;313	0.120772946859903;1;827	1.38888888888889;16;1136	0.131406044678055;1;760	1.88256387270282;42;2189	0.135504	0.15	1.13	Up	0.553756
NM_008315	HTR7;	chr19:36056360:36058360:-	0;0;322	0.318471337579618;1;313	0.120772946859903;1;827	1.38888888888889;16;1136	0.131406044678055;1;760	1.88256387270282;42;2189	0.135504	0.15	1.13	Up	0.553756
NM_008410	ITM2B;	chr14:73384271:73386271:-	0.0672947510094213;1;1485	0;0;1296	0.21680216802168;8;3682	0;0;915	0.0650195058517555;1;1537	0.192061459667093;3;1559	0.92106	0.09	0.09	Down	0.954345
NM_008410	ITM2B	chr14:73384271:73386271:-	0.0672947510094213;1;1485	0;0;1296	0.21680216802168;8;3682	0;0;915	0.0650195058517555;1;1537	0.192061459667093;3;1559	0.92106	0.09	0.09	Down	0.954345
NM_008442	KIF2A	chr13:107021114:107023114:-	0;0;989	0.217391304347826;2;918	0.141978230004733;3;2110	0.4;1;249	0.285986653956149;3;1046	0;0;180	0.4651	0.12	0.23	Up	0.765832
NM_008442	KIF2A;	chr13:107021114:107023114:-	0;0;989	0.217391304347826;2;918	0.141978230004733;3;2110	0.4;1;249	0.285986653956149;3;1046	0;0;180	0.4651	0.12	0.23	Up	0.765832
NM_008471	KRT19;	chr11:100144919:100146919:-	0.101729399796541;2;1964	0.108108108108108;2;1848	0.256208119826567;13;5061	1.56106519742883;17;1072	0;0;54	0.878220140515222;15;1693	0	0.16	0.81	Up	0.0103093
NM_008471	KRT19	chr11:100144919:100146919:-	0.101729399796541;2;1964	0.108108108108108;2;1848	0.256208119826567;13;5061	1.56106519742883;17;1072	0;0;54	0.878220140515222;15;1693	0	0.16	0.81	Up	0.0103093
NM_008486	ANPEP;	chr7:79841352:79843352:-	82.3899371069182;131;28	82.4242424242424;136;29	82.5648414985591;573;121	62.708102108768;565;336	57.6190476190476;121;89	66.1481481481482;893;457	0	82.46	62.16	Down	0.372607
NM_008486	ANPEP	chr7:79841352:79843352:-	82.3899371069182;131;28	82.4242424242424;136;29	82.5648414985591;573;121	62.708102108768;565;336	57.6190476190476;121;89	66.1481481481482;893;457	0	82.46	62.16	Down	0.372607
NM_008551	MAPKAPK2;	chr1:131096543:131098543:-	0.0434216239687364;1;2302	0;0;2062	0.07590708972218;5;6582	0.2389486260454;6;2505	0;0;789	0.414593698175788;15;3603	0.21862	0.04	0.22	Up	0.611193
NM_008551	MAPKAPK2	chr1:131096543:131098543:-	0.0434216239687364;1;2302	0;0;2062	0.07590708972218;5;6582	0.2389486260454;6;2505	0;0;789	0.414593698175788;15;3603	0.21862	0.04	0.22	Up	0.611193
NM_008553	ASCL1;	chr10:87492660:87494660:-	0.222469410456062;2;897	0;0;814	0.0641231163834562;2;3117	0.0571428571428571;1;1749	5.59796437659033;44;742	0.169923534409516;4;2350	0	0.1	1.94	Up	0.00441826
NM_008619	MOV10;	chr3:104817305:104819305:-	0.0986193293885602;1;1013	0;0;896	0.3015941404567;7;2314	0.26281208935611;2;759	0.130718954248366;1;764	0.21865889212828;3;1369	0.50628	0.13	0.2	Up	0.787923
NM_008638	MTHFD2;	chr6:83316604:83318604:-	0;0;661	0.142857142857143;1;699	0;0;1751	0.0884173297966401;1;1130	0;0;1020	0.194300518134715;3;1541	0.56104	0.05	0.09	Up	0.815906
NM_008711	NOG;	chr11:89301559:89303559:-	0.189753320683112;1;526	0;0;314	0.229621125143513;2;869	0.519031141868512;3;575	0;0;144	0.43859649122807;4;908	0.36602	0.14	0.32	Up	0.703976
NM_008711	NOG	chr11:89301559:89303559:-	0.189753320683112;1;526	0;0;314	0.229621125143513;2;869	0.519031141868512;3;575	0;0;144	0.43859649122807;4;908	0.36602	0.14	0.32	Up	0.703976
NM_008756	OCLN;	chr13:100551498:100553498:-	0;0;721	0;0;594	0.105932203389831;2;1886	0.31496062992126;2;633	0.0547345374931582;1;1826	0.133244503664224;2;1499	0.193519	0.04	0.17	Up	0.597938
NM_008756	OCLN	chr13:100551498:100553498:-	0;0;721	0;0;594	0.105932203389831;2;1886	0.31496062992126;2;633	0.0547345374931582;1;1826	0.133244503664224;2;1499	0.193519	0.04	0.17	Up	0.597938
NM_008786	PCMT1	chr10:7662584:7664584:-	0.133958472873409;4;2982	0.379907133811735;9;2360	0.119653006281783;8;6678	0;0;1044	0.140845070422535;3;2127	0.254129606099111;4;1570	0.51684	0.21	0.13	Down	0.792342
NM_008786	PCMT1;	chr10:7662584:7664584:-	0.133958472873409;4;2982	0.379907133811735;9;2360	0.119653006281783;8;6678	0;0;1044	0.140845070422535;3;2127	0.254129606099111;4;1570	0.51684	0.21	0.13	Down	0.792342
NM_008825	PFKFB2	chr1:130714821:130716821:-	0.130151843817787;3;2302	0;0;2200	0.0376718779431155;2;5307	0.369913686806412;3;808	0;0;231	0.278164116828929;4;1434	0.24554	0.06	0.22	Up	0.637703
NM_008826	PFKL	chr10:78008796:78010796:-	0;0;584	0.148367952522255;1;673	0.0582072176949942;1;1717	2.32018561484919;10;421	0;0;76	1.39275766016713;10;708	0	0.07	1.24	Up	0.00147275
NM_008826	PFKL;	chr10:78008796:78010796:-	0;0;584	0.148367952522255;1;673	0.0582072176949942;1;1717	2.32018561484919;10;421	0;0;76	1.39275766016713;10;708	0	0.07	1.24	Up	0.00147275
NM_008845	PIP4K2A	chr2:18997121:18999121:-	0.591715976331361;1;168	0.431034482758621;1;231	0;0;715	0.177095631641086;3;1691	0;0;269	0.201775625504439;5;2473	0.31672	0.34	0.13	Down	0.67894
NM_008845	PIP4K2A;	chr2:18997121:18999121:-	0.591715976331361;1;168	0.431034482758621;1;231	0;0;715	0.177095631641086;3;1691	0;0;269	0.201775625504439;5;2473	0.31672	0.34	0.13	Down	0.67894
NM_008858	PRKD1;	chr12:50648223:50650223:-	0.0634316523945449;2;3151	0.148765248437965;5;3356	0.139178844815588;12;8610	0.235294117647059;5;2120	0;0;1235	0.443918319029299;15;3364	0.4512	0.12	0.23	Up	0.761414
NM_009067	RALBP1	chr17:65884755:65886755:-	0.126823081800888;2;1575	0.0620347394540943;1;1611	0.0471253534401508;2;4242	1.52866242038217;12;773	17.3611111111111;75;357	2.74181264280274;36;1277	0	0.08	7.21	Up	0.16053
NM_009067	RALBP1;	chr17:65884755:65886755:-	0.126823081800888;2;1575	0.0620347394540943;1;1611	0.0471253534401508;2;4242	1.52866242038217;12;773	17.3611111111111;75;357	2.74181264280274;36;1277	0	0.08	7.21	Up	0.16053
NM_009097	RPS6KA1;	chr4:133886797:133888797:-	0;0;247	0;0;243	0;0;527	6.30630630630631;14;208	13.5514018691589;58;370	6.37860082304527;31;455	0	0	8.75	Up	0.254786
NM_009097	RPS6KA1	chr4:133886797:133888797:-	0;0;247	0;0;243	0;0;527	6.30630630630631;14;208	13.5514018691589;58;370	6.37860082304527;31;455	0	0	8.75	Up	0.254786
NM_009122	SATB1;	chr17:51831647:51833647:-	0;0;1821	0.159744408945687;2;1250	0.120518228382043;4;3315	0.62111801242236;2;320	0.126422250316056;1;790	0.732064421669107;5;678	0.106115	0.09	0.49	Up	0.537555
NM_009231	SOS1;	chr17:80479453:80481453:-	0.123762376237624;3;2421	0.0462320850670365;1;2162	0.120772946859903;7;5789	0.331004045605002;9;2710	0;0;2085	0.235394821313931;11;4662	0.41684	0.1	0.19	Up	0.745214
NM_009231	SOS1	chr17:80479453:80481453:-	0.123762376237624;3;2421	0.0462320850670365;1;2162	0.120772946859903;7;5789	0.331004045605002;9;2710	0;0;2085	0.235394821313931;11;4662	0.41684	0.1	0.19	Up	0.745214
NM_009234	SOX11;	chr12:27341718:27343718:-	0;0;310	0;0;256	0.416666666666667;3;717	0;0;34	0;0;774	0;0;383	0	0.14	0	Down	0.0677467
NM_009297	SUPT6	chr11:78244703:78246703:-	0.198216055500496;2;1007	0.101729399796541;1;982	0.136472193790515;4;2927	0.187265917602996;1;533	0.279329608938547;1;357	0.210970464135021;2;946	0.111364	0.15	0.23	Up	0.540501
NM_009297	SUPT6H;	chr11:78244703:78246703:-	0.198216055500496;2;1007	0.101729399796541;1;982	0.136472193790515;4;2927	0.187265917602996;1;533	0.279329608938547;1;357	0.210970464135021;2;946	0.111364	0.15	0.23	Up	0.540501
NM_009331	TCF7;	chr11:52281571:52283571:-	0;0;1693	0;0;1515	0.0788436268068331;3;3802	7.60667903525046;41;498	0;0;262	5.62913907284768;51;855	0	0.03	4.41	Up	0.0427099
NM_009331	TCF7	chr11:52281571:52283571:-	0;0;1693	0;0;1515	0.0788436268068331;3;3802	7.60667903525046;41;498	0;0;262	5.62913907284768;51;855	0	0.03	4.41	Up	0.0427099
NM_009378	THBD	chr2:148407188:148409188:-	0.167364016736402;2;1193	0.56406124093473;7;1234	0.356564019448947;11;3074	0.864197530864197;7;803	0;0;824	1.58730158730159;22;1364	0.39094	0.36	0.82	Up	0.731959
NM_009378	THBD;	chr2:148407188:148409188:-	0.167364016736402;2;1193	0.56406124093473;7;1234	0.356564019448947;11;3074	0.864197530864197;7;803	0;0;824	1.58730158730159;22;1364	0.39094	0.36	0.82	Up	0.731959
NM_009390	TLL1	chr8:64204993:64206993:-	0;0;278	0;0;283	0.149253731343284;1;669	0.356718192627824;3;838	0;0;138	0.179533213644524;2;1112	0.32242	0.05	0.18	Up	0.681885
NM_009410	TOP3A	chr11:60776365:60778365:-	0;0;1950	0.157811678064177;3;1898	0.0194931773879142;1;5129	0.486223662884927;3;614	0.127064803049555;1;786	0.167926112510495;2;1189	0.179596	0.06	0.26	Up	0.584683
NM_009410	TOP3A;	chr11:60776365:60778365:-	0;0;1950	0.157811678064177;3;1898	0.0194931773879142;1;5129	0.486223662884927;3;614	0.127064803049555;1;786	0.167926112510495;2;1189	0.179596	0.06	0.26	Up	0.584683
NM_009416	TPM2	chr4:43522554:43524554:-	0;0;222	0;0;221	0;0;1305	0.757575757575758;7;917	0;0;439	1.00956429330499;19;1863	0	0	0.59	Up	0.265096
NM_009416	TPM2;	chr4:43522554:43524554:-	0;0;222	0;0;221	0;0;1305	0.757575757575758;7;917	0;0;439	1.00956429330499;19;1863	0	0	0.59	Up	0.265096
NM_009437	TST	chr15:78404859:78406859:-	0.233644859813084;5;2135	0.218627022299956;5;2282	0.0810241451952682;5;6166	3.95102949360045;71;1726	42.3758865248227;239;325	3.7987012987013;117;2963	0	0.18	16.71	Up	0.116348
NM_009437	TST;	chr15:78404859:78406859:-	0.233644859813084;5;2135	0.218627022299956;5;2282	0.0810241451952682;5;6166	3.95102949360045;71;1726	42.3758865248227;239;325	3.7987012987013;117;2963	0	0.18	16.71	Up	0.116348
NM_009460	SUMO1;	chr1:59669834:59671834:-	0;0;461	0;0;572	0.178890876565295;2;1116	0.182982616651418;2;1091	0.0963391136801541;1;1037	0.262329485834208;5;1901	0.189142	0.06	0.18	Up	0.596465
NM_009466	UGDH	chr5:65434842:65436842:-	0.0897666068222621;1;1113	0.22002200220022;2;907	0.140056022408964;4;2852	0.0666222518321119;1;1500	0;0;964	0.187617260787992;4;2128	0.3839	0.15	0.08	Down	0.723122
NM_009466	UGDH;	chr5:65434842:65436842:-	0.0897666068222621;1;1113	0.22002200220022;2;907	0.140056022408964;4;2852	0.0666222518321119;1;1500	0;0;964	0.187617260787992;4;2128	0.3839	0.15	0.08	Down	0.723122
NM_009468	DPYSL3;	chr18:43392377:43394377:-	0.076103500761035;2;2626	0.0713266761768902;2;2802	0.124982641299819;9;7192	0.247524752475248;2;806	0.11783189316575;3;2543	0.13080444735121;2;1527	0.170244	0.09	0.17	Up	0.578792
NM_009468	DPYSL3	chr18:43392377:43394377:-	0.076103500761035;2;2626	0.0713266761768902;2;2802	0.124982641299819;9;7192	0.247524752475248;2;806	0.11783189316575;3;2543	0.13080444735121;2;1527	0.170244	0.09	0.17	Up	0.578792
NM_009503	VCP;	chr4:42999507:43001507:-	0.126984126984127;2;1573	0;0;1755	0.175477078306646;8;4551	0.221238938053097;1;451	0.427350427350427;2;466	0;0;703	0.43786	0.1	0.22	Up	0.75405
NM_009503	VCP	chr4:42999507:43001507:-	0.126984126984127;2;1573	0;0;1755	0.175477078306646;8;4551	0.221238938053097;1;451	0.427350427350427;2;466	0;0;703	0.43786	0.1	0.22	Up	0.75405
NM_009520	WNT2B;	chr3:104960709:104962709:-	0.128600823045267;5;3883	0.0251319426991706;1;3978	0.0483231854643858;5;10342	0.152671755725191;1;654	0;0;710	0.911854103343465;12;1304	0	0.07	0.35	Up	0.234168
NM_009525	WNT5B;	chr6:119543347:119545347:-	0.100623867981485;5;4964	0.148111577388299;6;4045	0.0720980533525595;8;11088	5.72687224669604;26;428	0.298284862043251;4;1337	2.29753015508329;40;1701	0	0.11	2.77	Up	0.297496
NM_009744	BCL6;	chr16:23987612:23989612:-	0;0;1285	0.08;1;1249	0.148312940304042;4;2693	0.148148148148148;1;674	0.479233226837061;3;623	0.157977883096367;2;1264	0.187399	0.08	0.26	Up	0.594993
NM_009744	BCL6	chr16:23987612:23989612:-	0;0;1285	0.08;1;1249	0.148312940304042;4;2693	0.148148148148148;1;674	0.479233226837061;3;623	0.157977883096367;2;1264	0.187399	0.08	0.26	Up	0.594993
NM_009759	BMX	chrX:164257193:164259193:-	49.6124031007752;64;65	50.4504504504505;56;55	49.7159090909091;175;177	66.1016949152542;156;80	66.6666666666667;46;23	58.3596214511041;185;132	0	49.93	63.71	Up	0.427099
NM_009759	BMX;	chrX:164257193:164259193:-	49.6124031007752;64;65	50.4504504504505;56;55	49.7159090909091;175;177	66.1016949152542;156;80	66.6666666666667;46;23	58.3596214511041;185;132	0	49.93	63.71	Up	0.427099
NM_009782		chr1:154724920:154726920:-	0.0404040404040404;1;2474	0.099403578528827;2;2010	0.103662750518314;6;5782	0.233100233100233;2;856	0.203458799593082;2;981	0.288461538461538;3;1037	0.0075776	0.08	0.24	Up	0.469809
NM_009821	RUNX1	chr16:92696329:92698329:-	0;0;662	0;0;554	0.0585823081429408;1;1706	0.141843971631206;3;2112	0.103225806451613;4;3871	0.387471746851792;12;3085	0.103721	0.02	0.21	Up	0.53461
NM_009929	COL18A1;	chr10:77165530:77167530:-	0;0;1240	0.0791139240506329;1;1263	0;0;3302	0;0;359	0.196656833824975;2;1015	0.255754475703325;2;780	0.20234	0.03	0.15	Up	0.600884
NM_009954	BCAR1;	chr8:111742849:111744849:-	0.255427841634738;2;781	0;0;654	0;0;1893	4.21940928270042;10;227	0;0;219	4.41176470588235;24;520	0	0.09	2.88	Up	0.375552
NM_009980	CTBP2;	chr7:133122483:133124483:-	0.144875045273452;4;2757	0.112739571589628;3;2658	0.113911433860174;8;7015	0.38643194504079;9;2320	0.18796992481203;3;1593	0.249765844520762;8;3195	0.064476	0.12	0.27	Up	0.518409
NM_009980	CTBP2	chr7:133122483:133124483:-	0.144875045273452;4;2757	0.112739571589628;3;2658	0.113911433860174;8;7015	0.38643194504079;9;2320	0.18796992481203;3;1593	0.249765844520762;8;3195	0.064476	0.12	0.27	Up	0.518409
NM_010067	TRDMT1;	chr2:13543664:13545664:-	0;0;1305	0;0;673	0;0;3892	0.238663484486873;3;1254	0.226757369614512;1;440	0.154023873700424;4;2593	0	0	0.21	Up	0.201767
NM_010067	TRDMT1	chr2:13543664:13545664:-	0;0;1305	0;0;673	0;0;3892	0.238663484486873;3;1254	0.226757369614512;1;440	0.154023873700424;4;2593	0	0	0.21	Up	0.201767
NM_010111	EFNB2;	chr8:8659773:8661773:-	0;0;953	0;0;897	0;0;1871	0.221852468108708;4;1799	0.149925037481259;2;1332	0.202702702702703;6;2954	0	0	0.19	Up	0.393225
NM_010111	EFNB2	chr8:8659773:8661773:-	0;0;953	0;0;897	0;0;1871	0.221852468108708;4;1799	0.149925037481259;2;1332	0.202702702702703;6;2954	0	0	0.19	Up	0.393225
NM_010113	EGF;	chr3:129754322:129756322:-	0.300751879699248;2;663	0.350877192982456;2;568	0;0;1535	1.08303249097473;3;274	0;0;197	0.975609756097561;4;406	0.26428	0.22	0.69	Up	0.650957
NM_010200	FGF13	chrX:59133436:59135436:-	27.2983997489802;1740;4634	29.2201834862385;1911;4629	27.2437937619351;5136;13716	26.0350615441999;698;1983	29.5221080839661;661;1578	22.0479704797048;717;2535	0.4142	27.92	25.87	Down	0.742268
NM_010200	FGF13;	chrX:59133436:59135436:-	27.2983997489802;1740;4634	29.2201834862385;1911;4629	27.2437937619351;5136;13716	26.0350615441999;698;1983	29.5221080839661;661;1578	22.0479704797048;717;2535	0.4142	27.92	25.87	Down	0.742268
NM_010220	FKBP5;	chr17:28485149:28487149:-	0.073909830007391;5;6760	0.0870019140421089;5;5742	0.095906012108134;16;16667	0.166468489892985;7;4198	0.194552529182879;1;513	0.196193839513439;10;5087	0.00098028	0.09	0.19	Up	0.450663
NM_010220	FKBP5	chr17:28485149:28487149:-	0.073909830007391;5;6760	0.0870019140421089;5;5742	0.095906012108134;16;16667	0.166468489892985;7;4198	0.194552529182879;1;513	0.196193839513439;10;5087	0.00098028	0.09	0.19	Up	0.450663
NM_010228	FLT1;	chr5:147724988:147726988:-	0;0;110	0;0;250	0;0;429	0.707070707070707;7;983	0;0;1227	0.351370344342937;5;1418	0	0	0.35	Up	0.281296
NM_010228	FLT1	chr5:147724988:147726988:-	0;0;110	0;0;250	0;0;429	0.707070707070707;7;983	0;0;1227	0.351370344342937;5;1418	0	0	0.35	Up	0.281296
NM_010236	FPGS;	chr2:32693175:32695175:-	0.0400962309542903;1;2493	0.0502260170768458;1;1990	0.183217295712715;10;5448	0.211267605633803;3;1417	0.247729149463254;9;3624	0.850822461712989;15;1748	0.179279	0.09	0.44	Up	0.583211
NM_010456	HOXA9;	chr6:52226370:52228370:-	0;0;277	0;0;170	0;0;555	17.8378378378378;33;152	8.63787375415282;26;275	18.5770750988142;47;206	0	0	15.02	Up	0.315169
NM_010658	MAFB;	chr2:160366065:160368065:-	0.102511532547412;2;1949	0.118694362017804;2;1683	0.0848716316571186;4;4709	0.233100233100233;1;428	3.43698854337152;42;1180	0.396825396825397;4;1004	0	0.1	1.36	Up	0.206186
NM_010658	MAFB	chr2:160366065:160368065:-	0.102511532547412;2;1949	0.118694362017804;2;1683	0.0848716316571186;4;4709	0.233100233100233;1;428	3.43698854337152;42;1180	0.396825396825397;4;1004	0	0.1	1.36	Up	0.206186
NM_010685	LAMP2	chrX:38455460:38457460:-	0.0880281690140845;1;1135	0.135135135135135;1;739	0.125156445556946;3;2394	23.8493723849372;285;910	45.1187335092348;171;208	23.4306569343066;321;1049	0	0.12	30.8	Up	0.431517
NM_010685	LAMP2;	chrX:38455460:38457460:-	0.0880281690140845;1;1135	0.135135135135135;1;739	0.125156445556946;3;2394	23.8493723849372;285;910	45.1187335092348;171;208	23.4306569343066;321;1049	0	0.12	30.8	Up	0.431517
NM_010875	NCAM1	chr9:49798069:49800069:-	0.0598444045481747;1;1670	0.067842605156038;1;1473	0.141676505312869;6;4229	0.129198966408269;2;1546	0;0;330	0.185942729639271;5;2684	0.81442	0.09	0.11	Up	0.92489
NM_010895	NEUROD2	chr11:98328645:98330645:-	0.371747211895911;2;536	0;0;676	0;0;1541	4.29824561403509;49;1091	7.92349726775956;58;674	3.35471139615195;68;1959	0	0.12	5.19	Up	0.0618557
NM_010895	NEUROD2;	chr11:98328645:98330645:-	0.371747211895911;2;536	0;0;676	0;0;1541	4.29824561403509;49;1091	7.92349726775956;58;674	3.35471139615195;68;1959	0	0.12	5.19	Up	0.0618557
NM_010911	NFS1;	chr2:156143186:156145186:-	0.114481969089868;2;1745	0.0650618087182824;1;1536	0.129757785467128;6;4618	0.123609394313968;2;1616	1.01144530210274;38;3719	0.334001336005344;10;2984	0	0.1	0.49	Up	0.204713
NM_011032	P4HB;	chr11:120571936:120573936:-	0.10611956137248;6;5648	0.0398327026488747;2;5019	0.133721387556045;17;12696	0.182260024301337;3;1643	0.635039223010833;17;2660	0.191082802547771;6;3134	0.185397	0.09	0.34	Up	0.592047
NM_011032	P4HB	chr11:120571936:120573936:-	0.10611956137248;6;5648	0.0398327026488747;2;5019	0.133721387556045;17;12696	0.182260024301337;3;1643	0.635039223010833;17;2660	0.191082802547771;6;3134	0.185397	0.09	0.34	Up	0.592047
NM_011039	PAX7;	chr4:139831968:139833968:-	0.489715964740451;5;1016	0.130039011703511;1;768	0.0409668168783286;1;2440	1.15904700579524;18;1535	0.0800640512409928;2;2496	1.0689990281827;22;2036	0.2138	0.22	0.77	Up	0.608247
NM_011039	PAX7	chr4:139831968:139833968:-	0.489715964740451;5;1016	0.130039011703511;1;768	0.0409668168783286;1;2440	1.15904700579524;18;1535	0.0800640512409928;2;2496	1.0689990281827;22;2036	0.2138	0.22	0.77	Up	0.608247
NM_011066	PER2;	chr1:91458328:91460328:-	0.151351351351351;7;4618	0.108201687946332;5;4616	0.113645588115919;14;12305	0.346320346320346;4;1151	0.169952413324269;5;2937	0.139567341242149;2;1431	0.22584	0.12	0.22	Up	0.617084
NM_011066	PER2	chr1:91458328:91460328:-	0.151351351351351;7;4618	0.108201687946332;5;4616	0.113645588115919;14;12305	0.346320346320346;4;1151	0.169952413324269;5;2937	0.139567341242149;2;1431	0.22584	0.12	0.22	Up	0.617084
NM_011185	PSMB1;	chr17:15497276:15499276:-	0.0726744186046512;2;2750	0.044404973357016;1;2251	0.0795544948289578;5;6280	0.158730158730159;1;629	0;0;852	0.542740841248304;4;733	0	0.07	0.23	Up	0.142857
NM_011185	PSMB1	chr17:15497276:15499276:-	0.0726744186046512;2;2750	0.044404973357016;1;2251	0.0795544948289578;5;6280	0.158730158730159;1;629	0;0;852	0.542740841248304;4;733	0	0.07	0.23	Up	0.142857
NM_011266	RFXANK	chr8:70138197:70140197:-	0;0;853	0;0;674	0.0545851528384279;1;1831	0.381679389312977;1;261	0;0;132	0.139275766016713;1;717	0.24088	0.02	0.17	Up	0.62592
NM_011266	RFXANK;	chr8:70138197:70140197:-	0;0;853	0;0;674	0.0545851528384279;1;1831	0.381679389312977;1;261	0;0;132	0.139275766016713;1;717	0.24088	0.02	0.17	Up	0.62592
NM_011356	FRZB;	chr2:80446396:80448396:-	5.6782334384858;18;299	7.25806451612903;27;345	5.68031704095112;43;714	0.851970181043664;8;931	0.389105058365759;2;512	0.391900718484651;6;1525	0.00049821	6.21	0.54	Down	0.441826
NM_011358	SRSF2	chr11:116852094:116854094:-	0.0756715853197125;4;5282	0.243628185907046;13;5323	0.164954637474694;22;13315	0.0905387052965143;2;2207	0;0;895	0.144843568945539;5;3447	0.26674	0.16	0.08	Down	0.653903
NM_011358	SRSF2;	chr11:116852094:116854094:-	0.0756715853197125;4;5282	0.243628185907046;13;5323	0.164954637474694;22;13315	0.0905387052965143;2;2207	0;0;895	0.144843568945539;5;3447	0.26674	0.16	0.08	Down	0.653903
NM_011374	ST8SIA1;	chr6:142963452:142965452:-	0.101626016260163;1;983	0;0;923	0;0;2565	6.37065637065637;33;485	20.4225352112676;116;452	6.17919670442842;60;911	0	0.03	10.99	Up	0.303387
NM_011374	ST8SIA	chr6:142963452:142965452:-	0.101626016260163;1;983	0;0;923	0;0;2565	6.37065637065637;33;485	20.4225352112676;116;452	6.17919670442842;60;911	0	0.03	10.99	Up	0.303387
NM_011374	ST8SIA1	chr6:142963452:142965452:-	0.101626016260163;1;983	0;0;923	0;0;2565	6.37065637065637;33;485	20.4225352112676;116;452	6.17919670442842;60;911	0	0.03	10.99	Up	0.303387
NM_011385	SKI	chr4:155221535:155223535:-	0;0;1317	0.0816326530612245;1;1224	0.140765765765766;5;3547	0.961538461538462;4;412	9.11764705882353;62;618	0.458715596330275;3;651	0	0.07	3.51	Up	0.26215
NM_011424	NCOR2	chr5:125178214:125180214:-	0;0;58	0;0;48	0;0;157	0;0;1139	0.46242774566474;4;861	0.17905102954342;2;1115	0	0	0.21	Up	0.276878
NM_011424	NCOR2;	chr5:125178214:125180214:-	0;0;58	0;0;48	0;0;157	0;0;1139	0.46242774566474;4;861	0.17905102954342;2;1115	0	0	0.21	Up	0.276878
NM_011425	SSTR5;	chr17:25496288:25498288:-	0.0722021660649819;1;1384	0;0;1366	0;0;3158	0.753012048192771;5;659	2.26442658875091;31;1338	0.270513976555455;3;1106	0	0.02	1.1	Up	0.14433
NM_011436	SORL1	chr9:42123289:42125289:-	0.117647058823529;1;849	0;0;698	0.0954653937947494;2;2093	0.369685767097967;8;2156	0;0;696	0.352609308885755;10;2826	0.2485	0.07	0.24	Up	0.639175
NM_011436	SORL1;	chr9:42123289:42125289:-	0.117647058823529;1;849	0;0;698	0.0954653937947494;2;2093	0.369685767097967;8;2156	0;0;696	0.352609308885755;10;2826	0.2485	0.07	0.24	Up	0.639175
NM_011464	SPINT2;	chr7:29280977:29282977:-	0.102354145342886;2;1952	0.0879507475813544;2;2272	0.0588235294117647;3;5097	4.1371158392435;35;811	0;0;457	3.23584318606098;52;1555	0	0.08	2.46	Up	0.362297
NM_011512	SURF4	chr2:26932511:26934511:-	0;0;91	0;0;138	0;0;297	0.2;2;998	0;0;452	0.263852242744063;4;1512	0	0	0.15	Up	0.223859
NM_011512	SURF4;	chr2:26932511:26934511:-	0;0;91	0;0;138	0;0;297	0.2;2;998	0;0;452	0.263852242744063;4;1512	0	0	0.15	Up	0.223859
NM_011513	MED22;	chr2:26909642:26911642:-	0.14903129657228;1;670	0;0;942	0.0455580865603645;1;2194	0.0685871056241427;1;1457	0.24174053182917;3;1238	0.175029171528588;3;1711	0.22144	0.06	0.16	Up	0.614138
NM_011566	TEAD3	chr17:28349805:28351805:-	0.252434186801298;7;2766	0.234375;6;2554	0.101664760452408;8;7861	9.72222222222222;14;130	0;0;114	12.6373626373626;23;159	0	0.2	7.45	Up	0.148748
NM_011680	USF2;	chr7:30955803:30957803:-	0.0535389227968733;5;9334	0.073385518590998;6;8170	0.069752379054357;14;20057	0;0;513	0.0862812769628991;1;1158	0;0;780	0.2789	0.07	0.03	Down	0.662739
NM_011753	ZFP26	chr9:20459160:20461160:-	0.40045766590389;7;1741	0.196463654223969;3;1524	0.269386184337118;14;5183	0;0;529	9.19338677354709;367;3625	0.123762376237624;1;807	0	0.29	3.11	Up	0.400589
NM_011753	ZFP26;	chr9:20459160:20461160:-	0.40045766590389;7;1741	0.196463654223969;3;1524	0.269386184337118;14;5183	0;0;529	9.19338677354709;367;3625	0.123762376237624;1;807	0	0.29	3.11	Up	0.400589
NM_011779	CORO1C;	chr5:113907706:113909706:-	0.082815734989648;4;4826	0.0450146297546703;2;4441	0.0663459943605905;8;12050	0.273224043715847;3;1095	2.79883381924198;48;1667	0.315291644771414;6;1897	0	0.06	1.13	Up	0.270987
NM_011779	CORO1C	chr5:113907706:113909706:-	0.082815734989648;4;4826	0.0450146297546703;2;4441	0.0663459943605905;8;12050	0.273224043715847;3;1095	2.79883381924198;48;1667	0.315291644771414;6;1897	0	0.06	1.13	Up	0.270987
NM_011819	GDF15	chr8:70630635:70632635:-	14.5454545454545;160;940	14.3947655398037;132;785	14.2800944138474;363;2179	17.1532846715328;47;227	0;0;139	14.004914004914;57;350	0	14.41	10.39	Down	0.382916
NM_011819	GDF15;	chr8:70630635:70632635:-	14.5454545454545;160;940	14.3947655398037;132;785	14.2800944138474;363;2179	17.1532846715328;47;227	0;0;139	14.004914004914;57;350	0	14.41	10.39	Down	0.382916
NM_011829	IMPDH1;	chr6:29211297:29213297:-	0.0476758045292014;2;4193	0.0511247443762781;2;3910	0.0656845266022333;7;10650	0.255972696245734;6;2338	0.0490196078431373;2;4078	0.471451021477213;18;3800	0	0.05	0.26	Up	0.309278
NM_011831	INSL5	chr4:103025728:103027728:-	83.1978319783198;307;62	82.8418230563003;309;64	83.0732292917167;692;141	72.972972972973;189;70	66.3594470046083;288;146	70.902394106814;385;158	0	83.04	70.08	Down	0.241532
NM_011831	INSL5;	chr4:103025728:103027728:-	83.1978319783198;307;62	82.8418230563003;309;64	83.0732292917167;692;141	72.972972972973;189;70	66.3594470046083;288;146	70.902394106814;385;158	0	83.04	70.08	Down	0.241532
NM_011865	PCBP1;	chr6:86525165:86527165:-	0;0;382	0;0;232	0.3813882532418;5;1306	0.293542074363992;3;1019	0.134048257372654;1;745	0.094876660341556;2;2106	0.75532	0.13	0.17	Up	0.893962
NM_011969	PSMA7;	chr2:180041464:180043464:-	0;0;1254	0.077639751552795;1;1287	0.117674746999294;5;4244	0.165871863985072;8;4815	0.136836343732895;5;3649	0.123813454395378;9;7260	0.103738	0.07	0.14	Up	0.536082
NM_011969	PSMA7	chr2:180041464:180043464:-	0;0;1254	0.077639751552795;1;1287	0.117674746999294;5;4244	0.165871863985072;8;4815	0.136836343732895;5;3649	0.123813454395378;9;7260	0.103738	0.07	0.14	Up	0.536082
NM_011991	COPS3;	chr11:59838767:59840767:-	0;0;1706	0;0;1830	0.0645716745587602;3;4643	0.0603500301750151;1;1656	0;0;516	0.186393289841566;4;2142	0.36138	0.02	0.08	Up	0.701031
NM_011991	COPS3	chr11:59838767:59840767:-	0;0;1706	0;0;1830	0.0645716745587602;3;4643	0.0603500301750151;1;1656	0;0;516	0.186393289841566;4;2142	0.36138	0.02	0.08	Up	0.701031
NM_013454	ABCA1;	chr4:53158895:53160895:-	0;0;127	0;0;132	0.264550264550265;1;377	0.428265524625268;2;465	0;0;184	0.3003003003003;2;664	0.37356	0.09	0.24	Up	0.714286
NM_013505	DSC2;	chr18:20058505:20060505:-	0;0;1296	0;0;1524	0.0267236771779797;1;3741	0.401606425702811;5;1240	0.189993666877771;3;1576	1.15361262902247;19;1628	0	0.01	0.58	Up	0.163476
NM_013505	DSC2	chr18:20058505:20060505:-	0;0;1296	0;0;1524	0.0267236771779797;1;3741	0.401606425702811;5;1240	0.189993666877771;3;1576	1.15361262902247;19;1628	0	0.01	0.58	Up	0.163476
NM_013589	LTBP2	chr12:84875495:84877495:-	0.148809523809524;3;2013	0.142857142857143;3;2097	0.24975024975025;15;5991	1.85758513931889;6;317	5.62770562770563;52;872	0.851970181043664;8;931	0	0.18	2.78	Up	0.078056
NM_013601	MSX2	chr13:53471780:53473780:-	0.0933706816059757;1;1070	0.0892857142857143;1;1119	0.23598820058997;8;3382	0.869565217391304;7;798	0.185873605947955;2;1074	0;0;1280	0.4738	0.14	0.35	Up	0.774669
NM_013601	MSX2;	chr13:53471780:53473780:-	0.0933706816059757;1;1070	0.0892857142857143;1;1119	0.23598820058997;8;3382	0.869565217391304;7;798	0.185873605947955;2;1074	0;0;1280	0.4738	0.14	0.35	Up	0.774669
NM_013626	PAM;	chr1:98094632:98096632:-	0.228310502283105;1;437	0;0;485	0.314070351758794;5;1587	0.558659217877095;2;356	0.160771704180064;1;621	1.17370892018779;5;421	0.21904	0.18	0.63	Up	0.612666
NM_013626	PAM	chr1:98094632:98096632:-	0.228310502283105;1;437	0;0;485	0.314070351758794;5;1587	0.558659217877095;2;356	0.160771704180064;1;621	1.17370892018779;5;421	0.21904	0.18	0.63	Up	0.612666
NM_013687	TCP11	chr17:28079584:28081584:-	0.150217815832958;10;6647	0.212557226945716;13;6103	0.200267022696929;33;16445	0.883946392928429;31;3476	0.230414746543779;1;433	0.96;48;4952	0	0.19	0.69	Up	0.145803
NM_013725	RPS11;	chr7:45123389:45125389:-	0;0;662	0.194931773879142;1;512	0.0504032258064516;1;1983	0.893355667225014;16;1775	0;0;1179	0.846432889963724;21;2460	0.167784	0.08	0.58	Up	0.575847
NM_013725	RPS11	chr7:45123389:45125389:-	0;0;662	0.194931773879142;1;512	0.0504032258064516;1;1983	0.893355667225014;16;1775	0;0;1179	0.846432889963724;21;2460	0.167784	0.08	0.58	Up	0.575847
NM_013803	CASR	chr16:36561134:36563134:-	0;0;649	0.152671755725191;1;654	0.20297699594046;3;1475	1.34529147982063;9;660	0.132275132275132;1;755	0.910596026490066;11;1197	0.133002	0.12	0.8	Up	0.55081
NM_013803	CASR;	chr16:36561134:36563134:-	0;0;649	0.152671755725191;1;654	0.20297699594046;3;1475	1.34529147982063;9;660	0.132275132275132;1;755	0.910596026490066;11;1197	0.133002	0.12	0.8	Up	0.55081
NM_013922	ZNF354C;	chr11:50826731:50828731:-	50;110;110	50;121;121	49.5826377295492;297;302	47.3684210526316;81;90	50.6172839506173;41;40	47.3684210526316;99;110	0	49.86	48.45	Down	0.0397644
NM_015739	GBX1;	chr5:24525848:24527848:-	0;0;1095	0.0759878419452888;1;1315	0;0;2141	0.484261501210654;2;411	2.79634581105169;251;8725	0.376884422110553;3;793	0	0.03	1.22	Up	0.282769
NM_016794	VAMP8;	chr6:72389667:72391667:-	0.0967585873246251;2;2065	0.163755458515284;3;1829	0;0;5137	4.14847161572052;19;439	32.8767123287671;48;98	4.02985074626866;27;643	0	0.09	13.69	Up	0.325479
NM_016794	VAMP8	chr6:72389667:72391667:-	0.0967585873246251;2;2065	0.163755458515284;3;1829	0;0;5137	4.14847161572052;19;439	32.8767123287671;48;98	4.02985074626866;27;643	0	0.09	13.69	Up	0.325479
NM_016795	SRPK1	chr17:28621454:28623454:-	0.0559597090095132;1;1786	0.0533049040511727;1;1875	0.0665188470066519;3;4507	0.333969465648855;7;2089	0;0;804	0.175923598894195;7;3972	0	0.06	0.17	Up	0.150221
NM_016805	HNRNPU;	chr1:178336784:178338784:-	0.100180324584252;5;4986	0.138600138600139;6;4323	0.0749625187406297;9;11997	0.207684319833853;4;1922	0.716845878136201;4;554	0.17631501616221;6;3397	0	0.1	0.37	Up	0.0530191
NM_016805	HNRNP	chr1:178336784:178338784:-	0.100180324584252;5;4986	0.138600138600139;6;4323	0.0749625187406297;9;11997	0.207684319833853;4;1922	0.716845878136201;4;554	0.17631501616221;6;3397	0	0.1	0.37	Up	0.0530191
NM_016867	GIPC2;	chr3:152164900:152166900:-	0;0;1300	0;0;1139	0;0;3506	0.772200772200772;6;771	0.395256916996047;1;252	0.830188679245283;11;1314	0	0	0.67	Up	0.235641
NM_016906	SEC61A1;	chr6:88517800:88519800:-	0.113122171945701;1;883	0.11441647597254;1;873	0.0434782608695652;1;2299	0.68259385665529;2;291	0;0;219	0;0;428	0	0.09	0.23	Up	0.334315
NM_016921	TCIRG1	chr19:3904230:3906230:-	75;126;42	75;90;30	75.2212389380531;255;84	42.4657534246575;31;42	32.824427480916;86;176	47.2727272727273;104;116	0	75.07	40.85	Down	0.17673
NM_018740	ELP5;	chr11:69980235:69982235:-	0.389863547758285;4;1022	0;0;981	0.0622277535780958;2;3212	0.355871886120996;1;280	0.324149108589951;6;1845	0;0;290	0.67092	0.15	0.23	Up	0.861561
NM_018744	SEMA6A;	chr18:47367868:47369868:-	0;0;100	0;0;143	0;0;316	0.262123197903014;4;1522	0.18450184501845;1;541	0.200333889816361;6;2989	0	0	0.22	Up	0.172312
NM_018750	RASSF5;	chr1:131244178:131246178:-	0;0;658	0.128700128700129;1;776	0.131147540983607;2;1523	0;0;533	0;0;359	0.20746887966805;2;962	0.84104	0.09	0.07	Down	0.933726
NM_018765	WBP4;	chr14:79480268:79482268:-	0;0;755	0;0;475	0.0792393026941363;2;2522	0.134680134680135;2;1483	0.0857632933104631;1;1165	0.432632880098888;7;1611	0.161584	0.03	0.22	Up	0.571429
NM_018765	WBP4	chr14:79480268:79482268:-	0;0;755	0;0;475	0.0792393026941363;2;2522	0.134680134680135;2;1483	0.0857632933104631;1;1165	0.432632880098888;7;1611	0.161584	0.03	0.22	Up	0.571429
NM_018797	PLXNC1;	chr10:94943578:94945578:-	0.212765957446809;4;1876	0;0;1622	0.107805088400172;5;4633	0.363901018922853;5;1369	0;0;736	0.179694519317161;4;2222	0.57428	0.11	0.18	Up	0.827688
NM_018797	PLXNC1	chr10:94943578:94945578:-	0.212765957446809;4;1876	0;0;1622	0.107805088400172;5;4633	0.363901018922853;5;1369	0;0;736	0.179694519317161;4;2222	0.57428	0.11	0.18	Up	0.827688
NM_018815	NUP210	chr6:91115826:91117826:-	0.120821586790173;3;2480	0.264850548618994;7;2636	0.333282835933949;22;6579	0.0910746812386157;1;1097	0.1953125;3;1533	0.0841750841750842;1;1187	0.183019	0.24	0.12	Down	0.590574
NM_018815	NUP210;	chr6:91115826:91117826:-	0.120821586790173;3;2480	0.264850548618994;7;2636	0.333282835933949;22;6579	0.0910746812386157;1;1097	0.1953125;3;1533	0.0841750841750842;1;1187	0.183019	0.24	0.12	Down	0.590574
NM_018851	SAMHD1	chr2:157134222:157136222:-	0;0;1303	0;0;1077	0.141894288754878;4;2815	0;0;712	0.37593984962406;2;530	0.0844594594594595;1;1183	0.4378	0.05	0.15	Up	0.752577
NM_018851	SAMHD1;	chr2:157134222:157136222:-	0;0;1303	0;0;1077	0.141894288754878;4;2815	0;0;712	0.37593984962406;2;530	0.0844594594594595;1;1183	0.4378	0.05	0.15	Up	0.752577
NM_019424	HPS1;	chr19:42778976:42780976:-	0;0;1187	0.0836820083682008;1;1194	0.032478077297824;1;3078	0.89086859688196;12;1335	0.245298446443173;3;1220	1.17647058823529;18;1512	0	0.04	0.77	Up	0.181149
NM_019424	HPS1	chr19:42778976:42780976:-	0;0;1187	0.0836820083682008;1;1194	0.032478077297824;1;3078	0.89086859688196;12;1335	0.245298446443173;3;1220	1.17647058823529;18;1512	0	0.04	0.77	Up	0.181149
NM_019446	BARHL1;	chr2:28915421:28917421:-	0;0;120	0;0;109	0;0;352	0;0;43	0;0;24	2.5;2;78	0	0	0.83	Up	0.225331
NM_019643	FAM60A;	chr6:148945432:148947432:-	3.10941625110003;106;3303	3.21731500438725;110;3309	3.31705100533909;292;8511	0.290191526407429;5;1718	0;0;1085	0.131061598951507;3;2286	3.7701e-06	3.21	0.14	Down	0.994109
NM_019666	SYNCRIP;	chr9:88481397:88483397:-	0.133749442710655;3;2240	0.0413052457662123;1;2420	0.0183183733284484;1;5458	0.29126213592233;3;1027	0;0;1917	0.101729399796541;2;1964	0.51106	0.06	0.13	Up	0.790869
NM_019666	SYNCRIP	chr9:88481397:88483397:-	0.133749442710655;3;2240	0.0413052457662123;1;2420	0.0183183733284484;1;5458	0.29126213592233;3;1027	0;0;1917	0.101729399796541;2;1964	0.51106	0.06	0.13	Up	0.790869
NM_019703	PFKP	chr13:6647771:6649771:-	42.8108108108108;396;529	43.0825242718447;355;469	42.8304005990266;1144;1527	0;0;371	0;0;514	1.02249488752556;10;968	1.4003e-08	42.91	0.34	Down	0.988218
NM_019703	PFKP;	chr13:6647771:6649771:-	42.8108108108108;396;529	43.0825242718447;355;469	42.8304005990266;1144;1527	0;0;371	0;0;514	1.02249488752556;10;968	1.4003e-08	42.91	0.34	Down	0.988218
NM_019791	MAGED1;	chrX:94541074:94543074:-	0.301204819277108;2;662	0;0;688	0.0638977635782748;1;1564	31.8181818181818;112;240	25.6578947368421;156;452	28.372591006424;265;669	0	0.12	28.62	Up	0.435935
NM_019791	MAGED1	chrX:94541074:94543074:-	0.301204819277108;2;662	0;0;688	0.0638977635782748;1;1564	31.8181818181818;112;240	25.6578947368421;156;452	28.372591006424;265;669	0	0.12	28.62	Up	0.435935
NM_019916	TLX3;	chr11:33202588:33204588:-	0.113981762917933;3;2629	0.174520069808028;5;2860	0.0646161798914448;5;7733	1.14068441064639;18;1560	1.09204368174727;28;2536	1.44206862257583;29;1982	0.00062448	0.12	1.22	Up	0.446244
NM_019994	RALGAPA1;	chr12:55820516:55822516:-	0.143540669856459;3;2087	0.260281103591879;5;1916	0.199782055938976;11;5495	0.088261253309797;1;1132	0;0;2144	0.0750187546886722;1;1332	0.027918	0.2	0.05	Down	0.488954
NM_019994	RALGAPA1	chr12:55820516:55822516:-	0.143540669856459;3;2087	0.260281103591879;5;1916	0.199782055938976;11;5495	0.088261253309797;1;1132	0;0;2144	0.0750187546886722;1;1332	0.027918	0.2	0.05	Down	0.488954
NM_020050	TMEM9B	chr7:109751263:109753263:-	0.092678405931418;3;3234	0.0340251786321878;1;2938	0.0633874239350913;5;7883	0;0;231	0;0;914	0;0;830	0	0.06	0	Down	0.335788
NM_020050	TMEM9B;	chr7:109751263:109753263:-	0.092678405931418;3;3234	0.0340251786321878;1;2938	0.0633874239350913;5;7883	0;0;231	0;0;914	0;0;830	0	0.06	0	Down	0.335788
NM_020296	RBMS1	chr2:60962204:60964204:-	1.30548302872063;15;1134	0.682926829268293;7;1018	0.899928005759539;25;2753	0;0;248	0;0;661	0;0;905	0	0.96	0	Down	0.232695
NM_020296	RBMS1;	chr2:60962204:60964204:-	1.30548302872063;15;1134	0.682926829268293;7;1018	0.899928005759539;25;2753	0;0;248	0;0;661	0;0;905	0	0.96	0	Down	0.232695
NM_020498	LY6I;	chr15:74982430:74984430:-	59.2261904761905;199;137	59.5567867036011;215;146	61.9266055045872;540;332	76.1904761904762;112;35	100;152;0	75;147;49	0	60.24	83.73	Up	0.113402
NM_020582	ATP5J2;	chr5:145190592:145192592:-	0;0;409	0;0;260	0;0;1029	0.134408602150538;1;743	0.709219858156028;1;140	0.24906600249066;4;1602	0	0	0.36	Up	0.279823
NM_020582	ATP5J2	chr5:145190592:145192592:-	0;0;409	0;0;260	0;0;1029	0.134408602150538;1;743	0.709219858156028;1;140	0.24906600249066;4;1602	0	0	0.36	Up	0.279823
NM_020621	P2RY4;	chrX:100593869:100595869:-	33.0769230769231;86;174	32.7272727272727;54;111	33.1481481481481;179;361	39.1891891891892;58;90	33.3333333333333;36;72	42.9864253393665;95;126	0	32.98	38.5	Up	0.419735
NM_020621	P2RY4	chrX:100593869:100595869:-	33.0769230769231;86;174	32.7272727272727;54;111	33.1481481481481;179;361	39.1891891891892;58;90	33.3333333333333;36;72	42.9864253393665;95;126	0	32.98	38.5	Up	0.419735
NM_021292	EVC	chr5:37335881:37337881:-	0.0991735537190083;3;3022	0.146627565982405;4;2724	0.129836406128278;10;7692	0.810372771474878;5;612	1.91235059760956;24;1231	0.394736842105263;3;757	0	0.13	1.04	Up	0.290133
NM_021292	EVC;	chr5:37335881:37337881:-	0.0991735537190083;3;3022	0.146627565982405;4;2724	0.129836406128278;10;7692	0.810372771474878;5;612	1.91235059760956;24;1231	0.394736842105263;3;757	0	0.13	1.04	Up	0.290133
NM_021306	ECEL1;	chr1:87155356:87157356:-	0.193050193050193;4;2068	0.288322921672273;6;2075	0.215686274509804;11;5089	0.414593698175788;5;1201	0;0;357	0.420388859695218;8;1895	0.76252	0.23	0.28	Up	0.89838
NM_021308	PIWIL2;	chr14:70428094:70430094:-	71.5156130997715;939;374	71.4840714840715;920;367	71.4462299134734;2312;924	73.13769751693;324;119	71.2707182320442;129;52	68.7218045112782;457;208	0	71.48	71.04	Down	0.106038
NM_021326	RBAK;	chr5:143179775:143181775:-	0.154122784484973;6;3887	0.17752979964494;7;3936	0.198598130841121;17;8543	0.145067698259188;3;2065	0;0;730	0.182370820668693;6;3284	0.3019	0.18	0.11	Down	0.673049
NM_021374	RGS20;	chr1:5018539:5020539:-	14.3683702989392;149;888	14.3422354104847;145;866	14.4011756061719;392;2330	0;0;435	0;0;301	0.952380952380952;5;520	0	14.37	0.32	Down	0.107511
NM_021374	RGS20	chr1:5018539:5020539:-	14.3683702989392;149;888	14.3422354104847;145;866	14.4011756061719;392;2330	0;0;435	0;0;301	0.952380952380952;5;520	0	14.37	0.32	Down	0.107511
NM_021380	IL20;	chr1:130910296:130912296:-	34.7826086956522;32;60	34.1176470588235;29;56	33.9901477832512;69;134	18.6206896551724;27;118	33.3333333333333;43;86	17.4863387978142;32;151	0	34.3	23.15	Down	0.0294551
NM_021380	IL20	chr1:130910296:130912296:-	34.7826086956522;32;60	34.1176470588235;29;56	33.9901477832512;69;134	18.6206896551724;27;118	33.3333333333333;43;86	17.4863387978142;32;151	0	34.3	23.15	Down	0.0294551
NM_021446	ORF11;	chr12:85823545:85825545:-	0;0;164	0;0;233	0.630252100840336;3;473	0.740740740740741;1;134	0.628930817610063;2;316	0;0;296	0.47362	0.21	0.46	Up	0.773196
NM_021480	TDH	chr14:63508092:63510092:-	33.1395348837209;171;345	32.9207920792079;133;271	33.2290852228303;425;854	51.5901060070671;146;137	66.6666666666667;58;29	43.5064935064935;201;261	0	33.1	53.92	Up	0.104566
NM_021559	ZNF24;	chr18:24019771:24021771:-	0;0;130	0;0;265	0;0;571	0.140845070422535;1;709	0;0;282	0;0;1097	0	0	0.05	Up	0.164948
NM_021559	ZFP191	chr18:24019771:24021771:-	0;0;130	0;0;265	0;0;571	0.140845070422535;1;709	0;0;282	0;0;1097	0	0	0.05	Up	0.164948
NM_022414	NGB;	chr12:87101539:87103539:-	0;0;220	0;0;162	0.129366106080207;1;772	3.03030303030303;6;192	6.33093525179856;88;1302	1.31004366812227;3;226	0	0.04	3.56	Up	0.0795287
NM_022414	NGB	chr12:87101539:87103539:-	0;0;220	0;0;162	0.129366106080207;1;772	3.03030303030303;6;192	6.33093525179856;88;1302	1.31004366812227;3;226	0	0.04	3.56	Up	0.0795287
NM_022415	PTGES;	chr2:30902297:30904297:-	0;0;396	0;0;533	0;0;1108	2.8030303030303;37;1283	16.597853014038;201;1010	3.91147709727226;76;1867	0	0	7.77	Up	0.228277
NM_022997	VPS35;	chr8:85298497:85300497:-	0;0;567	0;0;470	0.0749063670411985;1;1334	0;0;731	0.404858299595142;1;246	0.403632694248234;4;987	0.148936	0.02	0.27	Up	0.558174
NM_022997	VPS35	chr8:85298497:85300497:-	0;0;567	0;0;470	0.0749063670411985;1;1334	0;0;731	0.404858299595142;1;246	0.403632694248234;4;987	0.148936	0.02	0.27	Up	0.558174
NM_023223	CDC20;	chr4:118436343:118438343:-	0.230414746543779;1;433	0;0;433	0.0719424460431655;1;1389	0.875099443118536;11;1246	0;0;1906	0.5625;9;1591	0.22638	0.1	0.48	Up	0.618557
NM_023331	MRPL46;	chr7:78782089:78784089:-	0.699300699300699;1;142	0;0;96	0;0;298	0.177935943060498;1;561	0.444938820912125;4;895	0;0;1060	0.92846	0.23	0.21	Down	0.955817
NM_023503	ING2;	chr8:47674159:47676159:-	0;0;2962	0.0314267756128221;1;3181	0.104766893661603;8;7628	0;0;1119	0.0570125427594071;1;1753	0.151745068285281;4;2632	0.6777	0.05	0.07	Up	0.863034
NM_023503	ING2	chr8:47674159:47676159:-	0;0;2962	0.0314267756128221;1;3181	0.104766893661603;8;7628	0;0;1119	0.0570125427594071;1;1753	0.151745068285281;4;2632	0.6777	0.05	0.07	Up	0.863034
NM_024176	DRAP1;	chr19:5423979:5425979:-	0.0733675715333822;1;1362	0.0871080139372822;1;1147	0.0317057704502219;1;3153	0.210526315789474;1;474	0.45045045045045;1;221	0.154320987654321;1;647	0.087659	0.06	0.27	Up	0.531664
NM_024176	DRAP1	chr19:5423979:5425979:-	0.0733675715333822;1;1362	0.0871080139372822;1;1147	0.0317057704502219;1;3153	0.210526315789474;1;474	0.45045045045045;1;221	0.154320987654321;1;647	0.087659	0.06	0.27	Up	0.531664
NM_024198	GPX7	chr4:108405713:108407713:-	0.0625390869293308;1;1598	0.0609756097560976;1;1639	0.126689189189189;6;4730	1.49659863945578;11;724	0.319233838786911;4;1249	1.73460537727667;20;1133	0	0.08	1.18	Up	0.24595
NM_024198	GPX7;	chr4:108405713:108407713:-	0.0625390869293308;1;1598	0.0609756097560976;1;1639	0.126689189189189;6;4730	1.49659863945578;11;724	0.319233838786911;4;1249	1.73460537727667;20;1133	0	0.08	1.18	Up	0.24595
NM_024208	ECHDC3;	chr2:6211994:6213994:-	0.326441784548422;3;916	0;0;785	0.0932400932400932;2;2143	0.757575757575758;7;917	2.4799416484318;34;1337	0.967558338076266;17;1740	0.083905	0.14	1.4	Up	0.527246
NM_024290	TNFRSF23	chr7:143684872:143686872:-	0;0;726	0;0;646	0.0607164541590771;1;1646	0;0;365	0;0;336	3.90070921985816;22;542	0	0.02	1.3	Up	0.344624
NM_024290	TNFRSF23;	chr7:143684872:143686872:-	0;0;726	0;0;646	0.0607164541590771;1;1646	0;0;365	0;0;336	3.90070921985816;22;542	0	0.02	1.3	Up	0.344624
NM_024464		chr16:32098727:32100727:-	0.115008625646924;6;5211	0.12071463061323;5;4137	0.127944607511101;17;13270	0.78003120124805;5;636	0;0;238	0.341685649202733;3;875	0	0.12	0.37	Up	0.138439
NM_024472	CPTP;	chr4:155868440:155870440:-	0.146341463414634;6;4094	0.076413652572593;3;3923	0.120806616485457;13;10748	0.137551581843191;2;1452	0.32;2;623	0.234055002925688;4;1705	0.109359	0.11	0.23	Up	0.539028
NM_024475	UBLCP1;	chr11:44469548:44471548:-	0.842865743527995;14;1647	0.99009900990099;16;1600	0.91762252346194;44;4751	0.255918106206014;4;1559	0;0;299	0;0;2271	0.00095531	0.92	0.09	Down	0.44919
NM_025332	GTPBP8;	chr16:44745363:44747363:-	29.5381310418904;275;656	29.5060080106809;221;528	29.7465327594452;622;1469	0.745156482861401;10;1332	0.250375563345018;15;5976	0.571131879543095;11;1915	2.9884e-09	29.6	0.52	Down	0.992636
NM_025336	CHCHD3	chr6:33059152:33061152:-	0.0523560209424084;1;1909	0;0;1910	0.0550964187327824;3;5442	0.150602409638554;1;663	0.28735632183908;1;347	0.087719298245614;1;1139	0.086375	0.04	0.18	Up	0.528719
NM_025336	CHCHD3;	chr6:33059152:33061152:-	0.0523560209424084;1;1909	0;0;1910	0.0550964187327824;3;5442	0.150602409638554;1;663	0.28735632183908;1;347	0.087719298245614;1;1139	0.086375	0.04	0.18	Up	0.528719
NM_025505	BLZF1;	chr1:164306484:164308484:-	0.0611246943765281;1;1635	0;0;1538	0.162262401483542;7;4307	0.101419878296146;1;985	0;0;351	0.0786782061369001;1;1270	0.81074	0.07	0.06	Down	0.920471
NM_025510	ADPRM;	chr11:67051618:67053618:-	0.16220600162206;4;2462	0.0425894378194208;1;2347	0.0857387825092884;6;6992	0.198019801980198;2;1008	0.21551724137931;3;1389	0.117302052785924;2;1703	0.158245	0.1	0.18	Up	0.568483
NM_025545	APTX;	chr4:40701916:40703916:-	0;0;937	0;0;841	0.0795228628230616;2;2513	0.234192037470726;1;426	0;0;209	0;0;596	0.56564	0.03	0.08	Up	0.821797
NM_025560	OXLD1	chr11:120457063:120459063:-	0;0;2048	0.0486854917234664;1;2053	0.037821482602118;2;5286	0.397614314115308;2;501	0;0;502	1.13636363636364;3;261	0	0.03	0.51	Up	0.0220913
NM_025560	OXLD1;	chr11:120457063:120459063:-	0;0;2048	0.0486854917234664;1;2053	0.037821482602118;2;5286	0.397614314115308;2;501	0;0;502	1.13636363636364;3;261	0	0.03	0.51	Up	0.0220913
NM_025590	ACOT11	chr4:106798831:106800831:-	0;0;455	0;0;412	0;0;1010	3.03951367781155;10;319	0;0;302	2.60869565217391;12;448	0	0	1.88	Up	0.244477
NM_025590	ACOT11;	chr4:106798831:106800831:-	0;0;455	0;0;412	0;0;1010	3.03951367781155;10;319	0;0;302	2.60869565217391;12;448	0	0	1.88	Up	0.244477
NM_025593	POLR2L;	chr7:141474153:141476153:-	0.0834724540901502;2;2394	0;0;1969	0.0951625693893735;6;6299	0.158061116965227;3;1895	0.591715976331361;9;1512	0.228223659186002;6;2623	0.125077	0.06	0.33	Up	0.547865
NM_025647	CMPK1;	chr4:114986228:114988228:-	0.196947316592811;4;2027	0.0606060606060606;1;1649	0.0922679461155195;5;5414	0;0;216	0.232018561484919;1;430	0.396825396825397;1;251	0.48916	0.12	0.21	Up	0.78056
NM_025699	OSER1;	chr2:163418470:163420470:-	0.302915562287012;8;2633	0.130548302872063;3;2295	0.189513581806696;12;6320	0.144648023143684;3;2071	0.135455469014561;4;2949	0.232738557020946;9;3858	0.56954	0.21	0.17	Down	0.826215
NM_025739	RNF220	chr4:117495915:117497915:-	0.148809523809524;2;1342	0;0;831	0.0346740638002774;1;2883	0.163934426229508;1;609	0.103788271925272;2;1925	0.346020761245675;2;576	0.169062	0.06	0.2	Up	0.57732
NM_025739	RNF220;	chr4:117495915:117497915:-	0.148809523809524;2;1342	0;0;831	0.0346740638002774;1;2883	0.163934426229508;1;609	0.103788271925272;2;1925	0.346020761245675;2;576	0.169062	0.06	0.2	Up	0.57732
NM_025772	DTNBP1;	chr13:45001096:45003096:-	0.162790697674419;7;4293	0.0914076782449726;3;3279	0.117693213024716;12;10184	0.245098039215686;3;1221	0.38860103626943;3;769	0.27418723070897;7;2546	0.02114	0.12	0.3	Up	0.477172
NM_025794	ETFDH	chr3:79627767:79629767:-	0.131492439184747;2;1519	0.0683526999316473;1;1462	0.151057401812689;6;3966	0.326157860404436;5;1528	0;0;3384	0.267618198037467;6;2236	0.47762	0.12	0.2	Up	0.776141
NM_025794	ETFDH;	chr3:79627767:79629767:-	0.131492439184747;2;1519	0.0683526999316473;1;1462	0.151057401812689;6;3966	0.326157860404436;5;1528	0;0;3384	0.267618198037467;6;2236	0.47762	0.12	0.2	Up	0.776141
NM_025806	PLBD1;	chr6:136660893:136662893:-	0;0;1060	0;0;903	0;0;2766	5.09554140127389;32;596	0.147710487444609;1;676	2.71158586688578;33;1184	0	0	2.65	Up	0.301915
NM_025919	RPL11	chr4:136052371:136054371:-	0.0606060606060606;1;1649	0;0;1369	0.0569962952408093;2;3507	0;0;889	0;0;518	0.223338916806253;4;1787	0.67086	0.04	0.07	Up	0.860088
NM_025919	RPL11;	chr4:136052371:136054371:-	0.0606060606060606;1;1649	0;0;1369	0.0569962952408093;2;3507	0;0;889	0;0;518	0.223338916806253;4;1787	0.67086	0.04	0.07	Up	0.860088
NM_025920	THAP4;	chr1:93753838:93755838:-	0.0863185153215365;2;2315	0.26080476900149;7;2677	0.0341530054644809;2;5854	0.253004427577483;4;1577	0;0;580	0.263355906696765;7;2651	0.7034	0.13	0.17	Up	0.874816
NM_025995	FBXO5	chr10:5804465:5806465:-	0;0;984	0.267022696929239;2;747	0.0434027777777778;1;2303	0.217391304347826;2;918	0.0670690811535882;2;2980	0.142146410803127;2;1405	0.69974	0.1	0.14	Up	0.870398
NM_026029	GLOD4;	chr11:76242699:76244699:-	0;0;1017	0.192492781520693;2;1037	0.1778304682869;6;3368	0.218023255813953;3;1373	0.329489291598023;2;605	0.246609124537608;4;1618	0.114937	0.12	0.26	Up	0.544919
NM_026029	GLOD4	chr11:76242699:76244699:-	0;0;1017	0.192492781520693;2;1037	0.1778304682869;6;3368	0.218023255813953;3;1373	0.329489291598023;2;605	0.246609124537608;4;1618	0.114937	0.12	0.26	Up	0.544919
NM_026396	BRIX1	chr15:10484937:10486937:-	0.240384615384615;2;830	0;0;523	0.204918032786885;4;1948	0;0;395	5.35714285714286;9;159	0.536672629695885;3;556	0	0.15	1.96	Up	0.110457
NM_026396	BRIX1;	chr15:10484937:10486937:-	0.240384615384615;2;830	0;0;523	0.204918032786885;4;1948	0;0;395	5.35714285714286;9;159	0.536672629695885;3;556	0	0.15	1.96	Up	0.110457
NM_026483	MPHOSPH10	chr7:64391236:64393236:-	0.180831826401447;1;552	0;0;504	0.2708192281652;4;1473	0.285306704707561;2;699	0.193610842207164;2;1031	0;0;1041	0.94122	0.15	0.16	Up	0.958763
NM_026483	MPHOSPH10;	chr7:64391236:64393236:-	0.180831826401447;1;552	0;0;504	0.2708192281652;4;1473	0.285306704707561;2;699	0.193610842207164;2;1031	0;0;1041	0.94122	0.15	0.16	Up	0.958763
NM_026520	FAM122A;	chr19:24476474:24478474:-	0.29940119760479;1;333	0;0;320	0;0;899	0.590551181102362;6;1010	0.153688524590164;3;1949	0.292825768667643;4;1362	0.20588	0.1	0.35	Up	0.603829
NM_026533	RPS13;	chr7:116333190:116335190:-	0.0601322910402886;1;1662	0.116686114352392;2;1712	0.0455788514129444;2;4386	1.2108980827447;12;979	2.73141122913505;18;641	1.68498168498168;23;1342	0	0.07	1.88	Up	0.338733
NM_026533	RPS13	chr7:116333190:116335190:-	0.0601322910402886;1;1662	0.116686114352392;2;1712	0.0455788514129444;2;4386	1.2108980827447;12;979	2.73141122913505;18;641	1.68498168498168;23;1342	0	0.07	1.88	Up	0.338733
NM_026646	SLC25A22	chr7:141436874:141438874:-	0.115874855156431;1;862	0;0;919	0.0788643533123028;2;2534	0;0;285	0.492610837438424;1;202	0.187265917602996;1;533	0.3347	0.06	0.23	Up	0.687776
NM_026646	SLC25A22;	chr7:141436874:141438874:-	0.115874855156431;1;862	0;0;919	0.0788643533123028;2;2534	0;0;285	0.492610837438424;1;202	0.187265917602996;1;533	0.3347	0.06	0.23	Up	0.687776
NM_026662	PRPS2;	chrX:167381699:167383699:-	5.04261363636364;71;1337	7.11994868505452;111;1448	5.55411367765378;214;3639	29.9145299145299;175;410	12.9755080771235;249;1670	35.959595959596;356;634	0	5.91	26.28	Up	0.428571
NM_026681	CCDC88C;	chr12:101027983:101029983:-	0.124378109452736;4;3212	0.0454959053685168;1;2197	0.0862564692351926;6;6950	0;0;551	0.294334069168506;4;1355	0.476644423260248;5;1044	0.2896	0.09	0.26	Up	0.665685
NM_026724	RPL34;	chr3:130729337:130731337:-	0;0;919	0;0;797	0.151668351870576;3;1975	0.4;4;996	0;0;799	0.127551020408163;2;1566	0.38422	0.05	0.18	Up	0.726068
NM_026765	UCKL1	chr2:181580973:181582973:-	0.108459869848156;1;921	0.243013365735115;2;821	0.0414593698175788;1;2411	1.19760479041916;4;330	0;0;206	2.44444444444444;11;439	0	0.13	1.21	Up	0.209131
NM_026765	UCKL1;	chr2:181580973:181582973:-	0.108459869848156;1;921	0.243013365735115;2;821	0.0414593698175788;1;2411	1.19760479041916;4;330	0;0;206	2.44444444444444;11;439	0	0.13	1.21	Up	0.209131
NM_026789	WDR65;	chr4:118619405:118621405:-	0;0;268	0.531914893617021;1;187	0.174216027874564;1;573	0;0;236	0.628930817610063;2;316	0.216919739696312;1;460	0.85672	0.24	0.28	Up	0.935199
NM_026817	RABL2;	chr15:89590923:89592923:-	0.0814000814000814;2;2455	0.0431965442764579;1;2314	0.0506928016221697;3;5915	0;0;1565	1.0752688172043;6;552	0.219010074463425;5;2278	0	0.06	0.43	Up	0.131075
NM_026865	PTGES3L	chr11:101424333:101426333:-	0.15748031496063;3;1902	0.214247455811462;4;1863	0.211701308698999;11;5185	0.431034482758621;2;462	0;0;565	1.09140518417462;8;725	0	0.19	0.51	Up	0.0132548
NM_026865	PTGES3L;	chr11:101424333:101426333:-	0.15748031496063;3;1902	0.214247455811462;4;1863	0.211701308698999;11;5185	0.431034482758621;2;462	0;0;565	1.09140518417462;8;725	0	0.19	0.51	Up	0.0132548
NM_026912	SNX15;	chr19:6127215:6129215:-	0.108754758020663;2;1837	0;0;1663	0.129836406128278;5;3846	9.95475113122172;66;597	1.39186295503212;13;921	9.04761904761905;114;1146	0	0.08	6.8	Up	0.188513
NM_026912	SNX15	chr19:6127215:6129215:-	0.108754758020663;2;1837	0;0;1663	0.129836406128278;5;3846	9.95475113122172;66;597	1.39186295503212;13;921	9.04761904761905;114;1146	0	0.08	6.8	Up	0.188513
NM_026967	RHEBL1;	chr15:98880414:98882414:-	0.193610842207164;2;1031	0;0;846	0.261437908496732;6;2289	0.606060606060606;1;164	0;0;776	0;0;379	0.8277	0.15	0.2	Up	0.927835
NM_027011	KRT5	chr15:101711891:101713891:-	50.3496503496503;144;142	50.6666666666667;114;111	49.5639534883721;341;347	17.4311926605505;19;90	0;0;59	21.978021978022;40;142	0	50.19	13.14	Down	0.108984
NM_027115	MAPK1IP1;	chr7:138845267:138847267:-	0;0;2038	0.10443864229765;2;1913	0.0187020759304283;1;5346	0.403768506056528;3;740	0.0742390497401633;1;1346	0.782268578878748;6;761	0.20864	0.04	0.42	Up	0.605302
NM_027412	TTC9C;	chr19:8818294:8820294:-	0;0;1196	0;0;1149	0;0;2946	0;0;492	0.36697247706422;2;543	0.495867768595041;3;602	0	0	0.29	Up	0.191458
NM_027412	TTC9C	chr19:8818294:8820294:-	0;0;1196	0;0;1149	0;0;2946	0;0;492	0.36697247706422;2;543	0.495867768595041;3;602	0	0	0.29	Up	0.191458
NM_027426	DRAXIN;	chr4:148129698:148131698:-	0.16025641025641;1;623	0;0;611	0.053276505061268;1;1876	1.99882422104644;34;1667	7.19178082191781;21;271	1.67483660130719;41;2407	0	0.07	3.62	Up	0.257732
NM_027600	4921504E06RIK	chr2:19552910:19554910:-	0.0653167864141084;1;1530	0.0777604976671851;1;1285	0.0686813186813187;3;4365	0;0;117	0;0;477	0.34965034965035;1;285	0	0.07	0.12	Up	0.210604
NM_027787	RFX2;	chr17:56830008:56832008:-	0;0;561	0.242718446601942;1;411	0.152091254752852;2;1313	0.335570469798658;1;297	0;0;405	0.802568218298555;5;618	0.36598	0.13	0.38	Up	0.702504
NM_027862	ATP5H;	chr11:115418919:115420919:-	0;0;284	0.909090909090909;1;109	0;0;713	0.183823529411765;2;1086	0.0536480686695279;1;1863	0.111172873818788;2;1797	0	0.3	0.12	Down	0.0191458
NM_027902	TMPRSS6;	chr15:78467634:78469634:-	19.5460277427491;155;638	20.3288490284006;136;533	19.3675889328063;392;1632	48.2352941176471;82;88	33.3333333333333;27;54	48.062015503876;124;134	0	19.75	43.21	Up	0.11782
NM_027908	AMDHD1;	chr10:93539033:93541033:-	0.25;1;399	0;0;363	0.108108108108108;1;924	2.47349823321555;7;276	66.4429530201342;99;50	2.79329608938547;15;522	0	0.12	23.9	Up	0.00589102
NM_027921	SLC16A14;	chr1:84934083:84936083:-	10.2147417295415;176;1547	10.1102941176471;165;1467	10.0461301896463;392;3510	0.202020202020202;2;988	0.334821428571429;3;893	0.881057268722467;12;1350	7.1626e-07	10.12	0.47	Down	0.998527
NM_027993	FAM219A	chr4:41568527:41570527:-	7.3939833272925;204;2555	6.68;167;2333	7.09127671865973;491;6433	0.579374275782155;5;858	0;0;481	0.0942507068803016;1;1060	1.76749e-05	7.06	0.22	Down	0.989691
NM_027993	FAM219A;	chr4:41568527:41570527:-	7.3939833272925;204;2555	6.68;167;2333	7.09127671865973;491;6433	0.579374275782155;5;858	0;0;481	0.0942507068803016;1;1060	1.76749e-05	7.06	0.22	Down	0.989691
NM_028038	DDX28;	chr8:106010486:106012486:-	0.152361604875571;3;1966	0.0548847420417124;1;1821	0.0699545295557887;4;5714	0.218420094648708;6;2741	0.0654878847413229;1;1526	0.309966618979495;13;4181	0.24474	0.09	0.2	Up	0.634757
NM_028099	DUSP11;	chr6:85960667:85962667:-	0;0;911	0;0;830	0;0;1848	0.321543408360129;1;310	0;0;199	0.4;2;498	0	0	0.24	Up	0.332842
NM_028099	DUSP11	chr6:85960667:85962667:-	0;0;911	0;0;830	0;0;1848	0.321543408360129;1;310	0;0;199	0.4;2;498	0	0	0.24	Up	0.332842
NM_028135	TMEM163;	chr1:127677021:127679021:-	0.0912825193975354;4;4378	0.0819448238186288;3;3658	0.168271477984482;18;10679	0.940070505287897;8;843	0;0;381	2.01421800947867;34;1654	0	0.11	0.98	Up	0.0279823
NM_028232	SGOL1;	chr17:53688315:53690315:-	0.45045045045045;7;1547	0.418410041841004;6;1428	0.339869281045752;13;3812	0.0970873786407767;2;2058	0;0;2057	0.262085032032615;9;3425	0.02724	0.4	0.12	Down	0.487482
NM_028233	LRPPRC;	chr17:84789786:84791786:-	0.193829752867065;12;6179	0.0703977472720873;4;5678	0.165939401388974;27;16244	0.246778173841514;9;3638	0.120192307692308;1;831	0.150914921712884;8;5293	0.61302	0.14	0.17	Up	0.846834
NM_028259	P70S6K/P85S6K	chr11:86543807:86545807:-	0.0771604938271605;1;1295	0.088261253309797;1;1132	0.0718390804597701;2;2782	0;0;630	0.481347773766546;4;827	0;0;906	0	0.08	0.16	Up	0.0559647
NM_028259	RPS6KB1	chr11:86543807:86545807:-	0.0771604938271605;1;1295	0.088261253309797;1;1132	0.0718390804597701;2;2782	0;0;630	0.481347773766546;4;827	0;0;906	0	0.08	0.16	Up	0.0559647
NM_028259	RPS6KB1;	chr11:86543807:86545807:-	0.0771604938271605;1;1295	0.088261253309797;1;1132	0.0718390804597701;2;2782	0;0;630	0.481347773766546;4;827	0;0;906	0	0.08	0.16	Up	0.0559647
NM_028303	PDZD11;	chrX:100624907:100626907:-	0;0;2129	0.0531067445565587;1;1882	0.0416146483562214;2;4804	17.5855513307985;185;867	25.2781211372064;409;1209	24.089219330855;324;1021	0	0.03	22.32	Up	0.421208
NM_028404	TOP1MT	chr15:75677790:75679790:-	0;0;781	0;0;954	0;0;2335	8.16326530612245;16;180	8.43806104129264;47;510	3.38983050847458;10;285	0	0	6.66	Up	0.114875
NM_028404	TOP1MT;	chr15:75677790:75679790:-	0;0;781	0;0;954	0;0;2335	8.16326530612245;16;180	8.43806104129264;47;510	3.38983050847458;10;285	0	0	6.66	Up	0.114875
NM_028446	TRIP11	chr12:101912171:101914171:-	0.118483412322275;2;1686	0;0;2007	0.0704473406128919;4;5674	0.196078431372549;3;1527	0;0;1295	0.242365487154629;5;2058	0.36712	0.06	0.15	Up	0.705449
NM_028748	PAQR5	chr9:62025790:62027790:-	13.7302977232925;392;2463	15.1219512195122;372;2088	11.4530338751706;923;7136	10.6194690265487;108;909	48;60;65	11.0507246376812;183;1473	0	13.44	23.22	Up	0.413844
NM_028748	PAQR5;	chr9:62025790:62027790:-	13.7302977232925;392;2463	15.1219512195122;372;2088	11.4530338751706;923;7136	10.6194690265487;108;909	48;60;65	11.0507246376812;183;1473	0	13.44	23.22	Up	0.413844
NM_028870	CLTB;	chr13:54610272:54612272:-	0.0839395635142697;3;3571	0.0600781015319916;2;3327	0.0748432968472261;8;10681	0.129198966408269;1;773	0;0;444	0.346363186541316;7;2014	0	0.07	0.16	Up	0.089838
NM_028870	CLTB	chr13:54610272:54612272:-	0.0839395635142697;3;3571	0.0600781015319916;2;3327	0.0748432968472261;8;10681	0.129198966408269;1;773	0;0;444	0.346363186541316;7;2014	0	0.07	0.16	Up	0.089838
NM_028958	TAF7L;	chrX:134475490:134477490:-	100;81;0	100;92;0	100;225;0	78.7012987012987;303;82	58.3482944344704;325;232	81.5307820299501;490;111	0	100	72.86	Down	0.425626
NM_029010	GLB1L;	chr1:75209778:75211778:-	0;0;744	0;0;590	0;0;1457	1.5993265993266;19;1169	9.83606557377049;66;605	0.96921322690992;17;1737	0	0	4.13	Up	0.156112
NM_029070	TMEM114	chr16:8424136:8426136:-	2.04081632653061;2;96	0;0;86	0.387596899224806;1;257	3.75854214123007;33;845	1.60349854227405;11;675	3.79256965944272;49;1243	0.079139	0.81	3.05	Up	0.522828
NM_029092	TRMT10C;	chr16:56036774:56038774:-	0.168918918918919;2;1182	0;0;949	0;0;2684	0.316455696202532;1;315	0;0;153	0.33955857385399;2;587	0.25782	0.06	0.22	Up	0.648012
NM_029103	MANF	chr9:106890938:106892938:-	0.0474158368895211;1;2108	0.126849894291755;3;2362	0.0855285665412248;5;5841	0.302114803625378;1;330	0.161550888529887;1;618	0.325732899022801;2;612	0.034703	0.09	0.26	Up	0.494845
NM_029238	SLC35F4;	chr14:49524837:49526837:-	0.350058343057176;18;5124	0.344160034416003;16;4633	0.366584420162143;52;14133	0.442477876106195;4;900	5.54765291607397;39;664	0.460829493087558;7;1512	0	0.35	2.15	Up	0.0986745
NM_029238	SLC35F4	chr14:49524837:49526837:-	0.350058343057176;18;5124	0.344160034416003;16;4633	0.366584420162143;52;14133	0.442477876106195;4;900	5.54765291607397;39;664	0.460829493087558;7;1512	0	0.35	2.15	Up	0.0986745
NM_029432	4930402H24RIK	chr2:130839110:130841110:-	0.14571190674438;7;4797	0.0961307378034126;4;4157	0.101158727239286;11;10863	0.170068027210884;2;1174	0.39727582292849;7;1755	0.360082304526749;7;1937	0.053997	0.11	0.31	Up	0.5081
NM_029478	VMP1;	chr11:86682822:86684822:-	0.111049416990561;2;1799	0.0524383848977451;1;1906	0.0640614990390775;3;4680	0.196850393700787;1;507	0;0;537	0;0;980	0.8877	0.08	0.07	Down	0.94109
NM_029582	TXNDC11	chr16:11133532:11135532:-	0;0;1212	0.0860585197934595;1;1161	0.17223561832587;5;2898	0.526315789473684;2;378	0.130890052356021;1;763	0.27972027972028;2;713	0.145984	0.09	0.31	Up	0.556701
NM_029582	TXNDC11;	chr16:11133532:11135532:-	0;0;1212	0.0860585197934595;1;1161	0.17223561832587;5;2898	0.526315789473684;2;378	0.130890052356021;1;763	0.27972027972028;2;713	0.145984	0.09	0.31	Up	0.556701
NM_029690	ACTRT3;	chr3:30598870:30600870:-	0.0557724484104852;1;1792	0.282220131702728;6;2120	0.146076794657763;7;4785	1.06820049301561;13;1204	0;0;228	1.1611030478955;24;2043	0.198904	0.16	0.74	Up	0.599411
NM_029797	MND1	chr3:84154786:84156786:-	0.543478260869565;1;183	0;0;182	0;0;505	0;0;928	0;0;505	0.0887311446317657;1;1126	0.45532	0.18	0.03	Down	0.762887
NM_029847	ARSK;	chr13:76097660:76099660:-	0;0;2037	0.103788271925272;2;1925	0.153508771929825;7;4553	0.72992700729927;1;136	0;0;196	0;0;203	0.559	0.09	0.24	Up	0.81296
NM_029939	CCDC151;	chr9:22001634:22003634:-	10.0636942675159;158;1412	9.92616899097621;121;1098	10.0434449271659;393;3520	1.85676392572944;7;370	0.385356454720617;2;517	1.3953488372093;9;636	0	10.01	1.21	Down	0.402062
NM_029939	CCDC151	chr9:22001634:22003634:-	10.0636942675159;158;1412	9.92616899097621;121;1098	10.0434449271659;393;3520	1.85676392572944;7;370	0.385356454720617;2;517	1.3953488372093;9;636	0	10.01	1.21	Down	0.402062
NM_029974	DCST1;	chr3:89364239:89366239:-	62.8965517241379;456;269	62.7340823970037;335;199	62.8800917957544;1096;647	44.9404761904762;151;185	50;56;56	58.2456140350877;498;357	0	62.84	51.06	Down	0.240059
NM_030075	KLHDC8B;	chr9:108460581:108462581:-	0.190258751902588;5;2623	0.169491525423729;4;2356	0.081406707912732;5;6137	14.4599303135889;83;491	53.8745387453875;146;125	9.27659574468085;109;1066	0	0.15	25.87	Up	0.396171
NM_030220	SP2	chr11:96976688:96978688:-	0;0;286	0;0;179	0;0;581	0;0;717	0;0;312	0.300902708124373;3;994	0	0	0.1	Up	0.0589102
NM_030229	POLR3H;	chr15:81925213:81927213:-	0.0713775874375446;1;1400	0.106723585912487;1;936	0.0660938532716457;2;3024	0.412881915772089;5;1206	0.102669404517454;2;1946	1.22815304676429;26;2091	0	0.08	0.58	Up	0.125184
NM_031179	SF3B1	chr1:55026478:55028478:-	0.236127508854782;4;1690	0.120481927710843;2;1658	0.157444894287;7;4439	0;0;574	0.10752688172043;1;929	0.137362637362637;1;727	0.171195	0.17	0.08	Down	0.580265
NM_031869	PRKAB1;	chr5:116023428:116025428:-	0;0;598	0;0;665	0.285714285714286;5;1745	0.37037037037037;1;269	0;0;472	1.80722891566265;9;489	0.32258	0.1	0.73	Up	0.683358
NM_031869	PRKAB1	chr5:116023428:116025428:-	0;0;598	0;0;665	0.285714285714286;5;1745	0.37037037037037;1;269	0;0;472	1.80722891566265;9;489	0.32258	0.1	0.73	Up	0.683358
NM_032398	PLVAP	chr8:71510769:71512769:-	0;0;337	0;0;284	0.107181136120043;1;932	18.6363636363636;41;179	0;0;78	20.1030927835052;39;155	0	0.04	12.91	Up	0.385862
NM_032610	SPTBN4	chr7:27445589:27447589:-	0;0;149	0;0;123	0;0;373	9.25925925925926;35;343	0;0;168	11.0481586402266;78;628	0	0	6.77	Up	0.357879
NM_033322	LZTFL1;	chr9:123716557:123718557:-	0.0904568068747173;2;2209	0;0;1719	0.0923147934456497;4;4329	0.0838222967309304;1;1192	0;0;704	0.108225108225108;2;1846	0.94822	0.06	0.06	Up	0.961708
NM_033572	WBSCR16	chr5:134175767:134177767:-	0.43859649122807;2;454	0;0;492	0.0582072176949942;1;1717	2.17391304347826;3;135	0.709219858156028;2;280	0;0;243	0.29116	0.17	0.96	Up	0.66863
NM_033572	WBSCR16;	chr5:134175767:134177767:-	0.43859649122807;2;454	0;0;492	0.0582072176949942;1;1717	2.17391304347826;3;135	0.709219858156028;2;280	0;0;243	0.29116	0.17	0.96	Up	0.66863
NM_033596	HIST1H4A;	chr3:96262317:96264317:-	0.321543408360129;1;310	0.323624595469256;1;308	0;0;770	0;0;450	0.535905680600214;5;928	0.636942675159236;3;468	0.47804	0.22	0.39	Up	0.777614
NM_033596	HIST2H4	chr3:96262317:96264317:-	0.321543408360129;1;310	0.323624595469256;1;308	0;0;770	0;0;450	0.535905680600214;5;928	0.636942675159236;3;468	0.47804	0.22	0.39	Up	0.777614
NM_053076	RTN3;	chr19:7482291:7484291:-	0.203252032520325;3;1473	0.10515247108307;1;950	0.0910470409711684;3;3292	0.117924528301887;1;847	0;0;945	0.094876660341556;1;1053	0.28518	0.13	0.07	Down	0.664212
NM_053078	NREP	chr18:33462634:33464634:-	0;0;1932	0.0551571980143409;1;1812	0.0203128173877717;1;4922	1.02040816326531;2;194	0;0;1187	0;0;513	0	0.03	0.34	Up	0.166421
NM_053078	NREP;	chr18:33462634:33464634:-	0;0;1932	0.0551571980143409;1;1812	0.0203128173877717;1;4922	1.02040816326531;2;194	0;0;1187	0;0;513	0	0.03	0.34	Up	0.166421
NM_078477	KLF16;	chr10:80576296:80578296:-	0.127822752449936;3;2344	0.185270958777212;4;2155	0.192106182326231;11;5715	0.078064012490242;1;1280	0;0;1070	0.352578228294403;8;2261	0.83058	0.17	0.14	Down	0.930781
NM_078477	KLF16	chr10:80576296:80578296:-	0.127822752449936;3;2344	0.185270958777212;4;2155	0.192106182326231;11;5715	0.078064012490242;1;1280	0;0;1070	0.352578228294403;8;2261	0.83058	0.17	0.14	Down	0.930781
NM_080788	TTBK2;	chr2:120849584:120851584:-	0.0367647058823529;1;2719	0.081799591002045;2;2443	0.154820548909219;11;7094	0.492610837438424;2;404	0;0;287	0.0765110941086457;1;1306	0.56384	0.09	0.19	Up	0.818851
NM_130859	CARD10;	chr15:78802042:78804042:-	33.3333333333333;49;98	33.3333333333333;51;102	33.4277620396601;118;235	46.8085106382979;22;25	66.6666666666667;28;14	51.1904761904762;43;41	0	33.36	54.89	Up	0.120766
NM_133186	STEAP3;	chr1:120264280:120266280:-	0;0;1136	0.204918032786885;2;974	0.0742115027829314;2;2693	1.01960784313725;13;1262	33.3333333333333;21;42	1.3653483992467;29;2095	0	0.09	11.91	Up	0.0250368
NM_133684	MARC2;	chr1:184844847:184846847:-	0.043994720633524;1;2272	0.110497237569061;2;1808	0.0781402617698769;4;5115	0.108813928182807;1;918	0.0672947510094213;1;1485	0.20746887966805;4;1924	0.33354	0.08	0.13	Up	0.686303
NM_133693	RBM42;	chr7:30649228:30651228:-	0.203045685279188;2;983	0;0;615	0.0922509225092251;2;2166	1.19760479041916;2;165	0;0;291	0;0;375	0	0.1	0.4	Up	0.365243
NM_133697	SMIM14;	chr5:65491835:65493835:-	0.181818181818182;2;1098	0.275988960441582;3;1084	0.178316690442225;5;2799	0.174927113702624;3;1712	0;0;1605	0.361485376273414;11;3032	0.77594	0.21	0.18	Down	0.908689
NM_133722	ABHD17C;	chr7:84150893:84152893:-	0.11609907120743;3;2581	0.0446229361892012;1;2240	0.0427411312152728;3;7016	0.0769822940723634;1;1298	0.407055630936228;9;2202	0.473321858864028;11;2313	0.114596	0.07	0.32	Up	0.543446
NM_133726	ST13	chr15:81398694:81400694:-	0.0671591672263264;1;1488	0;0;1274	0;0;3130	0.642398286937901;3;464	0.273224043715847;1;365	0;0;893	0	0.02	0.31	Up	0.122239
NM_133726	ST13;	chr15:81398694:81400694:-	0.0671591672263264;1;1488	0;0;1274	0;0;3130	0.642398286937901;3;464	0.273224043715847;1;365	0;0;893	0	0.02	0.31	Up	0.122239
NM_133747	FAM98A;	chr17:75550946:75552946:-	0;0;625	0;0;582	0.0623441396508728;1;1603	0.225733634311512;1;442	0;0;463	0;0;685	0.5238	0.02	0.08	Up	0.804124
NM_133975	TRIP12;	chr1:84838304:84840304:-	0.110253583241455;3;2718	0.0868055555555556;2;2302	0.161812297734628;10;6170	0.201409869083585;2;991	0.107181136120043;2;1864	0.178997613365155;3;1673	0.29962	0.12	0.16	Up	0.670103
NM_133975	TRIP12	chr1:84838304:84840304:-	0.110253583241455;3;2718	0.0868055555555556;2;2302	0.161812297734628;10;6170	0.201409869083585;2;991	0.107181136120043;2;1864	0.178997613365155;3;1673	0.29962	0.12	0.16	Up	0.670103
NM_134037	ACLY	chr11:100527000:100529000:-	0.142585551330798;3;2101	0.156903765690377;3;1909	0.0822368421052632;4;4860	0.201816347124117;2;989	0.203458799593082;2;981	0;0;1364	0.91766	0.13	0.14	Up	0.951399
NM_134037	ACLY;	chr11:100527000:100529000:-	0.142585551330798;3;2101	0.156903765690377;3;1909	0.0822368421052632;4;4860	0.201816347124117;2;989	0.203458799593082;2;981	0;0;1364	0.91766	0.13	0.14	Up	0.951399
NM_134040	DDX1	chr12:13248174:13250174:-	0.120385232744783;6;4978	0.092528336803146;4;4319	0.12987012987013;14;10766	0;0;735	0;0;1227	0.136239782016349;2;1466	0.21502	0.11	0.05	Down	0.60972
NM_134040	DDX1;	chr12:13248174:13250174:-	0.120385232744783;6;4978	0.092528336803146;4;4319	0.12987012987013;14;10766	0;0;735	0;0;1227	0.136239782016349;2;1466	0.21502	0.11	0.05	Down	0.60972
NM_134048	CBLL1;	chr12:31498616:31500616:-	0.0815660685154976;1;1225	0.196850393700787;2;1014	0;0;2566	0.0638569604086845;1;1565	0.280373831775701;3;1067	0.352467270896274;7;1979	0.25048	0.09	0.23	Up	0.642121
NM_134058	PELO;	chr13:115089158:115091158:-	0;0;372	0;0;365	0;0;1110	0;0;341	0;0;209	0.268096514745308;1;372	0	0	0.09	Up	0.0810015
NM_134086	SLC38A1;	chr15:96640962:96642962:-	0.174825174825175;1;571	0.309119010819165;2;645	0;0;1471	0.45929018789144;11;2384	0;0;270	0.220372184133203;9;4075	0.70432	0.16	0.23	Up	0.876289
NM_134089	SCRIB;	chr15:76068730:76070730:-	0.375234521575985;4;1062	0.0903342366757001;1;1106	0;0;2572	0.464396284829721;3;643	0;0;622	0.145772594752187;2;1370	0.79966	0.16	0.2	Up	0.917526
NM_134130	ABHD3;	chr18:10705696:10707696:-	7.44314266023432;108;1343	6.55487804878049;86;1226	6.54925701706109;238;3396	0.749464668094218;7;927	0.0992063492063492;1;1007	0.762582613116421;15;1952	6.4262e-05	6.85	0.54	Down	0.997054
NM_134142	TMEM109;	chr19:10880743:10882743:-	0.103145951521403;2;1937	0.144613159797542;2;1381	0.104329681794471;4;3830	0.105596620908131;1;946	0;0;190	0.0679809653297077;1;1470	0.15288	0.12	0.06	Down	0.562592
NM_138669	EIF4A3;	chr11:119299043:119301043:-	3.78096479791395;145;3690	3.87904703726329;127;3147	3.89117367921544;369;9114	0.155763239875389;1;641	0.0436871996505024;1;2288	0.168067226890756;4;2376	1.2016e-07	3.85	0.12	Down	0.986745
NM_138749	PLXNB2	chr15:89179788:89181788:-	0.0927643784786642;2;2154	0.128150363092695;3;2338	0.0679463224052998;4;5883	0;0;261	0.0975134080936129;2;2049	0.588812561334642;6;1013	0	0.1	0.23	Up	0.12813
NM_138749	PLXNB2;	chr15:89179788:89181788:-	0.0927643784786642;2;2154	0.128150363092695;3;2338	0.0679463224052998;4;5883	0;0;261	0.0975134080936129;2;2049	0.588812561334642;6;1013	0	0.1	0.23	Up	0.12813
NM_138950	WDR81;	chr11:75453717:75455717:-	0;0;143	0;0;126	0;0;381	4.14201183431953;7;162	0;0;96	2.28471001757469;13;556	0	0	2.14	Up	0.0515464
NM_138950	WDR81	chr11:75453717:75455717:-	0;0;143	0;0;126	0;0;381	4.14201183431953;7;162	0;0;96	2.28471001757469;13;556	0	0	2.14	Up	0.0515464
NM_139143	SLC39A6;	chr18:24602817:24604817:-	0.15284677111196;4;2613	0.172711571675302;4;2312	0.0431965442764579;3;6942	0;0;245	0.122850122850123;1;813	0.378787878787879;1;263	0.72778	0.12	0.17	Up	0.885125
NM_139291	CDC26;	chr4:62407623:62409623:-	0.164744645799012;1;606	0.16366612111293;1;610	0.25706940874036;4;1552	0;0;181	0;0;176	1.7910447761194;6;329	0	0.2	0.6	Up	0.268041
NM_144551	TRIB2	chr12:15815785:15817785:-	0;0;889	0.110132158590308;1;907	0.116279069767442;3;2577	0.448430493273543;1;222	0.119047619047619;1;839	0.711743772241993;2;279	0.11626	0.08	0.43	Up	0.546392
NM_144800	MTSS1	chr15:59081026:59083026:-	0.137867647058824;6;4346	0.13262599469496;5;3765	0.107313851741786;13;12101	0.155400155400155;2;1285	0.116822429906542;2;1710	0.119904076738609;2;1666	0.77438	0.13	0.13	Up	0.905744
NM_144819	CCDC92;	chr5:124861221:124863221:-	0.11441647597254;4;3492	0.197863078749505;5;2522	0.100717612992572;8;7935	0.22271714922049;4;1792	0;0;260	0.16597510373444;4;2406	0.91742	0.14	0.13	Down	0.949926
NM_144850	RAPGEF3;	chr15:97766666:97768666:-	1.2987012987013;8;608	0.343642611683849;2;580	0.797872340425532;15;1865	0.22883295194508;2;872	0;0;481	0.546448087431694;7;1274	0.155962	0.81	0.26	Down	0.56701
NM_144861	RPRD1A;	chr18:24529204:24531204:-	0;0;605	0;0;484	0.0719424460431655;1;1389	0.126422250316056;1;790	0;0;1288	0.264900662251656;4;1506	0.2549	0.02	0.13	Up	0.643594
NM_144884	TOR1A;	chr2:30966918:30968918:-	0.190114068441065;1;525	0;0;670	0.161899622234215;3;1850	8.75420875420875;78;813	7.16009654062751;89;1154	5.1681706316653;63;1156	0	0.12	7.03	Up	0.22975
NM_144884	TOR1A	chr2:30966918:30968918:-	0.190114068441065;1;525	0;0;670	0.161899622234215;3;1850	8.75420875420875;78;813	7.16009654062751;89;1154	5.1681706316653;63;1156	0	0.12	7.03	Up	0.22975
NM_144892	NCOA5;	chr2:165033779:165035779:-	0.0601503759398496;2;3323	0.0700280112044818;2;2854	0.254524886877828;18;7054	0;0;697	0.208986415882968;2;955	0.306748466257669;3;975	0.71248	0.13	0.17	Up	0.879234
NM_144892	NCOA5	chr2:165033779:165035779:-	0.0601503759398496;2;3323	0.0700280112044818;2;2854	0.254524886877828;18;7054	0;0;697	0.208986415882968;2;955	0.306748466257669;3;975	0.71248	0.13	0.17	Up	0.879234
NM_145134	SPSB4;	chr9:97017355:97019355:-	0.0802568218298555;1;1245	0;0;995	0.166777851901268;5;2993	0;0;600	0.115340253748558;1;866	0.304259634888438;3;983	0.59916	0.08	0.14	Up	0.83947
NM_145367	TXNDC5	chr13:38527484:38529484:-	0;0;162	0.574712643678161;1;173	0.184842883548983;1;540	0.273224043715847;1;365	0;0;639	0;0;636	0.44672	0.25	0.09	Down	0.758468
NM_145367	TXNDC5;	chr13:38527484:38529484:-	0;0;162	0.574712643678161;1;173	0.184842883548983;1;540	0.273224043715847;1;365	0;0;639	0;0;636	0.44672	0.25	0.09	Down	0.758468
NM_145395	DUOXA1;	chr2:122312730:122314730:-	0;0;1057	0;0;1002	0;0;2923	1.21293800539084;9;733	0;0;224	1.00917431192661;11;1079	0	0	0.74	Up	0.197349
NM_145395	DUOXA1	chr2:122312730:122314730:-	0;0;1057	0;0;1002	0;0;2923	1.21293800539084;9;733	0;0;224	1.00917431192661;11;1079	0	0	0.74	Up	0.197349
NM_145401	PRKAG2;	chr5:25099642:25101642:-	0;0;927	0.104384133611691;1;957	0.0771902740254728;2;2589	0.231615518239722;4;1723	3.46749226006192;56;1559	0.512445095168375;14;2718	0	0.06	1.4	Up	0.285714
NM_145401	PRKAG2	chr5:25099642:25101642:-	0;0;927	0.104384133611691;1;957	0.0771902740254728;2;2589	0.231615518239722;4;1723	3.46749226006192;56;1559	0.512445095168375;14;2718	0	0.06	1.4	Up	0.285714
NM_145410	FAM173A	chr17:25791394:25793394:-	0;0;516	0.169204737732657;1;590	0.304506699147381;5;1637	0.104712041884817;1;954	0;0;507	0.225225225225225;3;1329	0.68426	0.16	0.11	Down	0.865979
NM_145410	FAM173A;	chr17:25791394:25793394:-	0;0;516	0.169204737732657;1;590	0.304506699147381;5;1637	0.104712041884817;1;954	0;0;507	0.225225225225225;3;1329	0.68426	0.16	0.11	Down	0.865979
NM_145436	CDC27	chr11:104549620:104551620:-	1.03626943005181;6;573	0.599700149925038;4;663	0.327064595257563;4;1219	0.260642919200695;3;1148	0;0;577	0.27063599458728;6;2211	0.100939	0.65	0.18	Down	0.533137
NM_145436	CDC27;	chr11:104549620:104551620:-	1.03626943005181;6;573	0.599700149925038;4;663	0.327064595257563;4;1219	0.260642919200695;3;1148	0;0;577	0.27063599458728;6;2211	0.100939	0.65	0.18	Down	0.533137
NM_145465	STK24;	chr14:121378230:121380230:-	0.061012812690665;1;1638	0.132187706543291;2;1511	0.0507485409794468;2;3939	0.240963855421687;3;1242	0;0;380	0.0761324704986677;2;2625	0.76316	0.08	0.11	Up	0.899853
NM_145465	STK24	chr14:121378230:121380230:-	0.061012812690665;1;1638	0.132187706543291;2;1511	0.0507485409794468;2;3939	0.240963855421687;3;1242	0;0;380	0.0761324704986677;2;2625	0.76316	0.08	0.11	Up	0.899853
NM_145475	CERK;	chr15:86185141:86187141:-	0;0;849	0;0;710	0.090702947845805;2;2203	0;0;108	0;0;448	0;0;236	0	0.03	0	Down	0.126657
NM_145480	RFC4	chr16:23126730:23128730:-	0.373134328358209;1;267	0.302114803625378;1;330	0;0;848	0.168208578637511;2;1187	0;0;99	0;0;1662	0.25528	0.23	0.06	Down	0.645066
NM_145480	RFC4;	chr16:23126730:23128730:-	0.373134328358209;1;267	0.302114803625378;1;330	0;0;848	0.168208578637511;2;1187	0;0;99	0;0;1662	0.25528	0.23	0.06	Down	0.645066
NM_145514	WDR26	chr1:181210978:181212978:-	0.0349406009783368;1;2861	0.0402090872537193;1;2486	0.0923929781336618;6;6488	0.0583771161704612;1;1712	0;0;20	0.159362549800797;4;2506	0.75484	0.06	0.07	Up	0.892489
NM_145514	WDR26;	chr1:181210978:181212978:-	0.0349406009783368;1;2861	0.0402090872537193;1;2486	0.0923929781336618;6;6488	0.0583771161704612;1;1712	0;0;20	0.159362549800797;4;2506	0.75484	0.06	0.07	Up	0.892489
NM_145518	NDUFS1	chr1:63175822:63177822:-	0.324149108589951;2;615	0.344234079173838;2;579	0.0732064421669107;1;1365	0.085397096498719;1;1170	0.483558994197292;5;1029	0.146520146520147;2;1363	0.95692	0.25	0.24	Down	0.963181
NM_145518	NDUFS1;	chr1:63175822:63177822:-	0.324149108589951;2;615	0.344234079173838;2;579	0.0732064421669107;1;1365	0.085397096498719;1;1170	0.483558994197292;5;1029	0.146520146520147;2;1363	0.95692	0.25	0.24	Down	0.963181
NM_145553	FAM76A;	chr4:132921551:132923551:-	0.0369685767097967;1;2704	0.163265306122449;4;2446	0.104058272632674;6;5760	0.0908265213442325;1;1100	0;0;817	0.396375990939977;7;1759	0.65204	0.1	0.16	Up	0.85567
NM_145569	MAT2A	chr6:72438558:72440558:-	0.223338916806253;4;1787	0.231035810550635;6;2591	0.0458505272810637;3;6540	0.151515151515152;2;1318	0.0809716599190283;1;1234	0.486223662884927;12;2456	0.62768	0.17	0.24	Up	0.848306
NM_145569	MAT2A;	chr6:72438558:72440558:-	0.223338916806253;4;1787	0.231035810550635;6;2591	0.0458505272810637;3;6540	0.151515151515152;2;1318	0.0809716599190283;1;1234	0.486223662884927;12;2456	0.62768	0.17	0.24	Up	0.848306
NM_145606	CHMP1A;	chr8:123211788:123213788:-	0;0;634	0;0;647	0.0588928150765607;1;1697	3.38983050847458;12;342	0.36231884057971;1;275	3.32594235033259;15;436	0	0.02	2.36	Up	0.377025
NM_145732	CTNNA2	chr6:77978667:77980667:-	0;0;1190	0;0;959	0.0704225352112676;2;2838	0.26246719160105;2;760	0;0;636	0.53639846743295;7;1298	0	0.02	0.27	Up	0.326951
NM_145732	CTNNA2;	chr6:77978667:77980667:-	0;0;1190	0;0;959	0.0704225352112676;2;2838	0.26246719160105;2;760	0;0;636	0.53639846743295;7;1298	0	0.02	0.27	Up	0.326951
NM_145758	BAP18;	chr11:70236914:70238914:-	0.265654648956357;7;2628	0.113938473224459;3;2630	0.103458468814662;7;6759	0.315706393054459;4;1263	0.120084058841189;4;3327	0.387784779447407;8;2055	0.30086	0.16	0.27	Up	0.671576
NM_145758	0610010K14RIK	chr11:70236914:70238914:-	0.265654648956357;7;2628	0.113938473224459;3;2630	0.103458468814662;7;6759	0.315706393054459;4;1263	0.120084058841189;4;3327	0.387784779447407;8;2055	0.30086	0.16	0.27	Up	0.671576
NM_145987	TMEM82;	chr4:141617633:141619633:-	0;0;544	0;0;569	0.0679347826086956;1;1471	3.1496062992126;8;246	0;0;59	2.30547550432277;8;339	0	0.02	1.82	Up	0.256259
NM_146016	EML6;	chr11:30025033:30027033:-	0;0;514	0;0;346	0.115740740740741;1;863	0;0;719	0;0;613	0.248756218905473;3;1203	0.65316	0.04	0.08	Up	0.857143
NM_146054	FERMT2;	chr14:45529065:45531065:-	0;0;183	0;0;171	0;0;617	0;0;788	0;0;202	0.193798449612403;2;1030	0	0	0.06	Up	0.0972018
NM_146054	FERMT2	chr14:45529065:45531065:-	0;0;183	0;0;171	0;0;617	0;0;788	0;0;202	0.193798449612403;2;1030	0	0	0.06	Up	0.0972018
NM_146156	PDIK1L;	chr4:134286846:134288846:-	0.0526454330086865;2;3797	0.0260078023407022;1;3844	0.0653716847217034;7;10701	0.134468848050202;3;2228	0.3;3;997	0.179802217560683;6;3331	0.03658	0.05	0.2	Up	0.496318
NM_146169	PAIP2B;	chr6:83830741:83832741:-	0;0;1391	0;0;1263	0;0;3299	0.167130919220056;3;1792	0;0;849	0.0722021660649819;2;2768	0	0	0.08	Up	0.328424
NM_146576	OLFR459	chr6:41771297:41773297:-	49.9254843517139;335;336	49.1319444444444;283;293	50;759;759	38.2352941176471;13;21	49.2537313432836;33;34	50;46;46	0	49.69	45.83	Down	0.313697
NM_147219	ABCA5;	chr11:110336716:110338716:-	0.184331797235023;8;4332	0.0503397936068462;2;3971	0.123685837971552;12;9690	0.36101083032491;1;276	0.183891136447223;5;2714	0.287769784172662;4;1386	0.069921	0.12	0.28	Up	0.519882
NM_148938	SLC1A3;	chr15:8709807:8711807:-	0.0951776649746193;3;3149	0.0419639110365086;1;2382	0.100603621730382;7;6951	0.101936799184506;1;980	0;0;455	0.154918667699458;2;1289	0.90316	0.08	0.09	Up	0.942563
NM_148938	SLC1A3	chr15:8709807:8711807:-	0.0951776649746193;3;3149	0.0419639110365086;1;2382	0.100603621730382;7;6951	0.101936799184506;1;980	0;0;455	0.154918667699458;2;1289	0.90316	0.08	0.09	Up	0.942563
NM_152915	DNER;	chr1:84695221:84697221:-	0.269299820466786;3;1111	0;0;1064	0.119284294234592;3;2512	0;0;361	0;0;60	0.269541778975741;2;740	0.75538	0.13	0.09	Down	0.895434
NM_152947	OVOL2;	chr2:144330362:144332362:-	0;0;473	0;0;488	0.126823081800888;2;1575	0.658978583196046;4;603	0;0;448	0.65237651444548;7;1066	0.150799	0.04	0.44	Up	0.561119
NM_153421	PHC3	chr3:30968415:30970415:-	0.0575705238917674;1;1736	0.0598802395209581;1;1669	0.142551674982181;6;4203	0.325732899022801;2;612	0;0;291	0.204708290685773;2;975	0.4144	0.09	0.18	Up	0.743741
NM_153421	PHC3;	chr3:30968415:30970415:-	0.0575705238917674;1;1736	0.0598802395209581;1;1669	0.142551674982181;6;4203	0.325732899022801;2;612	0;0;291	0.204708290685773;2;975	0.4144	0.09	0.18	Up	0.743741
NM_153525	TMEM41B;	chr7:109985230:109987230:-	0.213675213675214;3;1401	0.0784929356357928;1;1273	0.0279173646007817;1;3581	0.200803212851406;3;1491	0;0;180	0.359527478171546;7;1940	0.53418	0.11	0.19	Up	0.808542
NM_153535	FAM149A	chr8:45381291:45383291:-	0.243605359317905;2;819	0;0;681	0.097799511002445;2;2043	2.72727272727273;6;214	19.047619047619;16;68	3.03951367781155;10;319	0	0.11	8.27	Up	0.379971
NM_153535	FAM149A;	chr8:45381291:45383291:-	0.243605359317905;2;819	0;0;681	0.097799511002445;2;2043	2.72727272727273;6;214	19.047619047619;16;68	3.03951367781155;10;319	0	0.11	8.27	Up	0.379971
NM_153550	DIRC2;	chr16:35768356:35770356:-	0;0;263	0;0;159	0;0;829	0;0;525	0;0;692	0.226500566251416;2;881	0	0	0.08	Up	0.139912
NM_153554	ALDH18A1;	chr19:40587463:40589463:-	0.333704115684093;3;896	0.5;4;796	0.334288443170965;7;2087	1.34770889487871;5;366	0.191938579654511;1;520	0;0;631	0	0.39	0.51	Up	0.178203
NM_153563	STRIP1;	chr3:107630710:107632710:-	0.0459981600735971;1;2173	0.102880658436214;2;1942	0.108459869848156;6;5526	0;0;500	0;0;594	0.0931098696461825;1;1073	0.21206	0.09	0.03	Down	0.606775
NM_153578	NIPA1	chr7:56018573:56020573:-	0.150432493418578;4;2655	0.158793171893609;4;2515	0.114926016376957;8;6953	0.0710227272727273;1;1407	0.214362272240086;2;931	0.489236790606654;10;2034	0	0.14	0.26	Up	0.368189
NM_153578	NIPA1;	chr7:56018573:56020573:-	0.150432493418578;4;2655	0.158793171893609;4;2515	0.114926016376957;8;6953	0.0710227272727273;1;1407	0.214362272240086;2;931	0.489236790606654;10;2034	0	0.14	0.26	Up	0.368189
NM_153794	FAM210A;	chr18:68299333:68301333:-	0.0793440888653795;3;3778	0.14194464158978;4;2814	0.0830564784053156;8;9624	0;0;535	0;0;938	0;0;926	0	0.1	0	Down	0.173785
NM_170756	SPATA2	chr2:167491874:167493874:-	0.169779286926995;6;3528	0.160513643659711;5;3110	0.0933488914819137;8;8562	0.101419878296146;1;985	0.0987654320987654;2;2023	0;0;1333	0.144561	0.14	0.07	Down	0.555228
NM_170779	WWC1	chr11:35979089:35981089:-	0;0;1183	0.102354145342886;1;976	0.117096018735363;3;2559	0.262697022767075;3;1139	2.07557211282597;39;1840	0.484532240029817;13;2670	0	0.07	0.94	Up	0.0353461
NM_170779	WWC1;	chr11:35979089:35981089:-	0;0;1183	0.102354145342886;1;976	0.117096018735363;3;2559	0.262697022767075;3;1139	2.07557211282597;39;1840	0.484532240029817;13;2670	0	0.07	0.94	Up	0.0353461
NM_172054	TXNDC9;	chr1:37996208:37998208:-	0.0330961442991891;2;6041	0.0634115409004439;3;4728	0.053615709402855;8;14913	0.0655737704918033;1;1524	0.182260024301337;3;1643	0.149644594089039;4;2669	0.083176	0.05	0.13	Up	0.525773
NM_172086	RPL32;	chr6:115807743:115809743:-	0.0485908649173955;1;2057	0.130434782608696;3;2297	0.142475512021371;8;5607	0.0943396226415094;1;1059	0.306044376434583;4;1303	0.265392781316348;5;1879	0.182563	0.11	0.22	Up	0.589102
NM_172300	UBE2Z;	chr11:96064364:96066364:-	0;0;1980	0.139664804469274;3;2145	0.137197736237352;8;5823	0;0;1237	0;0;302	0.106007067137809;3;2827	0.38264	0.09	0.04	Down	0.721649
NM_172385	ZFP536	chr7:37768752:37770752:-	0.317460317460317;2;628	0;0;766	0.199468085106383;3;1501	0.301750150875075;5;1652	0.0847457627118644;1;1179	0.447027268663388;10;2227	0.49356	0.17	0.28	Up	0.782032
NM_172385	ZNF536;	chr7:37768752:37770752:-	0.317460317460317;2;628	0;0;766	0.199468085106383;3;1501	0.301750150875075;5;1652	0.0847457627118644;1;1179	0.447027268663388;10;2227	0.49356	0.17	0.28	Up	0.782032
NM_172396	SMIM7;	chr8:72570048:72572048:-	0;0;1656	0.0662690523525514;1;1508	0.143815915627996;6;4166	0.33003300330033;3;906	0;0;393	0.182704019488429;3;1639	0.3874	0.07	0.17	Up	0.729013
NM_172440	STXBP5L;	chr16:37383958:37385958:-	0.111482720178372;1;896	0.15220700152207;1;656	0.0434593654932638;1;2300	0;0;288	5.79064587973274;26;423	0.61652281134402;5;806	0	0.1	2.14	Up	0.141384
NM_172474	TYW3;	chr3:154596098:154598098:-	0.069060773480663;1;1447	0.264550264550265;4;1508	0.0590144585423429;2;3387	0.299222022740874;5;1666	0.0472366556447803;1;2116	0.0839630562552477;2;2380	0.90874	0.13	0.14	Up	0.944035
NM_172597	TXNDC16;	chr14:45218394:45220394:-	0.276625172890733;4;1442	0;0;1483	0.024931438544004;1;4010	0;0;547	0;0;470	0.101214574898785;1;987	0.51906	0.1	0.03	Down	0.798233
NM_172598	WDHD1;	chr14:47275857:47277857:-	0.181488203266788;4;2200	0.247933884297521;6;2414	0.1669449081803;10;5980	0.0801924619085806;1;1246	0.248138957816377;4;1608	0.284252416145537;5;1754	0.94014	0.2	0.2	Up	0.95729
NM_172598	WDHD1	chr14:47275857:47277857:-	0.181488203266788;4;2200	0.247933884297521;6;2414	0.1669449081803;10;5980	0.0801924619085806;1;1246	0.248138957816377;4;1608	0.284252416145537;5;1754	0.94014	0.2	0.2	Up	0.95729
NM_172726		chr5:143314360:143316360:-	0.1629043518734;7;4290	0.0839983200335993;4;4758	0.0931887495764148;11;11793	0.0593119810201661;1;1685	0;0;1329	0.110741971207087;3;2706	0.23472	0.11	0.06	Down	0.624448
NM_172800	SDK2;	chr11:114064951:114066951:-	0.0596302921884317;1;1676	0.140745953553835;2;1419	0.047812574707148;2;4181	0.586510263929619;2;339	0;0;776	0.97629009762901;7;710	0	0.08	0.52	Up	0.0147275
NM_172861	SLC7A14;	chr3:31309319:31311319:-	0.181378476420798;3;1651	0.0647249190938511;1;1544	0.154639175257732;6;3874	0.678294573643411;7;1025	0.080450522928399;2;2484	1.29659643435981;24;1827	0	0.13	0.69	Up	0.237113
NM_172875	AZIN2	chr4:128961455:128963455:-	3.43849698688408;97;2724	3.67243562684677;87;2282	3.60956534817266;240;6409	8.17307692307692;119;1337	66.5625;213;107	4.20560747663551;108;2460	0	3.57	26.31	Up	0.251841
NM_172875	AZIN2;	chr4:128961455:128963455:-	3.43849698688408;97;2724	3.67243562684677;87;2282	3.60956534817266;240;6409	8.17307692307692;119;1337	66.5625;213;107	4.20560747663551;108;2460	0	3.57	26.31	Up	0.251841
NM_172893	PARP12;	chr6:39117349:39119349:-	0.0852757248436612;3;3515	0.094846664558963;3;3160	0.130162110992782;11;8440	8.68240670220868;114;1199	68.2974559686889;349;162	10.8426966292135;193;1587	0	0.1	29.27	Up	0.312224
NM_172951	SNTG2;	chr12:30372375:30374375:-	0;0;252	0.45045045045045;1;221	0.193050193050193;1;517	12.258064516129;57;408	0;0;356	11.1475409836066;68;542	0	0.21	7.8	Up	0.0692194
NM_172998	RNFT2;	chr5:118243861:118245861:-	0.124378109452736;2;1606	0.0531914893617021;1;1879	0.111756817165847;5;4469	0.154320987654321;2;1294	0;0;1915	0.5;10;1990	0	0.1	0.22	Up	0.272459
NM_172998	RNFT2	chr5:118243861:118245861:-	0.124378109452736;2;1606	0.0531914893617021;1;1879	0.111756817165847;5;4469	0.154320987654321;2;1294	0;0;1915	0.5;10;1990	0	0.1	0.22	Up	0.272459
NM_173443	VCPIP1;	chr1:9747382:9749382:-	0.0593119810201661;1;1685	0;0;1681	0.0504159314343332;2;3965	0.0541711809317443;1;1845	0;0;1507	0.226843100189036;6;2639	0.46548	0.04	0.09	Up	0.767305
NM_173748	NUDCD3;	chr11:6199451:6201451:-	0.162689804772234;3;1841	0.152671755725191;3;1962	0.147617039223956;7;4735	0.162074554294976;1;616	0.334448160535117;1;298	0.487012987012987;3;613	0	0.15	0.33	Up	0.0471281
NM_173748	NUDCD3	chr11:6199451:6201451:-	0.162689804772234;3;1841	0.152671755725191;3;1962	0.147617039223956;7;4735	0.162074554294976;1;616	0.334448160535117;1;298	0.487012987012987;3;613	0	0.15	0.33	Up	0.0471281
NM_174988	CDH22;	chr2:165233737:165235737:-	0.0252908447142135;1;3953	0.09807126511932;3;3056	0.0723888314374354;7;9663	1.14472608340147;28;2418	0;0;846	0.454545454545455;16;3504	0	0.07	0.53	Up	0.207658
NM_174988	CDH22	chr2:165233737:165235737:-	0.0252908447142135;1;3953	0.09807126511932;3;3056	0.0723888314374354;7;9663	1.14472608340147;28;2418	0;0;846	0.454545454545455;16;3504	0	0.07	0.53	Up	0.207658
NM_175033		chr7:28290134:28292134:-	0;0;374	0;0;319	0.119047619047619;1;839	2.11081794195251;8;371	13.9240506329114;88;544	1.28087831655993;14;1079	0	0.04	5.77	Up	0.359352
NM_175092	RHOF	chr5:123131629:123133629:-	16.8091168091168;59;292	16.8734491315136;68;335	16.8131868131868;153;757	8.10810810810811;126;1428	0.167785234899329;1;595	9.78407557354926;290;2674	0	16.83	6.02	Down	0.275405
NM_175092	RHOF;	chr5:123131629:123133629:-	16.8091168091168;59;292	16.8734491315136;68;335	16.8131868131868;153;757	8.10810810810811;126;1428	0.167785234899329;1;595	9.78407557354926;290;2674	0	16.83	6.02	Down	0.275405
NM_175126	ZCCHC3	chr2:152414044:152416044:-	0.166759310728182;3;1796	0.0434216239687364;1;2302	0;0;5492	0.213349588540079;7;3274	0.119331742243437;5;4185	0.176125244618395;9;5101	0.155339	0.07	0.17	Up	0.565538
NM_175201	RNF38	chr4:44166538:44168538:-	0.0593119810201661;1;1685	0.179856115107914;3;1665	0.0674157303370786;3;4447	0.201816347124117;2;989	0;0;408	0.190234622701332;3;1574	0.7272	0.1	0.13	Up	0.88218
NM_175201	RNF38;	chr4:44166538:44168538:-	0.0593119810201661;1;1685	0.179856115107914;3;1665	0.0674157303370786;3;4447	0.201816347124117;2;989	0;0;408	0.190234622701332;3;1574	0.7272	0.1	0.13	Up	0.88218
NM_175259	SHISA4;	chr1:135374063:135376063:-	0;0;168	0;0;147	0;0;367	1.41025641025641;11;769	0.176678445229682;1;565	1.82450043440487;21;1130	0	0	1.14	Up	0.0324006
NM_175274	TTYH3;	chr5:140648031:140650031:-	0;0;837	0.159489633173844;1;626	0;0;2050	0.19714144898965;4;2025	0.206896551724138;3;1447	0.250417362270451;9;3585	0.041316	0.05	0.22	Up	0.499264
NM_175283	SRD5A1;	chr13:69610463:69612463:-	2.72401433691756;114;4071	1.99893390191898;75;3677	1.83842304156879;180;9611	0.318217979315831;4;1253	0.102774922918808;2;1944	0.353565114908662;6;1691	0.0024383	2.19	0.26	Down	0.458027
NM_175319	PAPL;	chr7:28630015:28632015:-	0.215982721382289;1;462	0;0;466	0;0;1141	7.90598290598291;111;1293	29.047619047619;122;298	9.35010482180294;223;2162	0	0.07	15.43	Up	0.360825
NM_175319	PAPL	chr7:28630015:28632015:-	0.215982721382289;1;462	0;0;466	0;0;1141	7.90598290598291;111;1293	29.047619047619;122;298	9.35010482180294;223;2162	0	0.07	15.43	Up	0.360825
NM_175384	CDCA2;	chr14:67714841:67716841:-	0.0811688311688312;1;1231	0;0;1081	0.0382116927779901;1;2616	0.308641975308642;1;323	0;0;322	0.193050193050193;1;517	0.2426	0.04	0.17	Up	0.630339
NM_175494	ZNF367;	chr13:64152199:64154199:-	0.0995685363425158;3;3010	0.138600138600139;4;2882	0.0834260289210234;6;7186	0.367872470876763;6;1625	0;0;446	0.173988690735102;4;2295	0.56512	0.11	0.18	Up	0.820324
NM_175523	PPM1K;	chr6:57534426:57536426:-	0;0;1064	0;0;709	0.0437062937062937;1;2287	0.18450184501845;1;541	0;0;746	0.60790273556231;4;654	0	0.01	0.26	Up	0.32106
NM_175523	PPM1K	chr6:57534426:57536426:-	0;0;1064	0;0;709	0.0437062937062937;1;2287	0.18450184501845;1;541	0;0;746	0.60790273556231;4;654	0	0.01	0.26	Up	0.32106
NM_175562	RAB39A;	chr9:53705232:53707232:-	0.121802679658953;1;820	0;0;684	0.0489715964740451;1;2041	0.819672131147541;4;484	0.0314861460957179;1;3175	0.570125427594071;5;872	0	0.06	0.47	Up	0.410898
NM_175562	RAB39	chr9:53705232:53707232:-	0.121802679658953;1;820	0;0;684	0.0489715964740451;1;2041	0.819672131147541;4;484	0.0314861460957179;1;3175	0.570125427594071;5;872	0	0.06	0.47	Up	0.410898
NM_175641	LTBP4;	chr7:27336612:27338612:-	0.0561797752808989;1;1779	0.0576368876080692;1;1734	0.0965950253561942;4;4137	2.47933884297521;3;118	0;0;837	1.31291028446389;6;451	0	0.07	1.26	Up	0.356406
NM_176847	USH1G;	chr11:115320918:115322918:-	29.0470723306544;253;618	28.6082474226804;222;554	28.3511777301927;662;1673	12.1879588839941;83;598	25.686591276252;159;460	14.8984198645598;132;754	0	28.67	17.59	Down	0.017673
NM_176847	USH1G	chr11:115320918:115322918:-	29.0470723306544;253;618	28.6082474226804;222;554	28.3511777301927;662;1673	12.1879588839941;83;598	25.686591276252;159;460	14.8984198645598;132;754	0	28.67	17.59	Down	0.017673
NM_176913	DPEP2;	chr8:105995423:105997423:-	50.9259259259259;55;53	49.3827160493827;40;41	50;231;231	50;31;31	50;34;34	53.4296028880866;148;129	0.44462	50.1	51.14	Up	0.756996
NM_176954		chr10:81481709:81483709:-	19.6581196581197;46;188	20.2127659574468;19;75	20.1995012468828;81;320	0.388953714507974;10;2561	0.145137880986938;1;688	0.528576148001321;16;3011	4.2262e-08	20.02	0.35	Down	0.995582
NM_177102	TMEM91;	chr7:25674166:25676166:-	0;0;790	0.121802679658953;1;820	0.0972289742343218;2;2055	5.08083140877598;22;411	0;0;416	6.66666666666667;59;826	0	0.07	3.92	Up	0.354934
NM_177102	TMEM91	chr7:25674166:25676166:-	0;0;790	0.121802679658953;1;820	0.0972289742343218;2;2055	5.08083140877598;22;411	0;0;416	6.66666666666667;59;826	0	0.07	3.92	Up	0.354934
NM_177129	CNTN2	chr1:132541940:132543940:-	0;0;1292	0;0;931	0.0455788514129444;1;2193	0.739827373612824;6;805	0.0888888888888889;1;1124	0.784655623365301;9;1138	0	0.02	0.54	Up	0.0309278
NM_177129	CNTN2;	chr1:132541940:132543940:-	0;0;1292	0;0;931	0.0455788514129444;1;2193	0.739827373612824;6;805	0.0888888888888889;1;1124	0.784655623365301;9;1138	0	0.02	0.54	Up	0.0309278
NM_177289	CBFA2T3	chr8:122677175:122679175:-	0.151343170639425;4;2639	0.0813008130081301;2;2458	0.165268243071447;13;7853	0.282565696524442;10;3529	0;0;345	0.304471931493815;16;5239	0.56792	0.13	0.2	Up	0.824742
NM_177289	CBFA2T3;	chr8:122677175:122679175:-	0.151343170639425;4;2639	0.0813008130081301;2;2458	0.165268243071447;13;7853	0.282565696524442;10;3529	0;0;345	0.304471931493815;16;5239	0.56792	0.13	0.2	Up	0.824742
NM_177331	GEN1;	chr12:11264787:11266787:-	0.0936329588014981;3;3201	0;0;2827	0.0822658361734634;7;8502	0.0762195121951219;1;1311	0.104493207941484;2;1912	0.183891136447223;5;2714	0.22336	0.06	0.12	Up	0.615611
NM_177412	TMCC1	chr6:116192374:116194374:-	0.1573564122738;2;1269	0.0839630562552477;1;1190	0;0;2630	0;0;280	0;0;410	0.174216027874564;1;573	0.77678	0.08	0.06	Down	0.910162
NM_177412	TMCC1;	chr6:116192374:116194374:-	0.1573564122738;2;1269	0.0839630562552477;1;1190	0;0;2630	0;0;280	0;0;410	0.174216027874564;1;573	0.77678	0.08	0.06	Down	0.910162
NM_177589	ULK4;	chr9:121276172:121278172:-	0;0;489	0;0;377	0;0;894	0.371402042711235;4;1073	0;0;336	0.341763499658236;5;1458	0	0	0.24	Up	0.399116
NM_177610		chr2:122297165:122299165:-	0.080450522928399;1;1242	0.0876424189307625;1;1140	0.166611129623459;5;2996	0.593119810201661;5;838	0;0;718	0.471698113207547;5;1055	0	0.11	0.35	Up	0.195876
NM_177699	FHOD1;	chr8:105346970:105348970:-	0.154241645244216;3;1942	0.16260162601626;3;1842	0.267993874425727;14;5210	0.279329608938547;2;714	0.373412994772218;5;1334	0.0755287009063444;1;1323	0.642	0.19	0.24	Up	0.852725
NM_177753	SOX21;	chr14:118236030:118238030:-	0.114678899082569;1;871	0;0;999	0.0388500388500388;1;2573	0;0;462	0;0;188	0.193423597678917;2;1032	0.86382	0.05	0.06	Up	0.936672
NM_177811	ZFP459	chr13:67420418:67422418:-	66.6666666666667;342;171	66.7307692307692;347;173	66.5646518745218;870;437	27.7777777777778;15;39	19.1693290734824;60;253	15.7232704402516;25;134	0	66.65	20.89	Down	0.0942563
NM_178086	FA2H;	chr8:111392821:111394821:-	0.310972900932919;7;2244	0.218435998252512;5;2284	0.271542360608255;15;5509	0.4;4;996	0;0;818	0.3584229390681;7;1946	0.91828	0.27	0.25	Down	0.952872
NM_178118	DIXDC1;	chr9:50726984:50728984:-	0.0879507475813544;2;2272	0.10126582278481;2;1973	0.107158165452207;5;4661	0;0;190	0;0;1052	0;0;297	0	0.1	0	Down	0.407953
NM_178380	DHX38	chr8:109564601:109566601:-	0;0;566	0;0;479	0;0;1668	0;0;997	0;0;1564	0.237953599048186;4;1677	0	0	0.08	Up	0.37408
NM_178695	PRRG4;	chr2:104848850:104850850:-	0;0;1176	0.102774922918808;1;972	0.172637030643073;4;2313	0.12853470437018;1;777	0.196850393700787;1;507	0.0909090909090909;1;1099	0.47028	0.09	0.14	Up	0.77025
NM_178695	PRRG4	chr2:104848850:104850850:-	0;0;1176	0.102774922918808;1;972	0.172637030643073;4;2313	0.12853470437018;1;777	0.196850393700787;1;507	0.0909090909090909;1;1099	0.47028	0.09	0.14	Up	0.77025
NM_178907	MAPKAPK3;	chr9:107288877:107290877:-	0.116144018583043;1;860	0.136054421768707;1;734	0.196001568012544;5;2546	6.76416819012797;74;1020	0;0;392	7.41360089186176;133;1661	0	0.15	4.73	Up	0.394698
NM_183250	TMA7	chr9:109081381:109083381:-	0;0;238	0;0;294	0;0;771	0.0721500721500721;1;1385	1.0250569476082;9;869	0.218698742482231;4;1825	0	0	0.44	Up	0.397644
NM_183250	TMA7;	chr9:109081381:109083381:-	0;0;238	0;0;294	0;0;771	0.0721500721500721;1;1385	1.0250569476082;9;869	0.218698742482231;4;1825	0	0	0.44	Up	0.397644
NM_183251	AAMDC;	chr7:97578497:97580497:-	0;0;509	0;0;395	0.0972762645914397;1;1027	0.441083805923125;7;1580	0.33003300330033;1;302	0.300450676014021;6;1991	0.0037759	0.03	0.36	Up	0.462445
NM_183251	AAMDC	chr7:97578497:97580497:-	0;0;509	0;0;395	0.0972762645914397;1;1027	0.441083805923125;7;1580	0.33003300330033;1;302	0.300450676014021;6;1991	0.0037759	0.03	0.36	Up	0.462445
NM_183308	PON2;	chr6:5297373:5299373:-	0;0;988	0;0;876	0.0400801603206413;1;2494	1.34529147982063;3;220	17.1875;44;212	2;6;294	0	0.01	6.84	Up	0.319588
NM_183392	NUP54;	chr5:92434199:92436199:-	0.111234705228031;1;898	0.259067357512953;2;770	0.210304942166141;4;1898	0.210084033613445;2;950	0;0;190	0.0826446280991736;1;1209	0.26992	0.19	0.1	Down	0.658321
NM_197943	SGSM2;	chr11:74896080:74898080:-	0.0771604938271605;2;2590	0.223089793641941;4;1789	0.306007408600419;19;6190	0.215849522047487;7;3236	0.0798084596967279;1;1252	0.244370745330773;14;5715	0.80562	0.2	0.18	Down	0.918999
NM_198167	TMEM63B;	chr17:45685218:45687218:-	0.0785545954438335;1;1272	0.138504155124654;2;1442	0.0958772770853308;3;3126	0.352360817477097;5;1414	0.221729490022173;1;450	0.302768166089965;7;2305	0.0110587	0.1	0.29	Up	0.471281
NM_198418		chr17:43629299:43631299:-	0.16750418760469;3;1788	0.133067198935462;2;1501	0.023094688221709;1;4329	2.97029702970297;12;392	7.54716981132075;24;294	3.43580470162749;19;534	0	0.11	4.65	Up	0.153166
NM_198622	H1FX	chr6:87980482:87982482:-	0;0;1255	0;0;1022	0.100066711140761;3;2995	0.175808720112518;5;2839	0.0754147812971342;1;1325	0.184956843403206;9;4857	0.081657	0.03	0.15	Up	0.5243
NM_198703	WNK1;	chr6:120037655:120039655:-	0.141342756183746;2;1413	0.268997982515131;4;1483	0.137048880767474;6;4372	0.558035714285714;5;891	0.231928875144956;6;2581	0.123762376237624;2;1614	0.4247	0.18	0.3	Up	0.748159
NM_198967	TMTC1;	chr6:148443352:148445352:-	0.139372822299652;2;1433	0.0878734622144113;1;1137	0.111049416990561;4;3598	1.36054421768707;4;290	0;0;349	0.55045871559633;3;542	0	0.11	0.64	Up	0.30486
NM_199145	MRI;	chr6:34877065:34879065:-	0;0;195	0;0;116	0.523560209424084;2;380	0;0;412	0.505050505050505;1;197	0.238095238095238;2;838	0.76372	0.17	0.25	Up	0.901325
NM_201364		chr1:163993781:163995781:-	3.6096256684492;27;721	2.98701298701299;23;747	4.52289023717595;82;1731	0.555555555555556;1;179	0;0;110	0.172711571675302;1;578	0.00188193	3.71	0.24	Down	0.456554
NM_201371	PRMT8;	chr6:127768159:127770159:-	0.10989010989011;1;909	0.221729490022173;2;900	0.0672796591163938;3;4456	1.29151291512915;7;535	0.124378109452736;1;803	0.352733686067019;2;565	0	0.13	0.59	Up	0.300442
NM_201531	KCNF1;	chr12:17175888:17177888:-	0.0633312222925903;1;1578	0.194174757281553;3;1542	0.0967117988394584;4;4132	0;0;191	0;0;993	1.06382978723404;8;744	0	0.12	0.35	Up	0.0662739
NM_205823	TLR12;	chr4:128617619:128619619:-	0;0;643	0;0;619	0.0626959247648903;1;1594	12.8;16;109	40;74;111	17.1206225680934;44;213	0	0.02	23.31	Up	0.250368
NM_205823	TLR12	chr4:128617619:128619619:-	0;0;643	0;0;619	0.0626959247648903;1;1594	12.8;16;109	40;74;111	17.1206225680934;44;213	0	0.02	23.31	Up	0.250368
NM_207209	SEC24B	chr3:130059907:130061907:-	0.0526315789473684;1;1899	0.0581057524694945;1;1720	0.211416490486258;11;5192	0;0;474	0.143061516452074;2;1396	0.127713920817369;1;782	0.81626	0.11	0.09	Down	0.926362

## Sheet: CHG-all info
refseq_mrna	Symbol	position	WT1	WT2	WT3	Gm364-KO1	Gm364-KO2	Gm364-KO3	pvalue	mean1	mean2	Up.Down	qvalue
NM_001001885	TMEM151A;	chr19:5084477:5086477:-	0.155957579538366;5;3201	0.033003300330033;1;3029	0.133722343787989;11;8215	0.357909806728704;5;1392	0;0;174	0.137741046831956;3;2175	0.63052	0.11	0.17	Up	0.735513
NM_001004150	A4GALT	chr15:83250774:83252774:-	0.112930547713156;2;1769	0;0;1357	0.077120822622108;3;3887	0.253485424588086;2;787	0;0;119	0.550206327372765;8;1446	0.27644	0.06	0.27	Up	0.451709
NM_001005859	RPL34;	chr3:130729398:130731398:-	0;0;583	0.198019801980198;1;504	0.238663484486873;3;1254	0;0;754	0;0;596	0.257510729613734;3;1162	0.62554	0.15	0.09	Down	0.731055
NM_001008231	DAAM2;	chr17:49563337:49565337:-	0;0;2313	0;0;1830	0.0416146483562214;2;4804	0;0;418	0;0;276	0.313971742543171;2;635	0	0.01	0.1	Up	0.0832095
NM_001008423	CCDC177;	chr12:80759715:80761715:-	0;0;1004	0.320855614973262;3;932	0.177619893428064;5;2810	0;0;462	0;0;709	0.176678445229682;1;565	0.38436	0.17	0.06	Down	0.551263
NM_001013025	TGFBRAP1;	chr1:43097622:43099622:-	0.111856823266219;2;1786	0.0671140939597315;1;1489	0.0203045685279188;1;4924	0;0;1095	0.100908173562059;3;2970	0.120918984280532;2;1652	0.87762	0.07	0.07	Up	0.895988
NM_001013756	GRHL3;	chr4:135572620:135574620:-	0;0;684	0;0;556	0;0;1482	0;0;875	0;0;1084	0.395569620253165;5;1259	0	0	0.13	Up	0.141159
NM_001024136		chr4:47056306:47058306:-	0;0;1705	0;0;1629	0.0851426138782461;4;4694	0.387596899224806;2;514	0.263620386643234;3;1135	0.0801282051282051;1;1247	0.083076	0.03	0.24	Up	0.313522
NM_001024139	ADAMTS15;	chr9:30921452:30923452:-	0;0;100	0;0;120	0;0;510	0.301431801055011;4;1323	0.213447171824973;2;935	0.0988630746416213;2;2021	0	0	0.2	Up	0.224368
NM_001024539	SHC2;	chr10:79636918:79638918:-	0;0;639	0.165837479270315;1;602	0.129785853341986;2;1539	0;0;267	0;0;280	0.707547169811321;3;421	0.59956	0.1	0.24	Up	0.707281
NM_001024720		chr1:150992435:150994435:-	0.174216027874564;5;2865	0.0705467372134039;2;2833	0.0620809535634467;5;8049	0.310880829015544;3;962	0.146198830409357;1;683	0.261096605744125;3;1146	0.086582	0.1	0.24	Up	0.320951
NM_001024857	TTBK2;	chr2:120849418:120851418:-	0.0740466493891151;2;2699	0;0;2416	0.0857632933104631;6;6990	1.22850122850123;5;402	0;0;287	0.0869565217391304;1;1149	0	0.05	0.44	Up	0.112927
NM_001025067	LRIG2;	chr3:104510856:104512856:-	0.0325309043591412;1;3073	0.135777325186694;4;2942	0.0536480686695279;4;7452	0.22883295194508;3;1308	0;0;702	0.0913659205116492;2;2187	0.67932	0.07	0.11	Up	0.774146
NM_001025067	LRIG2	chr3:104510856:104512856:-	0.0325309043591412;1;3073	0.135777325186694;4;2942	0.0536480686695279;4;7452	0.22883295194508;3;1308	0;0;702	0.0913659205116492;2;2187	0.67932	0.07	0.11	Up	0.774146
NM_001029873	UNC13A	chr8:71670757:71672757:-	0;0;1533	0;0;1598	0.0770218228498075;3;3892	0.0614628149969269;1;1626	0;0;1375	0.282942603071948;7;2467	0.37654	0.03	0.11	Up	0.543834
NM_001029979	SAFB2;	chr17:56583583:56585583:-	0;0;2347	0.0455996352029184;1;2192	0.121338186860808;7;5762	0.0669792364367046;1;1492	0.256016385048643;5;1948	0.175561797752809;5;2843	0.165281	0.06	0.17	Up	0.374443
NM_001029985	KCP;	chr6:29506952:29508952:-	0;0;864	0.128865979381443;1;775	0.126103404791929;3;2376	0;0;974	0.104493207941484;1;956	0.132013201320132;2;1513	0.9213	0.08	0.08	Down	0.934621
NM_001031667	GSK3A;	chr7:25236851:25238851:-	0.129198966408269;2;1546	0.0683060109289618;1;1463	0.0273972602739726;1;3649	0;0;140	0;0;580	0.383141762452107;2;520	0.708	0.07	0.13	Up	0.789004
NM_001031808	MRPL41;	chr2:24974098:24976098:-	0;0;723	0.293685756240822;2;679	0.0551876379690949;1;1811	0.0579710144927536;1;1724	0.0786472670074715;2;2541	0.161616161616162;4;2471	0.86832	0.12	0.1	Down	0.885587
NM_001033128	BBS1	chr19:4905627:4907627:-	0;0;275	0.25974025974026;1;384	0;0;782	0;0;575	0;0;385	0.181159420289855;2;1102	0.81624	0.09	0.06	Down	0.854383
NM_001033135	RNF149;	chr1:39576347:39578347:-	0.0814995925020375;1;1226	0.156862745098039;2;1273	0;0;3687	0.36941263391208;10;2697	0.0938086303939962;1;1065	0.278009452321379;10;3587	0.145324	0.08	0.25	Up	0.36107
NM_001033140	SDHAF1;	chr7:30321375:30323375:-	0.420168067226891;4;948	0.124223602484472;1;804	0.0878348704435661;2;2275	0;0;370	0.32258064516129;1;309	0;0;369	0.5304	0.21	0.11	Down	0.659733
NM_001033191	NAA11;	chr5:97391330:97393330:-	0.249376558603491;2;800	0.272108843537415;2;733	0.0955566172957477;2;2091	0.460829493087558;2;432	0;0;296	0.340715502555366;2;585	0.70046	0.21	0.27	Up	0.786033
NM_001033191	NAA11	chr5:97391330:97393330:-	0.249376558603491;2;800	0.272108843537415;2;733	0.0955566172957477;2;2091	0.460829493087558;2;432	0;0;296	0.340715502555366;2;585	0.70046	0.21	0.27	Up	0.786033
NM_001033276	KMT2D;	chr15:98870205:98872205:-	0;0;193	0;0;212	0.427350427350427;2;466	0;0;263	0.255102040816327;1;391	0;0;376	0.74672	0.14	0.09	Down	0.81575
NM_001033276	KMT2D	chr15:98870205:98872205:-	0;0;193	0;0;212	0.427350427350427;2;466	0;0;263	0.255102040816327;1;391	0;0;376	0.74672	0.14	0.09	Down	0.81575
NM_001033293	UAP1L1;	chr2:25364626:25366626:-	0.0483208504469679;2;4137	0.0289939112786315;1;3448	0.119643245594953;11;9183	0.196850393700787;1;507	0.288850375505488;5;1726	0.133511348464619;1;748	0.056216	0.07	0.21	Up	0.300149
NM_001033339	MMP25;	chr17:23644269:23646269:-	0.0543478260869565;1;1839	0;0;1810	0.0435824798431031;2;4587	0.155763239875389;2;1282	6.49717514124294;46;662	0.165929203539823;3;1805	0	0.03	2.27	Up	0.0742942
NM_001033348	RALGAPA2	chr2:146511004:146513004:-	0.0911577028258888;1;1096	0;0;1150	0.113507377979569;3;2640	0;0;1235	6.03864734299517;25;389	0;0;1460	0	0.07	2.01	Up	0.117385
NM_001033348	RALGAPA2;	chr2:146511004:146513004:-	0.0911577028258888;1;1096	0;0;1150	0.113507377979569;3;2640	0;0;1235	6.03864734299517;25;389	0;0;1460	0	0.07	2.01	Up	0.117385
NM_001036684	ATP2B2;	chr6:113890376:113892376:-	0;0;680	0.37037037037037;2;538	0.130548302872063;2;1530	0;0;341	0;0;270	0.223713646532438;1;446	0.52136	0.17	0.07	Down	0.655275
NM_001036684	ATP2B2	chr6:113890376:113892376:-	0;0;680	0.37037037037037;2;538	0.130548302872063;2;1530	0;0;341	0;0;270	0.223713646532438;1;446	0.52136	0.17	0.07	Down	0.655275
NM_001038993	RNF38	chr4:44167283:44169283:-	0;0;887	0.113378684807256;1;881	0.0424268137462877;1;2356	0;0;615	0.641025641025641;2;310	0.226757369614512;2;880	0.28096	0.05	0.29	Up	0.466568
NM_001038993	RNF38;	chr4:44167283:44169283:-	0;0;887	0.113378684807256;1;881	0.0424268137462877;1;2356	0;0;615	0.641025641025641;2;310	0.226757369614512;2;880	0.28096	0.05	0.29	Up	0.466568
NM_001039093	TOM1L2;	chr11:60351905:60353905:-	0.731707317073171;6;814	0.590841949778434;4;673	0.91941590048675;17;1832	0.0613120784794605;1;1630	0;0;1038	0.404694455685957;10;2461	0.0199404	0.75	0.16	Down	0.265973
NM_001039184	CEP350	chr1:155972255:155974255:-	0;0;1046	0;0;952	0.177147918511957;4;2254	0;0;162	0.0547345374931582;1;1826	0;0;194	0.5452	0.06	0.02	Down	0.673105
NM_001039243	ERICH4	chr7:25614892:25616892:-	0.36101083032491;7;1932	0.5125284738041;9;1747	0.833995234312947;42;4994	0.321888412017167;3;929	0.176056338028169;1;567	0.222222222222222;4;1796	0.087137	0.57	0.24	Down	0.322437
NM_001039392	TMSB10;	chr6:72957232:72959232:-	0;0;1204	0;0;1091	0.0340715502555366;1;2934	0.196270853778214;2;1017	0.420168067226891;1;237	0.126984126984127;2;1573	0	0.01	0.25	Up	0.17682
NM_001039392	TMSB10	chr6:72957232:72959232:-	0;0;1204	0;0;1091	0.0340715502555366;1;2934	0.196270853778214;2;1017	0.420168067226891;1;237	0.126984126984127;2;1573	0	0.01	0.25	Up	0.17682
NM_001039494	TEX40;	chr19:6924380:6926380:-	0;0;1516	0;0;1269	0.106326422115896;4;3758	0.0932835820895522;1;1071	0;0;524	0.205620287868403;3;1456	0.40614	0.04	0.1	Up	0.56315
NM_001040130	TMEM141	chr2:25621002:25623002:-	0.218698742482231;8;3650	0.0583941605839416;2;3423	0.0930809804529941;9;9660	0.174978127734033;2;1141	0;0;532	0.148920327624721;2;1341	0.84316	0.12	0.11	Down	0.869242
NM_001040130	TMEM141;	chr2:25621002:25623002:-	0.218698742482231;8;3650	0.0583941605839416;2;3423	0.0930809804529941;9;9660	0.174978127734033;2;1141	0;0;532	0.148920327624721;2;1341	0.84316	0.12	0.11	Down	0.869242
NM_001042451	SNCA;	chr6:60828004:60830004:-	0;0;404	0;0;439	0.14760147601476;2;1353	0;0;260	0.174978127734033;2;1141	0;0;649	0.91058	0.05	0.06	Up	0.922734
NM_001045515		chr16:91010095:91012095:-	0;0;313	0;0;592	0.0551876379690949;1;1811	0;0;563	0.136612021857924;1;731	0.105485232067511;1;947	0.24056	0.02	0.08	Up	0.429421
NM_001045524	KIAA1377;	chr9:8133294:8135294:-	0.0800640512409928;1;1248	0.222551928783383;3;1345	0.207715133531157;7;3363	0;0;90	0.0915750915750916;1;1091	0;0;371	0.062759	0.17	0.03	Down	0.304606
NM_001048178	GHR	chr15:3582352:3584352:-	0.251256281407035;1;397	0.241545893719807;1;413	0;0;1061	0.156985871271586;1;636	0;0;690	0;0;908	0.3146	0.16	0.05	Down	0.491828
NM_001048178	GHR;	chr15:3582352:3584352:-	0.251256281407035;1;397	0.241545893719807;1;413	0;0;1061	0.156985871271586;1;636	0;0;690	0;0;908	0.3146	0.16	0.05	Down	0.491828
NM_001048217	SPINK11;	chr18:44195177:44197177:-	0;0;1314	0;0;1249	0;0;3081	0;0;351	0.170068027210884;1;587	0;0;688	0	0	0.06	Up	0.0980684
NM_001079824	HNRNPH3	chr10:63022849:63024849:-	0.313971742543171;2;635	0;0;444	0.142247510668563;2;1404	0.159235668789809;1;627	0.202839756592292;2;984	0.140350877192982;2;1423	0.87602	0.15	0.17	Up	0.893016
NM_001080931	MED13;	chr11:86356525:86358525:-	0.0808407437348424;1;1236	0.087260034904014;1;1145	0.0496647628507574;2;4025	0.238663484486873;1;418	0;0;143	0.287769784172662;2;693	0	0.07	0.18	Up	0.0326895
NM_001080981	DDX23	chr15:98661889:98663889:-	0.0533902829684997;1;1872	0.225988700564972;4;1766	0.106951871657754;5;4670	0.258397932816537;4;1544	0.171821305841924;1;581	0.278440731901352;7;2507	0.150896	0.13	0.24	Up	0.365527
NM_001081034	FBXO11	chr17:88064285:88066285:-	0.12531328320802;1;797	0.29940119760479;2;666	0.0987166831194472;2;2024	0.303643724696356;3;985	0;0;254	0.158478605388273;3;1890	0.85904	0.17	0.15	Down	0.878158
NM_001081034	FBXO11;	chr17:88064285:88066285:-	0.12531328320802;1;797	0.29940119760479;2;666	0.0987166831194472;2;2024	0.303643724696356;3;985	0;0;254	0.158478605388273;3;1890	0.85904	0.17	0.15	Down	0.878158
NM_001081061	BDP1;	chr13:100103070:100105070:-	0.0791139240506329;1;1263	0;0;927	0.0814000814000814;2;2455	0;0;1311	0.0938526513374003;2;2129	0.315955766192733;6;1893	0.44176	0.05	0.14	Up	0.591382
NM_001081111	TMF1;	chr6:97178124:97180124:-	0.185873605947955;1;537	0;0;380	0.058411214953271;1;1711	0.231080300404391;4;1727	0.500625782227785;4;795	0.151630022744503;4;2634	0.147983	0.08	0.29	Up	0.362556
NM_001081150		chr8:36248516:36250516:-	0.0550660792951542;1;1815	0.0723065798987708;1;1382	0.176912870411322;8;4514	0.244200244200244;2;817	0.07097232079489;1;1408	0.394011032308905;5;1264	0.25162	0.1	0.24	Up	0.435364
NM_001081179	HEATR5B;	chr17:78834381:78836381:-	0.0299132515704457;1;3342	0.0339904826648538;1;2941	0.10223642172524;8;7817	0;0;563	0;0;543	0.344827586206897;4;1156	0.63836	0.06	0.11	Up	0.7474
NM_001081232		chr5:36695021:36697021:-	0.127648710748021;5;3912	0.285225328009127;10;3496	0.128636453591926;13;10093	0.213599145603418;6;2803	0;0;292	0.195652173913043;9;4591	0.63578	0.18	0.14	Down	0.745914
NM_001081335		chr17:46545388:46547388:-	0.040048057669203;1;2496	0.120530333467256;3;2486	0.116163292399602;7;6019	0.178890876565295;1;558	0;0;217	0.268096514745308;2;744	0.5319	0.09	0.15	Up	0.661218
NM_001081348	HECW1;	chr13:14522226:14524226:-	0;0;1023	0.179694519317161;2;1111	0.0597014925373134;2;3348	0.088261253309797;1;1132	0;0;1417	0;0;1610	0.45168	0.08	0.03	Down	0.598811
NM_001081435	FBXO47;	chr11:97883154:97885154:-	0.131233595800525;2;1522	0.0935453695042095;1;1068	0.0874125874125874;3;3429	0.392927308447937;4;1014	0;0;528	0.0742942050520059;1;1345	0	0.1	0.16	Up	0.0371471
NM_001082536	MKL1;	chr15:81189757:81191757:-	0.143936667866139;4;2775	0.0375657400450789;1;2661	0.070482097547223;5;7089	0.185013876040703;2;1079	0.443131462333826;3;674	0.124455507156192;2;1605	0.179324	0.08	0.25	Up	0.384844
NM_001085493	NDUFAF6;	chr4:11075205:11077205:-	0;0;430	0;0;348	0.112739571589628;1;886	0;0;742	0.288184438040346;1;346	0.0843881856540084;1;1184	0.40638	0.04	0.12	Up	0.566122
NM_001085555	TCP11	chr17:28079639:28081639:-	0.148026315789474;9;6071	0.0916590284142988;5;5450	0.0805910006715917;12;14878	0.203915171288744;5;2447	0;0;223	0.170454545454545;6;3514	0.7997	0.11	0.12	Up	0.843982
NM_001099299	AJAP1;	chr4:153481830:153483830:-	0;0;3267	0.122812404052809;4;3253	0.0599664188054689;5;8333	0.193050193050193;2;1034	0.175029171528588;3;1711	0.36697247706422;8;2172	0.059876	0.06	0.25	Up	0.301634
NM_001099664	NPW	chr17:24657425:24659425:-	0;0;149	0;0;173	0;0;489	0.571428571428571;4;696	0.154798761609907;1;645	0.405268490374873;4;983	0	0	0.38	Up	0.0757801
NM_001101534	SULT2A4	chr7:13988588:13990588:-	0.0432338953739732;1;2312	0;0;1791	0.166597251145356;8;4794	0.412371134020619;4;966	0;0;328	0.102722136620442;2;1945	0.48874	0.07	0.17	Up	0.628529
NM_001109902	RNFT2	chr5:118244025:118246025:-	0.054525627044711;1;1833	0.139146567717996;3;2153	0.136932707355243;7;5105	0.215208034433286;3;1391	0.045024763619991;1;2220	0.0932835820895522;2;2142	0.90124	0.11	0.12	Up	0.915305
NM_001109902	RNFT2;	chr5:118244025:118246025:-	0.054525627044711;1;1833	0.139146567717996;3;2153	0.136932707355243;7;5105	0.215208034433286;3;1391	0.045024763619991;1;2220	0.0932835820895522;2;2142	0.90124	0.11	0.12	Up	0.915305
NM_001109988	NREP	chr18:33463029:33465029:-	0;0;1102	0.193423597678917;2;1032	0.0714540907466952;2;2797	0;0;130	0.355239786856128;4;1122	0.554016620498615;2;359	0.27888	0.09	0.3	Up	0.459138
NM_001109988	NREP;	chr18:33463029:33465029:-	0;0;1102	0.193423597678917;2;1032	0.0714540907466952;2;2797	0;0;130	0.355239786856128;4;1122	0.554016620498615;2;359	0.27888	0.09	0.3	Up	0.459138
NM_001109989	NREP;	chr18:33462699:33464699:-	0;0;1102	0.193423597678917;2;1032	0.0714540907466952;2;2797	0;0;130	0.355239786856128;4;1122	0.554016620498615;2;359	0.27888	0.09	0.3	Up	0.457652
NM_001109989	NREP	chr18:33462699:33464699:-	0;0;1102	0.193423597678917;2;1032	0.0714540907466952;2;2797	0;0;130	0.355239786856128;4;1122	0.554016620498615;2;359	0.27888	0.09	0.3	Up	0.457652
NM_001109993	TMEM141	chr2:25621005:25623005:-	0.218698742482231;8;3650	0.0583941605839416;2;3423	0.0930809804529941;9;9660	0.174978127734033;2;1141	0;0;532	0.148920327624721;2;1341	0.84316	0.12	0.11	Down	0.870728
NM_001109993	TMEM141;	chr2:25621005:25623005:-	0.218698742482231;8;3650	0.0583941605839416;2;3423	0.0930809804529941;9;9660	0.174978127734033;2;1141	0;0;532	0.148920327624721;2;1341	0.84316	0.12	0.11	Down	0.870728
NM_001110162	CDCA2;	chr14:67714610:67716610:-	0;0;1763	0.129032258064516;2;1548	0.107816711590297;4;3706	0.216919739696312;1;460	0.216919739696312;1;460	0.13531799729364;1;738	0.083676	0.08	0.19	Up	0.315007
NM_001111288	SCO2;	chr15:89372818:89374818:-	0.308641975308642;6;1938	0.138888888888889;2;1438	0.257120253164557;13;5043	0;0;1068	0;0;3143	0.204220558202859;3;1466	0.119961	0.23	0.07	Down	0.340267
NM_001112744	ARHGEF16;	chr4:154298895:154300895:-	0.0443852640923214;1;2252	0.05824111822947;1;1716	0.13202565069785;7;5295	0;0;542	0.25974025974026;1;384	0.173913043478261;1;574	0.45932	0.08	0.14	Up	0.606241
NM_001113346	GATAD2A;	chr8:69973383:69975383:-	0.0852878464818763;2;2343	0;0;1882	0.167325829023426;11;6563	0;0;943	0;0;671	0.108873162765378;2;1835	0.47216	0.08	0.04	Down	0.61367
NM_001113383	GLS;	chr1:52232232:52234232:-	0;0;650	0;0;759	0.284900284900285;5;1750	0.0752445447705041;1;1328	0.0670690811535882;1;1490	0.106723585912487;2;1872	0	0.09	0.08	Down	0.0579495
NM_001114609	INO80D	chr1:63113267:63115267:-	0.42674253200569;6;1400	0.256629597946963;3;1166	0.470449867685975;16;3385	0;0;682	0;0;393	0.335946248600224;3;890	0.103218	0.38	0.11	Down	0.329866
NM_001127338	ALDH7A1;	chr18:56571939:56573939:-	0;0;1074	0.125470514429109;1;796	0.0883002207505519;2;2263	0;0;168	0.224215246636771;1;445	0.791139240506329;5;627	0.3788	0.07	0.34	Up	0.546805
NM_001142727		chr4:124849730:124851730:-	0.109499041883384;4;3649	0.032133676092545;1;3111	0.100435219283562;9;8952	0;0;515	0.338983050847458;1;294	0.0881834215167548;1;1133	0.58642	0.08	0.14	Up	0.698366
NM_001142938		chr12:102756810:102758810:-	0.231660231660232;3;1292	0.314070351758794;5;1587	0.0588062334607468;2;3399	0;0;1058	0.0975609756097561;2;2048	0.0458085203847916;1;2182	0.128177	0.2	0.05	Down	0.350669
NM_001161433	EDA2R	chrX:97376209:97378209:-	0;0;218	0;0;229	0;0;408	0;0;337	0;0;435	0.206611570247934;1;483	0	0	0.07	Up	0.236256
NM_001161433	EDA2R;	chrX:97376209:97378209:-	0;0;218	0;0;229	0;0;408	0;0;337	0;0;435	0.206611570247934;1;483	0	0	0.07	Up	0.236256
NM_001161816	RBM10;	chr1:33837914:33839914:-	0;0;1988	0.404157043879908;7;1725	0.190186382655002;10;5248	0;0;648	0;0;613	0.337837837837838;3;885	0.62598	0.2	0.11	Down	0.734027
NM_001161816	RBM10	chr1:33837914:33839914:-	0;0;1988	0.404157043879908;7;1725	0.190186382655002;10;5248	0;0;648	0;0;613	0.337837837837838;3;885	0.62598	0.2	0.11	Down	0.734027
NM_001162933	RPL10L	chr12:66283401:66285401:-	0;0;1160	0.0940733772342427;1;1062	0.0784621420164771;2;2547	0.151975683890578;1;657	0;0;397	0.103842159916926;1;962	0.63098	0.06	0.09	Up	0.736999
NM_001163138		chr15:5107533:5109533:-	0;0;1439	0.0944287063267233;1;1058	0.199771689497717;7;3497	0;0;398	0;0;360	0;0;324	0	0.1	0	Down	0.0609212
NM_001163440	MOV10;	chr3:104817563:104819563:-	0.166666666666667;2;1198	0;0;1050	0.072992700729927;2;2738	0.145560407569141;1;686	0;0;893	0.0723589001447178;1;1381	0.91526	0.08	0.07	Down	0.928678
NM_001163794	PDIK1L;	chr4:134286253:134288253:-	0.0977517106549365;3;3066	0.0642260757867694;2;3112	0.0809155010981389;7;8644	0.242365487154629;5;2058	0.0907441016333938;1;1101	0.384212364652462;11;2852	0	0.08	0.24	Up	0.138187
NM_001164074	TGIF1	chr17:70852532:70854532:-	0.367647058823529;3;813	0;0;920	0;0;2485	0.169204737732657;1;590	0.102249488752556;1;977	0;0;1239	0.8201	0.12	0.09	Down	0.858841
NM_001164074	TGIF1;	chr17:70852532:70854532:-	0.367647058823529;3;813	0;0;920	0;0;2485	0.169204737732657;1;590	0.102249488752556;1;977	0;0;1239	0.8201	0.12	0.09	Down	0.858841
NM_001164254	TPM1;	chr9:67042871:67044871:-	0.175541252194266;3;1706	0.13986013986014;2;1428	0.0413393964448119;2;4836	0.337078651685393;3;887	0.317628374801482;6;1883	0;0;1242	0.44158	0.12	0.22	Up	0.589896
NM_001164254	TPM1	chr9:67042871:67044871:-	0.175541252194266;3;1706	0.13986013986014;2;1428	0.0413393964448119;2;4836	0.337078651685393;3;887	0.317628374801482;6;1883	0;0;1242	0.44158	0.12	0.22	Up	0.589896
NM_001164320	CHADL	chr15:81696287:81698287:-	5.31645569620253;126;2244	5.34420289855072;118;2090	5.39170506912442;351;6159	0;0;641	0;0;673	0;0;892	0	5.35	0	Down	0.0624071
NM_001164483		chr16:91010308:91012308:-	0;0;313	0;0;592	0.0551876379690949;1;1811	0;0;563	0.136612021857924;1;731	0.105485232067511;1;947	0.24056	0.02	0.08	Up	0.430906
NM_001164518	IGLON5;	chr7:43489023:43491023:-	0;0;404	0;0;333	0.136054421768707;1;734	0;0;654	0;0;163	0;0;1387	0	0.05	0	Down	0.206538
NM_001166456	SLC38A1;	chr15:96641343:96643343:-	0.570342205323194;3;523	0;0;591	0.0749625187406297;1;1333	0.263620386643234;3;1135	0;0;621	0.166389351081531;3;1800	0.73122	0.22	0.14	Down	0.803863
NM_001166458	SLC38A1;	chr15:96641913:96643913:-	0.570342205323194;3;523	0;0;591	0.0749625187406297;1;1333	0.434782608695652;2;458	0;0;742	0.130208333333333;1;767	0.90922	0.22	0.19	Down	0.921248
NM_001167908		chr14:54876538:54878538:-	0.0974658869395711;1;1025	0;0;1091	0.0631512472371329;2;3165	0.08424599831508;1;1186	0;0;308	0.0984736582964057;2;2029	0.8691	0.05	0.06	Up	0.887073
NM_001168655	SOCS2	chr10:95415212:95417212:-	0;0;259	0.719424460431655;2;276	0.793650793650794;6;750	0.18796992481203;1;531	0.537634408602151;1;185	0.0753579502637528;1;1326	0.45734	0.5	0.27	Down	0.603269
NM_001168655	SOCS2;	chr10:95415212:95417212:-	0;0;259	0.719424460431655;2;276	0.793650793650794;6;750	0.18796992481203;1;531	0.537634408602151;1;185	0.0753579502637528;1;1326	0.45734	0.5	0.27	Down	0.603269
NM_001168656	SOCS2;	chr10:95414484:95416484:-	0;0;1461	0.230591852421214;3;1298	0.310484834010031;13;4174	0.108813928182807;1;918	0.198807157057654;1;502	0.060313630880579;1;1657	0.60016	0.18	0.12	Down	0.708767
NM_001168656	SOCS2	chr10:95414484:95416484:-	0;0;1461	0.230591852421214;3;1298	0.310484834010031;13;4174	0.108813928182807;1;918	0.198807157057654;1;502	0.060313630880579;1;1657	0.60016	0.18	0.12	Down	0.708767
NM_001168657	SOCS2;	chr10:95414283:95416283:-	0;0;1461	0.230591852421214;3;1298	0.310484834010031;13;4174	0.108813928182807;1;918	0.198807157057654;1;502	0.0625782227784731;1;1597	0.60398	0.18	0.12	Down	0.71471
NM_001168657	SOCS2	chr10:95414283:95416283:-	0;0;1461	0.230591852421214;3;1298	0.310484834010031;13;4174	0.108813928182807;1;918	0.198807157057654;1;502	0.0625782227784731;1;1597	0.60398	0.18	0.12	Down	0.71471
NM_001177307	ALDOA;	chr7:126798178:126800178:-	0;0;2811	0.135455469014561;4;2949	0.084411930219471;6;7102	0.24174053182917;3;1238	0;0;206	0.517063081695967;10;1924	0.30958	0.07	0.25	Up	0.490342
NM_001177307	ALDOA	chr7:126798178:126800178:-	0;0;2811	0.135455469014561;4;2949	0.084411930219471;6;7102	0.24174053182917;3;1238	0;0;206	0.517063081695967;10;1924	0.30958	0.07	0.25	Up	0.490342
NM_001177308	ALDOA;	chr7:126799447:126801447:-	0;0;2811	0.135455469014561;4;2949	0.084411930219471;6;7102	0.262697022767075;3;1139	0;0;206	0.590318772136954;10;1684	0.2949	0.07	0.28	Up	0.473997
NM_001177308	ALDOA	chr7:126799447:126801447:-	0;0;2811	0.135455469014561;4;2949	0.084411930219471;6;7102	0.262697022767075;3;1139	0;0;206	0.590318772136954;10;1684	0.2949	0.07	0.28	Up	0.473997
NM_001195500	DCLK2;	chr3:86919884:86921884:-	0;0;356	0;0;347	0;0;1010	0.598802395209581;2;332	0;0;666	0;0;941	0	0	0.2	Up	0.129272
NM_001252251	NF2;	chr11:4848544:4850544:-	0;0;600	0.192307692307692;1;519	0;0;1442	0.220264317180617;1;453	0;0;682	0.245298446443173;3;1220	0.41774	0.06	0.16	Up	0.573551
NM_001252251	NF2	chr11:4848544:4850544:-	0;0;600	0.192307692307692;1;519	0;0;1442	0.220264317180617;1;453	0;0;682	0.245298446443173;3;1220	0.41774	0.06	0.16	Up	0.573551
NM_001253700	ELP5;	chr11:69979330:69981330:-	0.212615166548547;3;1408	0.593912397921307;8;1339	0.227842333105491;10;4379	0.494559841740851;5;1006	0.039032006245121;1;2561	0.299625468164794;4;1331	0.73056	0.34	0.28	Down	0.802377
NM_001256263		chr5:30105086:30107086:-	0.0591891092039065;2;3377	0.0560067208064968;2;3569	0.101553772722657;10;9837	0.096370061034372;3;3110	0;0;1416	0.210304942166141;12;5694	0.6567	0.07	0.1	Up	0.759287
NM_001256520	ZNF672;	chr11:58329339:58331339:-	0;0;1249	0;0;1022	0.0349283967865875;1;2862	0;0;565	0;0;368	0.4920049200492;4;809	0	0.01	0.16	Up	0.0237741
NM_001256520	GM9900	chr11:58329339:58331339:-	0;0;1249	0;0;1022	0.0349283967865875;1;2862	0;0;565	0;0;368	0.4920049200492;4;809	0	0.01	0.16	Up	0.0237741
NM_007393	ACTB	chr5:142905724:142907724:-	0.110537951363301;3;2711	0.0437828371278459;1;2283	0.0528541226215645;4;7564	0.0935453695042095;1;1068	0.110987791342952;1;900	0.113571834185122;2;1759	0.165543	0.07	0.11	Up	0.375929
NM_007393	ACTB;	chr5:142905724:142907724:-	0.110537951363301;3;2711	0.0437828371278459;1;2283	0.0528541226215645;4;7564	0.0935453695042095;1;1068	0.110987791342952;1;900	0.113571834185122;2;1759	0.165543	0.07	0.11	Up	0.375929
NM_007438	ALDOA	chr7:126798254:126800254:-	0;0;2811	0.135455469014561;4;2949	0.084411930219471;6;7102	0.250417362270451;3;1195	0;0;206	0.550964187327824;10;1805	0.30294	0.07	0.27	Up	0.485884
NM_007438	ALDOA;	chr7:126798254:126800254:-	0;0;2811	0.135455469014561;4;2949	0.084411930219471;6;7102	0.250417362270451;3;1195	0;0;206	0.550964187327824;10;1805	0.30294	0.07	0.27	Up	0.485884
NM_007558	BMP8A	chr4:123342252:123344252:-	0.277777777777778;2;718	0.26246719160105;2;760	0.051413881748072;1;1944	0;0;651	0.146412884333821;2;1364	0.272851296043656;2;731	0.62118	0.2	0.14	Down	0.72214
NM_007558	BMP8A;	chr4:123342252:123344252:-	0.277777777777778;2;718	0.26246719160105;2;760	0.051413881748072;1;1944	0;0;651	0.146412884333821;2;1364	0.272851296043656;2;731	0.62118	0.2	0.14	Down	0.72214
NM_007621	CBR2;	chr11:120731021:120733021:-	0.129032258064516;1;774	0;0;815	0.089126559714795;2;2242	0;0;250	0;0;352	0.5249343832021;2;379	0.59854	0.07	0.17	Up	0.705795
NM_007621	CBR2	chr11:120731021:120733021:-	0.129032258064516;1;774	0;0;815	0.089126559714795;2;2242	0;0;250	0;0;352	0.5249343832021;2;379	0.59854	0.07	0.17	Up	0.705795
NM_007683	CENPC1	chr5:86064583:86066583:-	0;0;480	0;0;433	0;0;1250	0;0;750	0;0;691	0.121359223300971;1;823	0	0	0.04	Up	0.15899
NM_007683	CENPC;	chr5:86064583:86066583:-	0;0;480	0;0;433	0;0;1250	0;0;750	0;0;691	0.121359223300971;1;823	0	0	0.04	Up	0.15899
NM_007706	SOCS2	chr10:95415857:95417857:-	0;0;259	0.719424460431655;2;276	0.793650793650794;6;750	0.18796992481203;1;531	0.537634408602151;1;185	0.0753579502637528;1;1326	0.45734	0.5	0.27	Down	0.604755
NM_007706	SOCS2;	chr10:95415857:95417857:-	0;0;259	0.719424460431655;2;276	0.793650793650794;6;750	0.18796992481203;1;531	0.537634408602151;1;185	0.0753579502637528;1;1326	0.45734	0.5	0.27	Down	0.604755
NM_007721	CCR10;	chr11:101174443:101176443:-	0.132743362831858;3;2257	0;0;1903	0.0675789829363068;4;5915	0.256739409499358;2;777	0.779727095516569;4;509	0.24;3;1247	0.118965	0.07	0.43	Up	0.338782
NM_007754	CPD;	chr11:76846008:76848008:-	0.158667195557319;4;2517	0.07627765064836;2;2620	0.164203612479475;11;6688	0;0;179	0;0;897	0;0;374	0	0.13	0	Down	0.0297177
NM_007771	CRY1;	chr10:85184054:85186054:-	0.0916590284142988;4;4360	0.186683260734287;6;3208	0.0918461067455863;9;9790	0.189753320683112;1;526	0;0;1386	0.248447204968944;2;803	0.79438	0.12	0.15	Up	0.835067
NM_007836	GADD45A	chr6:67036407:67038407:-	0;0;255	0;0;238	0;0;509	0;0;326	0.11454753722795;3;2616	0;0;778	0	0	0.04	Up	0.175334
NM_007836	GADD45A;	chr6:67036407:67038407:-	0;0;255	0;0;238	0;0;509	0;0;326	0.11454753722795;3;2616	0;0;778	0	0	0.04	Up	0.175334
NM_007942	EPO;	chr5:137484816:137486816:-	0;0;2007	0.166759310728182;3;1796	0.2636783124588;12;4539	0.317965023847377;2;627	0;0;545	0.0811688311688312;1;1231	0.93626	0.14	0.13	Down	0.945022
NM_007942	EPO	chr5:137484816:137486816:-	0;0;2007	0.166759310728182;3;1796	0.2636783124588;12;4539	0.317965023847377;2;627	0;0;545	0.0811688311688312;1;1231	0.93626	0.14	0.13	Down	0.945022
NM_007945	EPS8;	chr6:137648285:137650285:-	0.0648929266709929;1;1540	0.242718446601942;3;1233	0.0803858520900322;3;3729	0;0;753	0.131176213379974;3;2284	0.369344413665743;4;1079	0.77412	0.13	0.17	Up	0.826152
NM_007945	EPS8	chr6:137648285:137650285:-	0.0648929266709929;1;1540	0.242718446601942;3;1233	0.0803858520900322;3;3729	0;0;753	0.131176213379974;3;2284	0.369344413665743;4;1079	0.77412	0.13	0.17	Up	0.826152
NM_007971	EZH2	chr6:47594030:47596030:-	0.0942951438000943;2;2119	0.0872981230903536;2;2289	0.0670465973851827;4;5962	0;0;734	0;0;677	0.230680507497116;2;865	0	0.08	0.08	Down	0.172363
NM_007971	EZH2;	chr6:47594030:47596030:-	0.0942951438000943;2;2119	0.0872981230903536;2;2289	0.0670465973851827;4;5962	0;0;734	0;0;677	0.230680507497116;2;865	0	0.08	0.08	Down	0.172363
NM_007997	FDXR	chr11:115275969:115277969:-	0.273224043715847;1;365	0;0;330	0;0;1834	0.253164556962025;1;394	0;0;485	0.205338809034908;1;486	0.63306	0.09	0.15	Up	0.742942
NM_007997	FDXR;	chr11:115275969:115277969:-	0.273224043715847;1;365	0;0;330	0;0;1834	0.253164556962025;1;394	0;0;485	0.205338809034908;1;486	0.63306	0.09	0.15	Up	0.742942
NM_008059	G0S2;	chr1:193272188:193274188:-	0.0635727908455181;2;3144	0.0315756236185665;1;3166	0.103116406966086;9;8719	0;0;385	0;0;296	0.075642965204236;1;1321	0.2784	0.07	0.03	Down	0.454681
NM_008059	G0S2	chr1:193272188:193274188:-	0.0635727908455181;2;3144	0.0315756236185665;1;3166	0.103116406966086;9;8719	0;0;385	0;0;296	0.075642965204236;1;1321	0.2784	0.07	0.03	Down	0.454681
NM_008084	GAPDH;	chr6:125164773:125166773:-	0.121728545343883;2;1641	0;0;1307	0;0;3585	0.416233090530697;4;957	0.210084033613445;2;950	0.443458980044346;4;898	0.0198214	0.04	0.36	Up	0.264487
NM_008084	GAPDH	chr6:125164773:125166773:-	0.121728545343883;2;1641	0;0;1307	0;0;3585	0.416233090530697;4;957	0.210084033613445;2;950	0.443458980044346;4;898	0.0198214	0.04	0.36	Up	0.264487
NM_008084	GAPD	chr6:125164773:125166773:-	0.121728545343883;2;1641	0;0;1307	0;0;3585	0.416233090530697;4;957	0.210084033613445;2;950	0.443458980044346;4;898	0.0198214	0.04	0.36	Up	0.264487
NM_008084	GM10481	chr6:125164773:125166773:-	0.121728545343883;2;1641	0;0;1307	0;0;3585	0.416233090530697;4;957	0.210084033613445;2;950	0.443458980044346;4;898	0.0198214	0.04	0.36	Up	0.264487
NM_008125	GJB2;	chr14:57103702:57105702:-	0.239139099242726;6;2503	0.142585551330798;3;2101	0.0332005312084993;2;6022	0;0;397	0;0;609	0.596658711217184;5;833	0.78494	0.14	0.2	Up	0.830609
NM_008125	GJB2	chr14:57103702:57105702:-	0.239139099242726;6;2503	0.142585551330798;3;2101	0.0332005312084993;2;6022	0;0;397	0;0;609	0.596658711217184;5;833	0.78494	0.14	0.2	Up	0.830609
NM_008216	HAS2;	chr15:56693546:56695546:-	0.0687285223367698;1;1454	0;0;1654	0.113817436831323;5;4388	0.628930817610063;2;316	0.371747211895911;1;268	0.304878048780488;2;654	0.022896	0.06	0.44	Up	0.268945
NM_008264	HOXA13	chr6:52259880:52261880:-	0.0351370344342937;1;2845	0.132231404958678;4;3021	0.0817104725588996;6;7337	0.0922509225092251;1;1083	7.41324921135647;47;587	0.15625;3;1917	0	0.08	2.55	Up	0.173848
NM_008284	KI-RAS	chr7:141193004:141195004:-	0.203527815468114;3;1471	0.15220700152207;2;1312	0.0983525940496681;4;4063	0.208333333333333;1;479	0.593471810089021;2;335	0;0;837	0.54718	0.15	0.27	Up	0.674591
NM_008284	RAS	chr7:141193004:141195004:-	0.203527815468114;3;1471	0.15220700152207;2;1312	0.0983525940496681;4;4063	0.208333333333333;1;479	0.593471810089021;2;335	0;0;837	0.54718	0.15	0.27	Up	0.674591
NM_008284	HRAS	chr7:141193004:141195004:-	0.203527815468114;3;1471	0.15220700152207;2;1312	0.0983525940496681;4;4063	0.208333333333333;1;479	0.593471810089021;2;335	0;0;837	0.54718	0.15	0.27	Up	0.674591
NM_008284	HRAS;	chr7:141193004:141195004:-	0.203527815468114;3;1471	0.15220700152207;2;1312	0.0983525940496681;4;4063	0.208333333333333;1;479	0.593471810089021;2;335	0;0;837	0.54718	0.15	0.27	Up	0.674591
NM_008315	HTR7;	chr19:36056360:36058360:-	0;0;793	0.128369704749679;1;778	0.0488997555012225;1;2044	0.294464075382803;5;1693	0;0;1077	0.153186274509804;5;3259	0.38688	0.06	0.15	Up	0.552749
NM_008315	HTR7	chr19:36056360:36058360:-	0;0;793	0.128369704749679;1;778	0.0488997555012225;1;2044	0.294464075382803;5;1693	0;0;1077	0.153186274509804;5;3259	0.38688	0.06	0.15	Up	0.552749
NM_008410	ITM2B	chr14:73384271:73386271:-	0;0;1044	0;0;920	0.0766283524904215;2;2608	0.136798905608755;1;730	0;0;1087	0.0877963125548727;1;1138	0.3575	0.03	0.07	Up	0.527489
NM_008410	ITM2B;	chr14:73384271:73386271:-	0;0;1044	0;0;920	0.0766283524904215;2;2608	0.136798905608755;1;730	0;0;1087	0.0877963125548727;1;1138	0.3575	0.03	0.07	Up	0.527489
NM_008442	KIF2A	chr13:107021114:107023114:-	0.0814332247557003;1;1227	0;0;1144	0.0378501135503407;1;2641	0;0;170	0.146412884333821;1;682	0;0;130	0.87554	0.04	0.05	Up	0.89153
NM_008442	KIF2A;	chr13:107021114:107023114:-	0.0814332247557003;1;1227	0;0;1144	0.0378501135503407;1;2641	0;0;170	0.146412884333821;1;682	0;0;130	0.87554	0.04	0.05	Up	0.89153
NM_008471	KRT19	chr11:100144919:100146919:-	0.134408602150538;3;2229	0.189304306672977;4;2109	0.0525210084033613;3;5709	0.106044538706257;1;942	0;0;1308	0.194174757281553;3;1542	0.73124	0.13	0.1	Down	0.805349
NM_008471	KRT19;	chr11:100144919:100146919:-	0.134408602150538;3;2229	0.189304306672977;4;2109	0.0525210084033613;3;5709	0.106044538706257;1;942	0;0;1308	0.194174757281553;3;1542	0.73124	0.13	0.1	Down	0.805349
NM_008486	ANPEP;	chr7:79841352:79843352:-	0;0;363	0;0;376	0;0;1564	0.110497237569061;2;1808	0;0;412	0.289330922242315;8;2757	0	0	0.13	Up	0.210996
NM_008486	ANPEP	chr7:79841352:79843352:-	0;0;363	0;0;376	0;0;1564	0.110497237569061;2;1808	0;0;412	0.289330922242315;8;2757	0	0	0.13	Up	0.210996
NM_008551	MAPKAPK2;	chr1:131096543:131098543:-	0;0;1742	0;0;1564	0.0810865599026961;4;4929	0.137646249139711;2;1451	0;0;596	0.182731841023298;4;2185	0.26272	0.03	0.11	Up	0.442793
NM_008551	MAPKAPK2	chr1:131096543:131098543:-	0;0;1742	0;0;1564	0.0810865599026961;4;4929	0.137646249139711;2;1451	0;0;596	0.182731841023298;4;2185	0.26272	0.03	0.11	Up	0.442793
NM_008553	ASCL1;	chr10:87492660:87494660:-	0;0;513	0;0;467	0.280741156653565;5;1776	0.102511532547412;2;1949	0.138312586445367;1;722	0.153846153846154;4;2596	0.70922	0.09	0.13	Up	0.793462
NM_008619	MOV10;	chr3:104817305:104819305:-	0.166666666666667;2;1198	0;0;1050	0.072992700729927;2;2738	0.145560407569141;1;686	0;0;893	0.0723589001447178;1;1381	0.91526	0.08	0.07	Down	0.927192
NM_008638	MTHFD2;	chr6:83316604:83318604:-	0;0;552	0.341296928327645;2;584	0.137835975189524;2;1449	0;0;797	0;0;851	0.0914913083257091;1;1092	0.2808	0.16	0.03	Down	0.463596
NM_008711	NOG	chr11:89301559:89303559:-	0.121506682867558;1;822	0;0;516	0;0;1357	0.223214285714286;2;894	0;0;155	0.151515151515152;2;1318	0.336	0.04	0.12	Up	0.505201
NM_008711	NOG;	chr11:89301559:89303559:-	0.121506682867558;1;822	0;0;516	0;0;1357	0.223214285714286;2;894	0;0;155	0.151515151515152;2;1318	0.336	0.04	0.12	Up	0.505201
NM_008756	OCLN	chr13:100551498:100553498:-	0;0;728	0;0;599	0.0518672199170125;1;1927	0;0;543	0.059206631142688;1;1688	0.0746268656716418;1;1339	0.39308	0.02	0.04	Up	0.555721
NM_008756	OCLN;	chr13:100551498:100553498:-	0;0;728	0;0;599	0.0518672199170125;1;1927	0;0;543	0.059206631142688;1;1688	0.0746268656716418;1;1339	0.39308	0.02	0.04	Up	0.555721
NM_008786	PCMT1;	chr10:7662584:7664584:-	0.114025085518814;3;2628	0.0962000962000962;2;2077	0.0682128240109141;4;5860	0;0;860	0;0;2014	0.3690036900369;5;1350	0	0.09	0.12	Up	0.00445765
NM_008786	PCMT1	chr10:7662584:7664584:-	0.114025085518814;3;2628	0.0962000962000962;2;2077	0.0682128240109141;4;5860	0;0;860	0;0;2014	0.3690036900369;5;1350	0	0.09	0.12	Up	0.00445765
NM_008825	PFKFB2	chr1:130714821:130716821:-	0.110558319513543;2;1807	0.116144018583043;2;1720	0.0721674284339668;3;4154	0.210970464135021;2;946	0;0;366	0.225352112676056;4;1771	0.57002	0.1	0.15	Up	0.68945
NM_008826	PFKL;	chr10:78008796:78010796:-	0.073909830007391;1;1352	0;0;1562	0.0758533501896334;3;3952	0.170648464163823;2;1170	0;0;248	0.205549845837616;4;1942	0.33072	0.05	0.13	Up	0.503715
NM_008826	PFKL	chr10:78008796:78010796:-	0.073909830007391;1;1352	0;0;1562	0.0758533501896334;3;3952	0.170648464163823;2;1170	0;0;248	0.205549845837616;4;1942	0.33072	0.05	0.13	Up	0.503715
NM_008845	PIP4K2A	chr2:18997121:18999121:-	0.641025641025641;1;155	0;0;210	0.151975683890578;1;657	0.158898305084746;3;1885	0;0;250	0.212389380530973;6;2819	0.52796	0.26	0.12	Down	0.656761
NM_008845	PIP4K2A;	chr2:18997121:18999121:-	0.641025641025641;1;155	0;0;210	0.151975683890578;1;657	0.158898305084746;3;1885	0;0;250	0.212389380530973;6;2819	0.52796	0.26	0.12	Down	0.656761
NM_008858	PRKD1;	chr12:50648223:50650223:-	0.129198966408269;4;3092	0.0301659125188537;1;3314	0.11795234725171;10;8468	0.123253903040263;3;2431	2.21238938053097;30;1326	0.17921146953405;7;3899	0	0.09	0.84	Up	0.0416048
NM_009067	RALBP1	chr17:65884755:65886755:-	0.481798715203426;9;1859	0.32017075773746;6;1868	0.40950040950041;20;4864	0.217864923747277;2;916	0;0;1210	0.20703933747412;3;1446	0.036656	0.4	0.14	Down	0.282318
NM_009067	RALBP1;	chr17:65884755:65886755:-	0.481798715203426;9;1859	0.32017075773746;6;1868	0.40950040950041;20;4864	0.217864923747277;2;916	0;0;1210	0.20703933747412;3;1446	0.036656	0.4	0.14	Down	0.282318
NM_009097	RPS6KA1;	chr4:133886797:133888797:-	0;0;398	0;0;389	0;0;839	0.589970501474926;2;337	0.338983050847458;2;588	0.122549019607843;1;815	0	0	0.35	Up	0.136701
NM_009097	RPS6KA1	chr4:133886797:133888797:-	0;0;398	0;0;389	0;0;839	0.589970501474926;2;337	0.338983050847458;2;588	0.122549019607843;1;815	0	0	0.35	Up	0.136701
NM_009122	SATB1;	chr17:51831647:51833647:-	0;0;1509	0;0;1043	0.0726480203414457;2;2751	0;0;270	0;0;653	0;0;567	0	0.02	0	Down	0.0846954
NM_009231	SOS1	chr17:80479453:80481453:-	0.0443655723158829;1;2253	0.0496770988574267;1;2012	0.0933358222885944;5;5352	0.105207785376118;2;1899	0;0;1393	0.238734706057893;8;3343	0.50194	0.06	0.11	Up	0.632987
NM_009231	SOS1;	chr17:80479453:80481453:-	0.0443655723158829;1;2253	0.0496770988574267;1;2012	0.0933358222885944;5;5352	0.105207785376118;2;1899	0;0;1393	0.238734706057893;8;3343	0.50194	0.06	0.11	Up	0.632987
NM_009234	SOX11;	chr12:27341718:27343718:-	0.641025641025641;1;155	0;0;128	0.280112044817927;1;356	0;0;17	0.18796992481203;1;531	0;0;198	0.28012	0.31	0.06	Down	0.460624
NM_009297	SUPT6H;	chr11:78244703:78246703:-	0.719424460431655;5;690	0.898203592814371;6;662	0.705289672544081;14;1971	0.198412698412698;1;503	0.34965034965035;1;285	0.235571260306243;2;847	0.0026357	0.77	0.26	Down	0.245171
NM_009297	SUPT6	chr11:78244703:78246703:-	0.719424460431655;5;690	0.898203592814371;6;662	0.705289672544081;14;1971	0.198412698412698;1;503	0.34965034965035;1;285	0.235571260306243;2;847	0.0026357	0.77	0.26	Down	0.245171
NM_009331	TCF7;	chr11:52281571:52283571:-	0.0750187546886722;1;1332	0;0;1193	0.099403578528827;3;3015	0.122699386503067;1;814	0;0;407	0.0774593338497289;1;1290	0.8631	0.06	0.07	Up	0.882615
NM_009331	TCF7	chr11:52281571:52283571:-	0.0750187546886722;1;1332	0;0;1193	0.099403578528827;3;3015	0.122699386503067;1;814	0;0;407	0.0774593338497289;1;1290	0.8631	0.06	0.07	Up	0.882615
NM_009378	THBD	chr2:148407188:148409188:-	0;0;1585	0.0611620795107034;1;1634	0.147239263803681;6;4069	0.177777777777778;2;1123	0.0914076782449726;1;1093	0.264550264550265;5;1885	0.174381	0.07	0.18	Up	0.380386
NM_009378	THBD;	chr2:148407188:148409188:-	0;0;1585	0.0611620795107034;1;1634	0.147239263803681;6;4069	0.177777777777778;2;1123	0.0914076782449726;1;1093	0.264550264550265;5;1885	0.174381	0.07	0.18	Up	0.380386
NM_009390	TLL1	chr8:64204993:64206993:-	0;0;418	0.238663484486873;1;418	0;0;994	0;0;825	0;0;209	0.0941619585687382;1;1061	0.60336	0.08	0.03	Down	0.713224
NM_009410	TOP3A	chr11:60776365:60778365:-	0;0;1585	0.0645577792123951;1;1548	0.0969227041434456;4;4123	0;0;1051	0.144613159797542;2;1381	0.176470588235294;3;1697	0.43456	0.05	0.11	Up	0.582467
NM_009410	TOP3A;	chr11:60776365:60778365:-	0;0;1585	0.0645577792123951;1;1548	0.0969227041434456;4;4123	0;0;1051	0.144613159797542;2;1381	0.176470588235294;3;1697	0.43456	0.05	0.11	Up	0.582467
NM_009416	TPM2;	chr4:43522554:43524554:-	0;0;218	0;0;221	0.233281493001555;3;1283	0.16260162601626;2;1228	0.183150183150183;1;545	0.0426439232409382;1;2344	0.59344	0.08	0.13	Up	0.701337
NM_009416	TPM2	chr4:43522554:43524554:-	0;0;218	0;0;221	0.233281493001555;3;1283	0.16260162601626;2;1228	0.183150183150183;1;545	0.0426439232409382;1;2344	0.59344	0.08	0.13	Up	0.701337
NM_009437	TST;	chr15:78404859:78406859:-	2.43243243243243;72;2888	2.59001895135818;82;3084	2.67076341290475;226;8236	0.158415841584158;4;2521	0.113895216400911;1;877	0.205058099794942;9;4380	2.783e-06	2.56	0.16	Down	0.991085
NM_009437	TST	chr15:78404859:78406859:-	2.43243243243243;72;2888	2.59001895135818;82;3084	2.67076341290475;226;8236	0.158415841584158;4;2521	0.113895216400911;1;877	0.205058099794942;9;4380	2.783e-06	2.56	0.16	Down	0.991085
NM_009466	UGDH;	chr5:65434842:65436842:-	5.97014925373134;88;1386	6.01503759398496;72;1125	6.32199303509242;236;3497	0.0754147812971342;1;1325	0;0;459	0.0528541226215645;1;1891	3.5937e-07	6.1	0.04	Down	0.994056
NM_009466	UGDH	chr5:65434842:65436842:-	5.97014925373134;88;1386	6.01503759398496;72;1125	6.32199303509242;236;3497	0.0754147812971342;1;1325	0;0;459	0.0528541226215645;1;1891	3.5937e-07	6.1	0.04	Down	0.994056
NM_009468	DPYSL3	chr18:43392377:43394377:-	0.240384615384615;4;1660	0.225098480585256;4;1773	0.307017543859649;14;4546	0.117508813160987;1;850	0.171232876712329;4;2332	0.1977587343441;3;1514	0.050642	0.26	0.16	Down	0.291233
NM_009468	DPYSL3;	chr18:43392377:43394377:-	0.240384615384615;4;1660	0.225098480585256;4;1773	0.307017543859649;14;4546	0.117508813160987;1;850	0.171232876712329;4;2332	0.1977587343441;3;1514	0.050642	0.26	0.16	Down	0.291233
NM_009503	VCP;	chr4:42999507:43001507:-	0;0;855	0;0;957	0.160578081091931;4;2487	0;0;236	0.772200772200772;2;257	0.526315789473684;2;378	0.180284	0.05	0.43	Up	0.38633
NM_009503	VCP	chr4:42999507:43001507:-	0;0;855	0;0;957	0.160578081091931;4;2487	0;0;236	0.772200772200772;2;257	0.526315789473684;2;378	0.180284	0.05	0.43	Up	0.38633
NM_009520	WNT2B;	chr3:104960709:104962709:-	0;0;2434	0.078125;2;2558	0.061152728940529;4;6537	0;0;438	0;0;460	0.226500566251416;2;881	0.73194	0.05	0.08	Up	0.806835
NM_009525	WNT5B;	chr6:119543347:119545347:-	0.249480249480249;6;2399	0.102564102564103;2;1948	0.0935278713056491;5;5341	0.384615384615385;3;777	0;0;1145	0.188797986154814;3;1586	0.74448	0.15	0.19	Up	0.811293
NM_009744	BCL6	chr16:23987612:23989612:-	0;0;1168	0.0879507475813544;1;1136	0.0411692054343351;1;2428	0.145772594752187;1;685	0;0;620	0.156494522691706;2;1276	0.36482	0.04	0.1	Up	0.53789
NM_009744	BCL6;	chr16:23987612:23989612:-	0;0;1168	0.0879507475813544;1;1136	0.0411692054343351;1;2428	0.145772594752187;1;685	0;0;620	0.156494522691706;2;1276	0.36482	0.04	0.1	Up	0.53789
NM_009759	BMX;	chrX:164257193:164259193:-	0;0;581	0;0;508	0;0;1571	0.510855683269476;4;779	0;0;183	0.184162062615101;2;1084	0	0	0.23	Up	0.233284
NM_009759	BMX	chrX:164257193:164259193:-	0;0;581	0;0;508	0;0;1571	0.510855683269476;4;779	0;0;183	0.184162062615101;2;1084	0	0	0.23	Up	0.233284
NM_009782		chr1:154724920:154726920:-	0.216919739696312;7;3220	0.0765990042129452;2;2609	0.0534330750734705;4;7482	0;0;919	0;0;866	0.0850340136054422;1;1175	0.20932	0.12	0.03	Down	0.407132
NM_009821	RUNX1	chr16:92696329:92698329:-	0.601202404809619;3;496	0.242718446601942;1;411	0.235478806907378;3;1271	0.102092904543134;2;1957	0.304321363359708;10;3276	0.070323488045007;2;2842	0.22796	0.36	0.16	Down	0.420505
NM_009929	COL18A1;	chr10:77165530:77167530:-	0.150602409638554;2;1326	0;0;1365	0.307434320849637;11;3567	0;0;553	0.10351966873706;1;965	0;0;1063	0.28242	0.15	0.03	Down	0.468053
NM_009954	BCAR1;	chr8:111742849:111744849:-	0.0802568218298555;1;1245	0.192307692307692;2;1038	0;0;2977	0.717703349282297;3;415	0;0;349	0;0;999	0.5784	0.09	0.24	Up	0.695394
NM_009980	CTBP2	chr7:133122483:133124483:-	0.069204152249135;1;1444	0;0;1390	0.136425648021828;5;3660	0.138985406532314;2;1437	0.324675324675325;3;921	0.151898734177215;3;1972	0.129198	0.07	0.21	Up	0.355126
NM_009980	CTBP2;	chr7:133122483:133124483:-	0.069204152249135;1;1444	0;0;1390	0.136425648021828;5;3660	0.138985406532314;2;1437	0.324675324675325;3;921	0.151898734177215;3;1972	0.129198	0.07	0.21	Up	0.355126
NM_010067	TRDMT1	chr2:13543664:13545664:-	0.332778702163062;4;1198	0;0;620	0.111049416990561;4;3598	0.0799360511590727;1;1250	0;0;437	0.12;3;2497	0.47802	0.15	0.07	Down	0.6211
NM_010067	TRDMT1;	chr2:13543664:13545664:-	0.332778702163062;4;1198	0;0;620	0.111049416990561;4;3598	0.0799360511590727;1;1250	0;0;437	0.12;3;2497	0.47802	0.15	0.07	Down	0.6211
NM_010111	EFNB2;	chr8:8659773:8661773:-	0;0;950	0;0;896	0.213561131873999;4;1869	0.346320346320346;4;1151	0;0;1276	0.102459016393443;2;1950	0.56444	0.07	0.15	Up	0.684993
NM_010111	EFNB2	chr8:8659773:8661773:-	0;0;950	0;0;896	0.213561131873999;4;1869	0.346320346320346;4;1151	0;0;1276	0.102459016393443;2;1950	0.56444	0.07	0.15	Up	0.684993
NM_010113	EGF;	chr3:129754322:129756322:-	0.0647668393782383;1;1543	0.075642965204236;1;1321	0.0283768444948922;1;3523	0.14367816091954;1;695	0;0;488	0.187617260787992;2;1064	0.40634	0.06	0.11	Up	0.564636
NM_010200	FGF13	chrX:59133436:59135436:-	0.102968937703793;6;5821	0.144439094848339;9;6222	0.0589240469035413;10;16961	0.0929368029739777;2;2150	0.118530225207428;3;2528	0.149981252343457;4;2663	0.5696	0.1	0.12	Up	0.687964
NM_010200	FGF13;	chrX:59133436:59135436:-	0.102968937703793;6;5821	0.144439094848339;9;6222	0.0589240469035413;10;16961	0.0929368029739777;2;2150	0.118530225207428;3;2528	0.149981252343457;4;2663	0.5696	0.1	0.12	Up	0.687964
NM_010220	FKBP5	chr17:28485149:28487149:-	0;0;1319	0;0;1116	0.0307314074984634;1;3253	0.346420323325635;6;1726	0;0;575	0.348779272546089;7;2000	0	0.01	0.23	Up	0.0802377
NM_010220	FKBP5;	chr17:28485149:28487149:-	0;0;1319	0;0;1116	0.0307314074984634;1;3253	0.346420323325635;6;1726	0;0;575	0.348779272546089;7;2000	0	0.01	0.23	Up	0.0802377
NM_010228	FLT1;	chr5:147724988:147726988:-	0;0;80	0;0;216	0;0;366	0.378787878787879;4;1052	0.0712250712250712;1;1403	0.0630914826498423;1;1584	0	0	0.17	Up	0.153046
NM_010228	FLT1	chr5:147724988:147726988:-	0;0;80	0;0;216	0;0;366	0.378787878787879;4;1052	0.0712250712250712;1;1403	0.0630914826498423;1;1584	0	0	0.17	Up	0.153046
NM_010236	FPGS;	chr2:32693175:32695175:-	0.0505305709954522;1;1978	0;0;1586	0.116252034410602;5;4296	0.221075902726603;3;1354	0.044762757385855;1;2233	0.0992555831265509;2;2013	0.3467	0.06	0.12	Up	0.515602
NM_010456	HOXA9;	chr6:52226370:52228370:-	0;0;559	0;0;345	0.0889679715302491;1;1123	0;0;420	0.161290322580645;1;619	0.353356890459364;2;564	0.25304	0.03	0.17	Up	0.438336
NM_010633	UHMK1	chr1:170214393:170216393:-	0;0;1118	0;0;1272	0.0668225860340795;2;2991	0.144092219020173;1;693	0;0;423	0.212314225053079;2;940	0.21984	0.02	0.12	Up	0.416048
NM_010633	UHMK1;	chr1:170214393:170216393:-	0;0;1118	0;0;1272	0.0668225860340795;2;2991	0.144092219020173;1;693	0;0;423	0.212314225053079;2;940	0.21984	0.02	0.12	Up	0.416048
NM_010658	MAFB;	chr2:160366065:160368065:-	0.0661813368630046;1;1510	0.153256704980843;2;1303	0.108902804247209;4;3669	0;0;257	0;0;682	0.139082058414465;1;718	0.29766	0.11	0.05	Down	0.476969
NM_010658	MAFB	chr2:160366065:160368065:-	0.0661813368630046;1;1510	0.153256704980843;2;1303	0.108902804247209;4;3669	0;0;257	0;0;682	0.139082058414465;1;718	0.29766	0.11	0.05	Down	0.476969
NM_010685	LAMP2	chrX:38455460:38457460:-	0.0874890638670166;1;1142	0;0;746	0;0;2404	0;0;1227	0;0;377	0.286532951289398;4;1392	0.54278	0.03	0.1	Up	0.670134
NM_010685	LAMP2;	chrX:38455460:38457460:-	0.0874890638670166;1;1142	0;0;746	0;0;2404	0;0;1227	0;0;377	0.286532951289398;4;1392	0.54278	0.03	0.1	Up	0.670134
NM_010875	NCAM1	chr9:49798069:49800069:-	0.153846153846154;3;1947	0;0;1711	0.142131979695431;7;4918	0.231749710312862;4;1722	0;0;279	0.196785831420138;6;3043	0.63994	0.1	0.14	Up	0.748886
NM_010895	NEUROD2;	chr11:98328645:98330645:-	0;0;376	0.429184549356223;2;464	0;0;1062	0.113378684807256;1;881	0;0;671	0.127226463104326;2;1570	0.6941	0.14	0.08	Down	0.780089
NM_010895	NEUROD2	chr11:98328645:98330645:-	0;0;376	0.429184549356223;2;464	0;0;1062	0.113378684807256;1;881	0;0;671	0.127226463104326;2;1570	0.6941	0.14	0.08	Down	0.780089
NM_010911	NFS1;	chr2:156143186:156145186:-	0.078125;1;1279	0.0886524822695035;1;1127	0.0296647878967665;1;3370	0.212314225053079;2;940	0.104058272632674;2;1920	0.290023201856148;5;1719	0.074236	0.07	0.2	Up	0.309064
NM_011032	P4HB;	chr11:120571936:120573936:-	0.087527352297593;2;2283	0.0489955903968643;1;2040	0.0586166471277843;3;5115	0.134589502018843;1;742	0;0;957	0.447284345047923;7;1558	0	0.07	0.19	Up	0.0148588
NM_011032	P4HB	chr11:120571936:120573936:-	0.087527352297593;2;2283	0.0489955903968643;1;2040	0.0586166471277843;3;5115	0.134589502018843;1;742	0;0;957	0.447284345047923;7;1558	0	0.07	0.19	Up	0.0148588
NM_011039	PAX7;	chr4:139831968:139833968:-	0.173010380622837;1;577	0;0;431	0.0731528895391368;1;1366	0.531914893617021;7;1309	0.0431592576607682;1;2316	0.33955857385399;6;1761	0.21342	0.08	0.3	Up	0.408618
NM_011039	PAX7	chr4:139831968:139833968:-	0.173010380622837;1;577	0;0;431	0.0731528895391368;1;1366	0.531914893617021;7;1309	0.0431592576607682;1;2316	0.33955857385399;6;1761	0.21342	0.08	0.3	Up	0.408618
NM_011066	PER2	chr1:91458328:91460328:-	0.0334001336005344;1;2993	0.167841557569654;5;2974	0.0889114695795758;7;7866	0;0;589	0.0697350069735007;1;1433	0.156739811912226;1;637	0.74058	0.1	0.08	Down	0.809807
NM_011066	PER2;	chr1:91458328:91460328:-	0.0334001336005344;1;2993	0.167841557569654;5;2974	0.0889114695795758;7;7866	0;0;589	0.0697350069735007;1;1433	0.156739811912226;1;637	0.74058	0.1	0.08	Down	0.809807
NM_011185	PSMB1;	chr17:15497276:15499276:-	0.331282536677709;14;4212	0.231615518239722;8;3446	0.209446015289559;20;9529	0.119189511323004;1;838	0;0;1302	0.101419878296146;1;985	0.025198	0.26	0.07	Down	0.271917
NM_011185	PSMB1	chr17:15497276:15499276:-	0.331282536677709;14;4212	0.231615518239722;8;3446	0.209446015289559;20;9529	0.119189511323004;1;838	0;0;1302	0.101419878296146;1;985	0.025198	0.26	0.07	Down	0.271917
NM_011266	RFXANK;	chr8:70138197:70140197:-	0.0817661488143908;1;1222	0;0;960	0.0384319754035357;1;2601	1.32978723404255;5;371	0;0;188	0.195503421309873;2;1021	0	0.04	0.51	Up	0.216939
NM_011266	RFXANK	chr8:70138197:70140197:-	0.0817661488143908;1;1222	0;0;960	0.0384319754035357;1;2601	1.32978723404255;5;371	0;0;188	0.195503421309873;2;1021	0	0.04	0.51	Up	0.216939
NM_011356	FRZB;	chr2:80446396:80448396:-	5.18962075848303;52;950	5.36626916524702;63;1111	5.30749789385004;126;2248	0.307062436028659;6;1948	0;0;1440	0.127145581691036;4;3142	4.834e-07	5.29	0.14	Down	0.997028
NM_011358	SRSF2;	chr11:116852094:116854094:-	0.11648223645894;4;3430	0.0869061413673233;3;3449	0.138744363510232;12;8637	0.0805152979066023;1;1241	0;0;502	0.425531914893617;9;2106	0	0.11	0.17	Up	0.013373
NM_011358	SRSF2	chr11:116852094:116854094:-	0.11648223645894;4;3430	0.0869061413673233;3;3449	0.138744363510232;12;8637	0.0805152979066023;1;1241	0;0;502	0.425531914893617;9;2106	0	0.11	0.17	Up	0.013373
NM_011374	ST8SIA	chr6:142963452:142965452:-	0.0862068965517241;1;1159	0.0928505106778087;1;1076	0.16655562958028;5;2997	0;0;560	0;0;622	0;0;1069	0	0.12	0	Down	0.163447
NM_011374	ST8SIA1	chr6:142963452:142965452:-	0.0862068965517241;1;1159	0.0928505106778087;1;1076	0.16655562958028;5;2997	0;0;560	0;0;622	0;0;1069	0	0.12	0	Down	0.163447
NM_011374	ST8SIA1;	chr6:142963452:142965452:-	0.0862068965517241;1;1159	0.0928505106778087;1;1076	0.16655562958028;5;2997	0;0;560	0;0;622	0;0;1069	0	0.12	0	Down	0.163447
NM_011385	SKI	chr4:155221535:155223535:-	0.448430493273543;7;1554	0.206896551724138;3;1447	0.0953970903887431;4;4189	0.591715976331361;3;504	0.368098159509202;3;812	0.25;2;798	0.34946	0.25	0.4	Up	0.523031
NM_011424	NCOR2	chr5:125178214:125180214:-	0;0;58	0;0;52	0;0;162	0;0;994	0;0;708	0.100806451612903;1;991	0	0	0.03	Up	0.15156
NM_011424	NCOR2;	chr5:125178214:125180214:-	0;0;58	0;0;52	0;0;162	0;0;994	0;0;708	0.100806451612903;1;991	0	0	0.03	Up	0.15156
NM_011425	SSTR5;	chr17:25496288:25498288:-	0;0;883	0.34443168771527;3;868	0.14756517461879;3;2030	0;0;468	0.100806451612903;1;991	0.137551581843191;1;726	0.47712	0.16	0.08	Down	0.618128
NM_011436	SORL1	chr9:42123289:42125289:-	0;0;1577	0.155159038013964;2;1287	0.0774193548387097;3;3872	0.326157860404436;5;1528	0;0;1326	0.0890075656430797;2;2245	0.60038	0.08	0.14	Up	0.710253
NM_011436	SORL1;	chr9:42123289:42125289:-	0;0;1577	0.155159038013964;2;1287	0.0774193548387097;3;3872	0.326157860404436;5;1528	0;0;1326	0.0890075656430797;2;2245	0.60038	0.08	0.14	Up	0.710253
NM_011464	SPINT2;	chr7:29280977:29282977:-	0.130718954248366;2;1528	0;0;1782	0.0999500249875062;4;3998	0.161290322580645;1;619	0.276243093922652;1;361	0.166666666666667;2;1198	0.08398	0.08	0.2	Up	0.317979
NM_011512	SURF4;	chr2:26932511:26934511:-	0;0;102	0;0;157	0;0;339	0.532859680284192;6;1120	0;0;556	0.234466588511137;4;1702	0	0	0.26	Up	0.124814
NM_011512	SURF4	chr2:26932511:26934511:-	0;0;102	0;0;157	0;0;339	0.532859680284192;6;1120	0;0;556	0.234466588511137;4;1702	0	0	0.26	Up	0.124814
NM_011513	MED22;	chr2:26909642:26911642:-	0;0;333	0;0;468	0.278551532033426;3;1074	0.145560407569141;2;1372	0;0;652	0;0;1616	0.69394	0.09	0.05	Down	0.778603
NM_011566	TEAD3	chr17:28349805:28351805:-	0.0431592576607682;1;2316	0.0468164794007491;1;2135	0.0754147812971342;5;6625	0;0;94	0;0;56	1.69491525423729;2;116	0	0.06	0.56	Up	0.0787519
NM_011680	USF2;	chr7:30955803:30957803:-	0.121721810335288;11;9026	0.127258844489692;10;7848	0.124772550038991;24;19211	0.428265524625268;2;465	0;0;917	0.175438596491228;1;569	0	0.12	0.2	Up	0.20208
NM_011753	ZFP26	chr9:20459160:20461160:-	0.158311345646438;3;1892	0.121359223300971;2;1646	0.142374087915999;8;5611	0;0;582	0.0690766751093714;3;4340	0.11441647597254;1;873	0.085201	0.14	0.06	Down	0.319465
NM_011753	ZFP26;	chr9:20459160:20461160:-	0.158311345646438;3;1892	0.121359223300971;2;1646	0.142374087915999;8;5611	0;0;582	0.0690766751093714;3;4340	0.11441647597254;1;873	0.085201	0.14	0.06	Down	0.319465
NM_011779	CORO1C	chr5:113907706:113909706:-	3.30630068621335;106;3100	3.25534079348932;96;2853	3.07842658196922;252;7934	0.302571860816944;2;659	0.152439024390244;2;1310	0.0827814569536424;1;1207	2.8321e-06	3.21	0.18	Down	0.992571
NM_011779	CORO1C;	chr5:113907706:113909706:-	3.30630068621335;106;3100	3.25534079348932;96;2853	3.07842658196922;252;7934	0.302571860816944;2;659	0.152439024390244;2;1310	0.0827814569536424;1;1207	2.8321e-06	3.21	0.18	Down	0.992571
NM_011819	GDF15;	chr8:70630635:70632635:-	0.0358937544867193;1;2785	0;0;2328	0.155908949173683;10;6404	0.144508670520231;1;691	0;0;344	0.287081339712919;3;1042	0.44902	0.06	0.14	Up	0.592868
NM_011819	GDF15	chr8:70630635:70632635:-	0.0358937544867193;1;2785	0;0;2328	0.155908949173683;10;6404	0.144508670520231;1;691	0;0;344	0.287081339712919;3;1042	0.44902	0.06	0.14	Up	0.592868
NM_011829	IMPDH1;	chr6:29211297:29213297:-	0.0932256059664388;3;3215	0.0648718780408693;2;3081	0.0251762336354481;2;7942	0.179131213613972;4;2229	0.311769290724864;12;3837	0.247660979636764;9;3625	0.0126812	0.06	0.25	Up	0.261516
NM_011831	INSL5;	chr4:103025728:103027728:-	0;0;372	0;0;380	0;0;837	0;0;299	0;0;654	0.154320987654321;1;647	0	0	0.05	Up	0.130758
NM_011831	INSL5	chr4:103025728:103027728:-	0;0;372	0;0;380	0;0;837	0;0;299	0;0;654	0.154320987654321;1;647	0	0	0.05	Up	0.130758
NM_011865	PCBP1;	chr6:86525165:86527165:-	0;0;363	0;0;222	0;0;1247	0.35650623885918;2;559	0;0;348	0;0;1141	0	0	0.12	Up	0.182764
NM_011969	PSMA7;	chr2:180041464:180043464:-	0.141043723554302;1;708	0;0;725	0;0;2405	0.217391304347826;6;2754	0;0;1890	0.293901542983101;12;4071	0.28386	0.05	0.17	Up	0.469539
NM_011969	PSMA7	chr2:180041464:180043464:-	0.141043723554302;1;708	0;0;725	0;0;2405	0.217391304347826;6;2754	0;0;1890	0.293901542983101;12;4071	0.28386	0.05	0.17	Up	0.469539
NM_011991	COPS3;	chr11:59838767:59840767:-	0.0940291490362012;2;2125	0.088261253309797;2;2264	0.139300017412502;8;5735	0.174216027874564;2;1146	0;0;310	0.23598820058997;4;1691	0.70446	0.11	0.14	Up	0.787519
NM_011991	COPS3	chr11:59838767:59840767:-	0.0940291490362012;2;2125	0.088261253309797;2;2264	0.139300017412502;8;5735	0.174216027874564;2;1146	0;0;310	0.23598820058997;4;1691	0.70446	0.11	0.14	Up	0.787519
NM_013454	ABCA1;	chr4:53158895:53160895:-	0;0;126	0;0;132	0;0;378	0;0;490	0.192678227360308;1;518	0;0;698	0	0	0.06	Up	0.147103
NM_013505	DSC2	chr18:20058505:20060505:-	0.166805671392827;2;1197	0.141342756183746;2;1413	0.375180375180375;13;3452	0.346020761245675;5;1440	0;0;2013	0.0505305709954522;1;1978	0.50564	0.23	0.13	Down	0.63893
NM_013505	DSC2;	chr18:20058505:20060505:-	0.166805671392827;2;1197	0.141342756183746;2;1413	0.375180375180375;13;3452	0.346020761245675;5;1440	0;0;2013	0.0505305709954522;1;1978	0.50564	0.23	0.13	Down	0.63893
NM_013559	HSPH1	chr5:149635315:149637315:-	0.140056022408964;2;1426	0.0660938532716457;1;1512	0.080042689434365;3;3745	0.243605359317905;4;1638	0;0;1038	0.235849056603774;5;2115	0.48148	0.1	0.16	Up	0.624071
NM_013559	HSPH1;	chr5:149635315:149637315:-	0.140056022408964;2;1426	0.0660938532716457;1;1512	0.080042689434365;3;3745	0.243605359317905;4;1638	0;0;1038	0.235849056603774;5;2115	0.48148	0.1	0.16	Up	0.624071
NM_013589	LTBP2	chr12:84875495:84877495:-	0.265721877767936;6;2252	0.169276343630978;4;2359	0.147819660014782;10;6755	0;0;710	0;0;1354	0.155682407887909;3;1924	0.087738	0.19	0.05	Down	0.323923
NM_013601	MSX2	chr13:53471780:53473780:-	0;0;1247	0;0;1295	0.127877237851662;5;3905	0.23696682464455;2;842	0.162074554294976;2;1232	0.148588410104012;2;1344	0.050922	0.04	0.18	Up	0.292719
NM_013601	MSX2;	chr13:53471780:53473780:-	0;0;1247	0;0;1295	0.127877237851662;5;3905	0.23696682464455;2;842	0.162074554294976;2;1232	0.148588410104012;2;1344	0.050922	0.04	0.18	Up	0.292719
NM_013626	PAM	chr1:98094632:98096632:-	0.289017341040462;2;690	0;0;723	0.208594075928244;5;2392	0;0;448	0.121654501216545;1;821	0.347826086956522;2;573	0.94734	0.17	0.16	Down	0.947994
NM_013626	PAM;	chr1:98094632:98096632:-	0.289017341040462;2;690	0;0;723	0.208594075928244;5;2392	0;0;448	0.121654501216545;1;821	0.347826086956522;2;573	0.94734	0.17	0.16	Down	0.947994
NM_013687	TCP11	chr17:28079584:28081584:-	0.148026315789474;9;6071	0.0916590284142988;5;5450	0.0805910006715917;12;14878	0.203915171288744;5;2447	0;0;223	0.170454545454545;6;3514	0.7997	0.11	0.12	Up	0.842496
NM_013725	RPS11	chr7:45123389:45125389:-	0;0;843	0;0;653	0.0395569620253165;1;2527	0.315457413249211;4;1264	3.62595419847328;19;505	0.0543773790103317;1;1838	0	0.01	1.33	Up	0.208024
NM_013725	RPS11;	chr7:45123389:45125389:-	0;0;843	0;0;653	0.0395569620253165;1;2527	0.315457413249211;4;1264	3.62595419847328;19;505	0.0543773790103317;1;1838	0	0.01	1.33	Up	0.208024
NM_013803	CASR	chr16:36561134:36563134:-	0;0;838	0;0;839	0.0525210084033613;1;1903	0.130039011703511;1;768	0;0;944	0.50035739814153;7;1392	0	0.02	0.21	Up	0.0683507
NM_013803	CASR;	chr16:36561134:36563134:-	0;0;838	0;0;839	0.0525210084033613;1;1903	0.130039011703511;1;768	0;0;944	0.50035739814153;7;1392	0	0.02	0.21	Up	0.0683507
NM_013922	ZNF354C;	chr11:50826731:50828731:-	0.261096605744125;2;764	0;0;839	0.0478240076518412;1;2090	0;0;596	0;0;291	0;0;725	0	0.1	0	Down	0.0222883
NM_015739	GBX1;	chr5:24525848:24527848:-	0;0;448	0;0;533	0;0;871	0;0;162	0.145894122551063;7;4791	0;0;362	0	0	0.05	Up	0.156018
NM_016794	VAMP8	chr6:72389667:72391667:-	0.0419287211740042;1;2384	0.187793427230047;4;2126	0.0849473326537547;5;5881	0.148148148148148;1;674	0;0;330	0.319148936170213;3;937	0.64366	0.1	0.16	Up	0.754829
NM_016794	VAMP8;	chr6:72389667:72391667:-	0.0419287211740042;1;2384	0.187793427230047;4;2126	0.0849473326537547;5;5881	0.148148148148148;1;674	0;0;330	0.319148936170213;3;937	0.64366	0.1	0.16	Up	0.754829
NM_016795	SRPK1	chr17:28621454:28623454:-	0.102145045965271;2;1956	0.0482625482625483;1;2071	0.0403063280935107;2;4960	0.276090557702927;5;1806	0;0;344	0.193798449612403;6;3090	0.33062	0.06	0.16	Up	0.502229
NM_016805	HNRNP	chr1:178336784:178338784:-	0.149835181300569;5;3332	0.134138162307176;4;2978	0.11310795525952;9;7948	0.0703729767769177;1;1420	0.225225225225225;1;443	0.0855066267635742;2;2337	0.92098	0.13	0.13	Down	0.933135
NM_016805	HNRNPU;	chr1:178336784:178338784:-	0.149835181300569;5;3332	0.134138162307176;4;2978	0.11310795525952;9;7948	0.0703729767769177;1;1420	0.225225225225225;1;443	0.0855066267635742;2;2337	0.92098	0.13	0.13	Down	0.933135
NM_016877	CNOT4;	chr6:35132737:35134737:-	0.224719101123595;3;1332	0;0;1128	0.160926939169617;5;3102	0;0;333	0;0;507	0;0;587	0	0.13	0	Down	0.167905
NM_016906	SEC61A1;	chr6:88517800:88519800:-	0.0524383848977451;1;1906	0;0;1881	0.100401606425703;5;4975	0.161030595813205;1;620	0;0;513	0.110741971207087;1;902	0.51596	0.05	0.09	Up	0.649331
NM_018740	ELP5;	chr11:69980235:69982235:-	0.212615166548547;3;1408	0.593912397921307;8;1339	0.227842333105491;10;4379	0.51150895140665;2;389	0.039032006245121;1;2561	0.251256281407035;1;397	0.6966	0.34	0.27	Down	0.784547
NM_018744	SEMA6A;	chr18:47367868:47369868:-	0;0;161	0.427350427350427;1;233	0.58027079303675;3;514	0;0;1274	0;0;760	0.151114469210427;4;2643	0.189459	0.34	0.05	Down	0.393759
NM_018750	RASSF5;	chr1:131244178:131246178:-	0;0;1131	0;0;1342	0.114503816793893;3;2617	0;0;769	0;0;466	0.139082058414465;2;1436	0.89808	0.04	0.05	Up	0.910847
NM_018765	WBP4;	chr14:79480268:79482268:-	0.179856115107914;1;555	0;0;342	0.10989010989011;2;1818	0.25062656641604;3;1194	0;0;626	0.0757002271006813;1;1320	0.89968	0.1	0.11	Up	0.912333
NM_018765	WBP4	chr14:79480268:79482268:-	0.179856115107914;1;555	0;0;342	0.10989010989011;2;1818	0.25062656641604;3;1194	0;0;626	0.0757002271006813;1;1320	0.89968	0.1	0.11	Up	0.912333
NM_018797	PLXNC1	chr10:94943578:94945578:-	6.82989690721649;106;1446	6.72082717872969;91;1263	6.75182481751825;259;3577	0;0;1278	0.164473684210526;1;607	0.231481481481481;5;2155	5.169e-08	6.77	0.13	Down	0.998514
NM_018797	PLXNC1;	chr10:94943578:94945578:-	6.82989690721649;106;1446	6.72082717872969;91;1263	6.75182481751825;259;3577	0;0;1278	0.164473684210526;1;607	0.231481481481481;5;2155	5.169e-08	6.77	0.13	Down	0.998514
NM_018815	NUP210;	chr6:91115826:91117826:-	0;0;2326	0.0808734330772341;2;2471	0.113122171945701;7;6181	0.302724520686176;3;988	0;0;1381	0.0935453695042095;1;1068	0.51956	0.06	0.13	Up	0.653789
NM_018815	NUP210	chr6:91115826:91117826:-	0;0;2326	0.0808734330772341;2;2471	0.113122171945701;7;6181	0.302724520686176;3;988	0;0;1381	0.0935453695042095;1;1068	0.51956	0.06	0.13	Up	0.653789
NM_018851	SAMHD1;	chr2:157134222:157136222:-	0;0;1608	0.0757002271006813;1;1320	0.0574712643678161;2;3478	0.265604249667995;2;751	0.380952380952381;2;523	0.385802469135802;5;1291	0.0027366	0.04	0.34	Up	0.246657
NM_018851	SAMHD1	chr2:157134222:157136222:-	0;0;1608	0.0757002271006813;1;1320	0.0574712643678161;2;3478	0.265604249667995;2;751	0.380952380952381;2;523	0.385802469135802;5;1291	0.0027366	0.04	0.34	Up	0.246657
NM_019424	HPS1	chr19:42778976:42780976:-	0.0509424350483953;1;1962	0;0;1981	0.0592417061611374;3;5061	0.569151963574274;10;1747	0.161117078410312;3;1859	0.190114068441065;4;2100	0	0.04	0.31	Up	0.106984
NM_019424	HPS1;	chr19:42778976:42780976:-	0.0509424350483953;1;1962	0;0;1981	0.0592417061611374;3;5061	0.569151963574274;10;1747	0.161117078410312;3;1859	0.190114068441065;4;2100	0	0.04	0.31	Up	0.106984
NM_019446	BARHL1;	chr2:28915421:28917421:-	0;0;479	0.23094688221709;1;432	0;0;1419	1.25;2;158	0;0;72	0.340136054421769;1;293	0.30014	0.08	0.53	Up	0.481426
NM_019643	FAM60A;	chr6:148945432:148947432:-	0.458978772231784;8;1735	0.341102899374645;6;1753	0.132919805050953;6;4508	0.129198966408269;2;1546	0;0;1022	0.383325347388596;8;2079	0.39588	0.31	0.17	Down	0.557207
NM_019666	SYNCRIP	chr9:88481397:88483397:-	0.157728706624606;3;1899	0.2909796314258;6;2056	0.434027777777778;20;4588	0;0;656	0.257731958762887;2;774	0.169061707523246;2;1181	0.2389	0.29	0.14	Down	0.426449
NM_019666	SYNCRIP;	chr9:88481397:88483397:-	0.157728706624606;3;1899	0.2909796314258;6;2056	0.434027777777778;20;4588	0;0;656	0.257731958762887;2;774	0.169061707523246;2;1181	0.2389	0.29	0.14	Down	0.426449
NM_019703	PFKP;	chr13:6647771:6649771:-	0.149981252343457;4;2663	0.0847098686997035;2;2359	0.223067838866291;17;7604	0;0;526	0;0;745	0;0;1325	0	0.15	0	Down	0.0505201
NM_019703	PFKP	chr13:6647771:6649771:-	0.149981252343457;4;2663	0.0847098686997035;2;2359	0.223067838866291;17;7604	0;0;526	0;0;745	0;0;1325	0	0.15	0	Down	0.0505201
NM_019791	MAGED1	chrX:94541074:94543074:-	0;0;960	0;0;989	0.134952766531714;3;2220	0;0;423	0;0;890	0.0921658986175115;1;1084	0.8064	0.04	0.03	Down	0.84844
NM_019791	MAGED1;	chrX:94541074:94543074:-	0;0;960	0;0;989	0.134952766531714;3;2220	0;0;423	0;0;890	0.0921658986175115;1;1084	0.8064	0.04	0.03	Down	0.84844
NM_019916	TLX3;	chr11:33202588:33204588:-	0.162008910490077;4;2465	0.11177347242921;3;2681	0.0971277924240322;7;7200	0;0;1464	0.0827814569536424;2;2414	0.156412930135558;3;1915	0.42318	0.12	0.08	Down	0.576523
NM_019994	RALGAPA1	chr12:55820516:55822516:-	0;0;1391	0;0;1287	0;0;3682	0;0;702	0;0;1324	0.240963855421687;2;828	0	0	0.08	Up	0.0430906
NM_019994	RALGAPA1;	chr12:55820516:55822516:-	0;0;1391	0;0;1287	0;0;3682	0;0;702	0;0;1324	0.240963855421687;2;828	0	0	0.08	Up	0.0430906
NM_020050	TMEM9B	chr7:109751263:109753263:-	0.103092783505155;3;2907	0.189035916824197;5;2640	0.11278725504018;8;7085	0.416666666666667;1;239	0;0;826	0.253164556962025;2;788	0.5164	0.13	0.22	Up	0.650817
NM_020050	TMEM9B;	chr7:109751263:109753263:-	0.103092783505155;3;2907	0.189035916824197;5;2640	0.11278725504018;8;7085	0.416666666666667;1;239	0;0;826	0.253164556962025;2;788	0.5164	0.13	0.22	Up	0.650817
NM_020296	RBMS1;	chr2:60962204:60964204:-	0.212765957446809;2;938	0;0;840	0.0437062937062937;1;2287	0.440528634361233;1;226	0;0;543	0.108695652173913;1;919	0.54448	0.09	0.18	Up	0.67162
NM_020296	RBMS1	chr2:60962204:60964204:-	0.212765957446809;2;938	0;0;840	0.0437062937062937;1;2287	0.440528634361233;1;226	0;0;543	0.108695652173913;1;919	0.54448	0.09	0.18	Up	0.67162
NM_020498	LY6I;	chr15:74982430:74984430:-	0;0;684	0;0;727	0.121580547112462;2;1643	0.490196078431373;1;203	0;0;146	0.696864111498258;2;285	0.16696	0.04	0.4	Up	0.377415
NM_020582	ATP5J2	chr5:145190592:145192592:-	0;0;653	0.242718446601942;1;411	0;0;1636	0;0;982	0;0;121	0.508388408744281;10;1957	0.6618	0.08	0.17	Up	0.76523
NM_020582	ATP5J2;	chr5:145190592:145192592:-	0;0;653	0.242718446601942;1;411	0;0;1636	0;0;982	0;0;121	0.508388408744281;10;1957	0.6618	0.08	0.17	Up	0.76523
NM_020621	P2RY4	chrX:100593869:100595869:-	0;0;594	0.26525198938992;1;376	0.0802568218298555;1;1245	0.290697674418605;1;343	0;0;247	0;0;508	0.89062	0.12	0.1	Down	0.903418
NM_020621	P2RY4;	chrX:100593869:100595869:-	0;0;594	0.26525198938992;1;376	0.0802568218298555;1;1245	0.290697674418605;1;343	0;0;247	0;0;508	0.89062	0.12	0.1	Down	0.903418
NM_021292	EVC;	chr5:37335881:37337881:-	0.244010647737356;11;4497	0.220967345936656;9;4064	0.122463261021693;14;11418	0.108342361863489;1;922	0.164744645799012;3;1818	0.0876424189307625;1;1140	0.159684	0.2	0.12	Down	0.369985
NM_021292	EVC	chr5:37335881:37337881:-	0.244010647737356;11;4497	0.220967345936656;9;4064	0.122463261021693;14;11418	0.108342361863489;1;922	0.164744645799012;3;1818	0.0876424189307625;1;1140	0.159684	0.2	0.12	Down	0.369985
NM_021306	ECEL1;	chr1:87155356:87157356:-	0;0;2653	0.224719101123595;6;2664	0.168608215818516;11;6513	0.321543408360129;5;1550	0;0;597	0.321156162183862;8;2483	0.54738	0.13	0.21	Up	0.677563
NM_021308	PIWIL2;	chr14:70428094:70430094:-	0.133809099018733;3;2239	0.274223034734918;6;2182	0.0544069640914037;3;5511	0;0;753	0;0;304	0.0857632933104631;1;1165	0.148798	0.15	0.03	Down	0.364042
NM_021326	RBAK;	chr5:143179775:143181775:-	0.112824370063934;3;2656	0.074794315632012;2;2672	0.0689179875947622;4;5800	0.10752688172043;2;1858	0;0;613	0.206185567010309;6;2904	0.77072	0.09	0.1	Up	0.824666
NM_021374	RGS20	chr1:5018539:5020539:-	10.2459016393443;150;1314	10.04851004851;145;1298	10.144553433144;393;3481	0.307219662058372;2;649	0;0;428	0.252844500632111;2;789	4.5397e-08	10.15	0.19	Down	0.995542
NM_021374	RGS20;	chr1:5018539:5020539:-	10.2459016393443;150;1314	10.04851004851;145;1298	10.144553433144;393;3481	0.307219662058372;2;649	0;0;428	0.252844500632111;2;789	4.5397e-08	10.15	0.19	Down	0.995542
NM_021380	IL20;	chr1:130910296:130912296:-	0;0;309	0.342465753424658;1;291	0.148148148148148;1;674	0;0;485	0.466200466200466;2;427	0.164203612479475;1;608	0.79612	0.16	0.21	Up	0.836553
NM_021380	IL20	chr1:130910296:130912296:-	0;0;309	0.342465753424658;1;291	0.148148148148148;1;674	0;0;485	0.466200466200466;2;427	0.164203612479475;1;608	0.79612	0.16	0.21	Up	0.836553
NM_021480	TDH	chr14:63508092:63510092:-	0.0964320154291225;1;1036	0;0;808	0.118296529968454;3;2533	0;0;601	0;0;173	0.0945179584120983;1;1057	0.45162	0.07	0.03	Down	0.597325
NM_021559	ZNF24;	chr18:24019771:24021771:-	0;0;70	0;0;169	0;0;361	0.187265917602996;1;533	0.1669449081803;1;598	0;0;721	0	0	0.12	Up	0.0936107
NM_021559	ZFP191	chr18:24019771:24021771:-	0;0;70	0;0;169	0;0;361	0.187265917602996;1;533	0.1669449081803;1;598	0;0;721	0	0	0.12	Up	0.0936107
NM_021881	QKI;	chr17:10318361:10320361:-	0.0560224089635854;1;1784	0;0;1494	0.126930399830759;6;4721	0.867052023121387;3;343	0.195694716242661;1;510	0.410677618069815;2;485	0.099455	0.06	0.49	Up	0.326895
NM_021881	QK	chr17:10318361:10320361:-	0.0560224089635854;1;1784	0;0;1494	0.126930399830759;6;4721	0.867052023121387;3;343	0.195694716242661;1;510	0.410677618069815;2;485	0.099455	0.06	0.49	Up	0.326895
NM_022414	NGB;	chr12:87101539:87103539:-	0;0;618	0.223713646532438;1;446	0.0933271115258983;2;2141	0;0;557	1.69192809305605;48;2789	0;0;632	0	0.11	0.56	Up	0.0475483
NM_022414	NGB	chr12:87101539:87103539:-	0;0;618	0.223713646532438;1;446	0.0933271115258983;2;2141	0;0;557	1.69192809305605;48;2789	0;0;632	0	0.11	0.56	Up	0.0475483
NM_022997	VPS35;	chr8:85298497:85300497:-	0.070871722182849;1;1410	0;0;1164	0.121469784391133;4;3289	0.247933884297521;3;1207	0.224719101123595;1;444	0.175644028103044;3;1705	0.020995	0.06	0.22	Up	0.267459
NM_022997	VPS35	chr8:85298497:85300497:-	0.070871722182849;1;1410	0;0;1164	0.121469784391133;4;3289	0.247933884297521;3;1207	0.224719101123595;1;444	0.175644028103044;3;1705	0.020995	0.06	0.22	Up	0.267459
NM_023223	CDC20;	chr4:118436343:118438343:-	0;0;1033	0;0;1040	0.0602409638554217;2;3318	0.077639751552795;1;1287	0.334168755221387;4;1193	0.0633713561470216;1;1577	0.20014	0.02	0.16	Up	0.401189
NM_023331	MRPL46;	chr7:78782089:78784089:-	0;0;205	0;0;152	0;0;436	0.172413793103448;1;579	0;0;930	0.276497695852535;3;1082	0	0	0.15	Up	0.20951
NM_023503	ING2;	chr8:47674159:47676159:-	0.06265664160401;2;3190	0.0586682311528307;2;3407	0.146359312111233;12;8187	0;0;767	0;0;1882	0.169276343630978;4;2359	0.63142	0.09	0.06	Down	0.738484
NM_023503	ING2	chr8:47674159:47676159:-	0.06265664160401;2;3190	0.0586682311528307;2;3407	0.146359312111233;12;8187	0;0;767	0;0;1882	0.169276343630978;4;2359	0.63142	0.09	0.06	Down	0.738484
NM_024176	DRAP1;	chr19:5423979:5425979:-	0.0737463126843658;1;1355	0;0;1147	0.0961538461538462;3;3117	0.193423597678917;1;516	0;0;219	0;0;650	0.91704	0.06	0.06	Up	0.930163
NM_024176	DRAP1	chr19:5423979:5425979:-	0.0737463126843658;1;1355	0;0;1147	0.0961538461538462;3;3117	0.193423597678917;1;516	0;0;219	0;0;650	0.91704	0.06	0.06	Up	0.930163
NM_024198	GPX7	chr4:108405713:108407713:-	0.280898876404494;3;1065	0.182648401826484;2;1093	0.0636334712058543;2;3141	0;0;859	0;0;1061	0.156739811912226;2;1274	0.20524	0.18	0.05	Down	0.405646
NM_024198	GPX7;	chr4:108405713:108407713:-	0.280898876404494;3;1065	0.182648401826484;2;1093	0.0636334712058543;2;3141	0;0;859	0;0;1061	0.156739811912226;2;1274	0.20524	0.18	0.05	Down	0.405646
NM_024208	ECHDC3;	chr2:6211994:6213994:-	0.108459869848156;1;921	0.126742712294043;1;788	0.1388246182323;3;2158	0.0911577028258888;1;1096	0.172512938470385;3;1736	0.225428313796213;5;2213	0.39226	0.12	0.16	Up	0.554235
NM_024290	TNFRSF23	chr7:143684872:143686872:-	0.158102766798419;2;1263	0.178412132024978;2;1119	0.13971358714635;4;2859	0.45662100456621;3;654	0;0;628	0.19782393669634;2;1009	0	0.16	0.22	Up	0.193165
NM_024290	TNFRSF23;	chr7:143684872:143686872:-	0.158102766798419;2;1263	0.178412132024978;2;1119	0.13971358714635;4;2859	0.45662100456621;3;654	0;0;628	0.19782393669634;2;1009	0	0.16	0.22	Up	0.193165
NM_024464		chr16:32098727:32100727:-	0.205973223480947;12;5814	0.152439024390244;7;4585	0.0882073551363821;13;14725	0.141843971631206;1;704	0;0;279	0;0;943	0.156159	0.15	0.05	Down	0.367013
NM_024472	CPTP;	chr4:155868440:155870440:-	0.0933706816059757;2;2140	0.146842878120411;3;2040	0.0717875089734386;4;5568	0.131406044678055;1;760	0;0;1026	0;0;871	0.2879	0.1	0.04	Down	0.472511
NM_024475	UBLCP1;	chr11:44469548:44471548:-	0.0604960677555959;1;1652	0.0623441396508728;1;1603	0.12760527435134;6;4696	0;0;1561	0.338983050847458;1;294	0.175131348511384;4;2280	0.43048	0.08	0.17	Up	0.580981
NM_025332	GTPBP8;	chr16:44745363:44747363:-	0.306278713629403;2;651	0;0;530	0.0680272108843537;1;1469	0.0731528895391368;1;1366	0.0793776789966661;5;6294	0.102197240674502;2;1955	0	0.12	0.08	Down	0.0713224
NM_025336	CHCHD3	chr6:33059152:33061152:-	0;0;1310	0.154440154440154;2;1293	0.109319486198415;4;3655	0.215982721382289;1;462	0;0;236	0.176522506619594;2;1131	0.623	0.09	0.13	Up	0.723626
NM_025336	CHCHD3;	chr6:33059152:33061152:-	0;0;1310	0.154440154440154;2;1293	0.109319486198415;4;3655	0.215982721382289;1;462	0;0;236	0.176522506619594;2;1131	0.623	0.09	0.13	Up	0.723626
NM_025505	BLZF1;	chr1:164306484:164308484:-	0.070323488045007;1;1421	0.14609203798393;2;1367	0.0796812749003984;3;3762	0;0;642	0;0;259	0.109769484083425;1;910	0.22808	0.1	0.04	Down	0.421991
NM_025510	ADPRM;	chr11:67051618:67053618:-	0.126342387871131;2;1581	0.13271400132714;2;1505	0.112334306897326;5;4446	0.134228187919463;1;744	0.117855038302887;2;1695	0.0678886625933469;1;1472	0.45704	0.12	0.11	Down	0.601783
NM_025545	APTX;	chr4:40701916:40703916:-	0.0914494741655235;2;2185	0.0508905852417303;1;1964	0.0340715502555366;2;5868	0.280373831775701;3;1067	0;0;488	0.0684462696783025;1;1460	0.541	0.06	0.12	Up	0.667162
NM_025560	OXLD1	chr11:120457063:120459063:-	0.0688231245698555;1;1452	0.207756232686981;3;1441	0.107933081489477;4;3702	0;0;411	0;0;351	0.53475935828877;1;186	0.79788	0.13	0.18	Up	0.838039
NM_025560	OXLD1;	chr11:120457063:120459063:-	0.0688231245698555;1;1452	0.207756232686981;3;1441	0.107933081489477;4;3702	0;0;411	0;0;351	0.53475935828877;1;186	0.79788	0.13	0.18	Up	0.838039
NM_025590	ACOT11	chr4:106798831:106800831:-	0;0;713	0;0;640	0.18738288569644;3;1598	0.3125;2;638	0.208333333333333;1;479	0.29673590504451;3;1008	0.040538	0.06	0.27	Up	0.289747
NM_025590	ACOT11;	chr4:106798831:106800831:-	0;0;713	0;0;640	0.18738288569644;3;1598	0.3125;2;638	0.208333333333333;1;479	0.29673590504451;3;1008	0.040538	0.06	0.27	Up	0.289747
NM_025593	POLR2L;	chr7:141474153:141476153:-	0.0335908632851864;1;2976	0.083298625572678;2;2399	0.0388752105740573;3;7714	0;0;1782	0.164338537387017;2;1215	0.212585034013605;5;2347	0.32816	0.05	0.13	Up	0.499257
NM_025647	CMPK1;	chr4:114986228:114988228:-	0.127388535031847;2;1568	0.156372165754496;2;1277	0.0959462700887503;4;4165	0;0;166	0.3003003003003;1;332	0;0;191	0.80734	0.13	0.1	Down	0.849926
NM_025699	OSER1;	chr2:163418470:163420470:-	0.090702947845805;2;2203	0.105764145954521;2;1889	0.146520146520147;8;5452	0.121802679658953;2;1640	0.209643605870021;4;1904	0.242382271468144;7;2881	0.124441	0.11	0.19	Up	0.341753
NM_025739	RNF220	chr4:117495915:117497915:-	0.137174211248285;1;728	0.22075055187638;1;452	0.128122998078155;2;1559	0;0;311	0;0;1001	0.32258064516129;1;309	0.65064	0.16	0.11	Down	0.757801
NM_025739	RNF220;	chr4:117495915:117497915:-	0.137174211248285;1;728	0.22075055187638;1;452	0.128122998078155;2;1559	0;0;311	0;0;1001	0.32258064516129;1;309	0.65064	0.16	0.11	Down	0.757801
NM_025772	DTNBP1;	chr13:45001096:45003096:-	0.0754432289701999;2;2649	0.0988630746416213;2;2021	0.128102481985588;8;6237	0.110987791342952;1;900	0.102669404517454;1;973	0.0565610859728507;1;1767	0.66204	0.1	0.09	Down	0.766716
NM_025794	ETFDH	chr3:79627767:79629767:-	0.056980056980057;1;1754	0;0;1677	0.153947657796349;7;4540	0.202429149797571;3;1479	0.0337381916329285;1;2963	0.197433366238894;4;2022	0.35694	0.07	0.14	Up	0.526003
NM_025794	ETFDH;	chr3:79627767:79629767:-	0.056980056980057;1;1754	0;0;1677	0.153947657796349;7;4540	0.202429149797571;3;1479	0.0337381916329285;1;2963	0.197433366238894;4;2022	0.35694	0.07	0.14	Up	0.526003
NM_025806	PLBD1;	chr6:136660893:136662893:-	0.25;4;1596	0.147492625368732;2;1354	0.0240442414041837;1;4158	0.116822429906542;1;855	0;0;1020	0.0596302921884317;1;1676	0.32874	0.14	0.06	Down	0.500743
NM_025919	RPL11;	chr4:136052371:136054371:-	0.435540069686411;5;1143	0.53134962805526;5;936	0.370218017276841;9;2422	0;0;674	0.28169014084507;1;354	0.132890365448505;2;1503	0.030602	0.45	0.14	Down	0.276374
NM_025919	RPL11	chr4:136052371:136054371:-	0.435540069686411;5;1143	0.53134962805526;5;936	0.370218017276841;9;2422	0;0;674	0.28169014084507;1;354	0.132890365448505;2;1503	0.030602	0.45	0.14	Down	0.276374
NM_025920	THAP4;	chr1:93753838:93755838:-	0.0789889415481833;1;1265	0;0;1463	0.0312989045383412;1;3194	0.341685649202733;3;875	0.147275405007364;1;678	0.288392213410238;4;1383	0.023495	0.04	0.26	Up	0.270431
NM_025995	FBXO5	chr10:5804465:5806465:-	0.0604229607250755;1;1654	0.235109717868339;3;1273	0.10306622004638;4;3877	0.0760456273764259;1;1314	0.128755364806867;3;2327	0.221729490022173;4;1800	0.8972	0.13	0.14	Up	0.907875
NM_026029	GLOD4	chr11:76242699:76244699:-	0.140154169586545;2;1425	0.204638472032742;3;1463	0.0213128729752771;1;4691	0.184729064039409;3;1621	0.150829562594268;1;662	0.10465724751439;2;1909	0.69448	0.12	0.15	Up	0.781575
NM_026029	GLOD4;	chr11:76242699:76244699:-	0.140154169586545;2;1425	0.204638472032742;3;1463	0.0213128729752771;1;4691	0.184729064039409;3;1621	0.150829562594268;1;662	0.10465724751439;2;1909	0.69448	0.12	0.15	Up	0.781575
NM_026038	L3HYPDH;	chr12:72084313:72086313:-	0;0;315	0;0;348	0;0;928	0.186915887850467;2;1068	0;0;372	0.276370336250576;6;2165	0	0	0.15	Up	0.0445765
NM_026396	BRIX1	chr15:10484937:10486937:-	0;0;688	0;0;435	0;0;1601	0;0;347	0;0;164	0.205338809034908;1;486	0	0	0.07	Up	0.0564636
NM_026396	BRIX1;	chr15:10484937:10486937:-	0;0;688	0;0;435	0;0;1601	0;0;347	0;0;164	0.205338809034908;1;486	0	0	0.07	Up	0.0564636
NM_026483	MPHOSPH10	chr7:64391236:64393236:-	0.305810397553517;2;652	0.167224080267559;1;597	0.0574382538770821;1;1740	0.117370892018779;1;851	0.247116968698517;3;1211	0.238473767885533;3;1255	0.78586	0.18	0.2	Up	0.832095
NM_026483	MPHOSPH10;	chr7:64391236:64393236:-	0.305810397553517;2;652	0.167224080267559;1;597	0.0574382538770821;1;1740	0.117370892018779;1;851	0.247116968698517;3;1211	0.238473767885533;3;1255	0.78586	0.18	0.2	Up	0.832095
NM_026520	FAM122A;	chr19:24476474:24478474:-	0;0;1221	0;0;1166	0;0;3278	0.15511892450879;3;1931	0;0;2495	0.0760745530620008;2;2627	0	0	0.08	Up	0.105498
NM_026533	RPS13;	chr7:116333190:116335190:-	0.101729399796541;1;982	0.0983284169124877;1;1016	0.0767754318618042;2;2603	0;0;707	7.41839762611276;25;312	0.297619047619048;3;1005	0	0.09	2.57	Up	0.18425
NM_026533	RPS13	chr7:116333190:116335190:-	0.101729399796541;1;982	0.0983284169124877;1;1016	0.0767754318618042;2;2603	0;0;707	7.41839762611276;25;312	0.297619047619048;3;1005	0	0.09	2.57	Up	0.18425
NM_026646	SLC25A22;	chr7:141436874:141438874:-	0;0;1196	0;0;1273	0.0286368843069874;1;3491	0;0;366	0;0;280	0.29673590504451;2;672	0	0.01	0.1	Up	0.191679
NM_026646	SLC25A22	chr7:141436874:141438874:-	0;0;1196	0;0;1273	0.0286368843069874;1;3491	0;0;366	0;0;280	0.29673590504451;2;672	0	0.01	0.1	Up	0.191679
NM_026662	PRPS2;	chrX:167381699:167383699:-	0.30268634127885;8;2635	0.0345423143350604;1;2894	0.0978610373269957;7;7146	0;0;1101	1.20288692862871;45;3696	0.280426247896803;5;1778	0.40106	0.15	0.49	Up	0.560178
NM_026681	CCDC88C;	chr12:101027983:101029983:-	0.108499095840868;3;2762	0.106894708711919;2;1869	0.13715069432539;8;5825	0;0;458	0;0;1226	0;0;896	0	0.12	0	Down	0.038633
NM_026724	RPL34;	chr3:130729337:130731337:-	0;0;583	0.198019801980198;1;504	0.238663484486873;3;1254	0;0;754	0;0;596	0.257510729613734;3;1162	0.62554	0.15	0.09	Down	0.729569
NM_026789	WDR65;	chr4:118619405:118621405:-	0.43859649122807;1;227	1.24223602484472;2;159	1.61616161616162;8;487	0.980392156862745;2;202	1.09489051094891;3;271	0.268817204301075;1;371	0.50386	1.1	0.78	Down	0.634473
NM_026817	RABL2;	chr15:89590923:89592923:-	1.67483660130719;41;2407	1.46931719965428;34;2280	1.84090525249113;109;5812	0.0965250965250965;2;2070	0;0;560	0.199468085106383;6;3002	0.00021672	1.66	0.1	Down	0.237741
NM_026865	PTGES3L	chr11:101424333:101426333:-	0;0;1351	0.0746825989544436;1;1338	0.217924271315718;8;3663	0;0;328	0;0;396	0;0;516	0	0.1	0	Down	0.0089153
NM_026865	PTGES3L;	chr11:101424333:101426333:-	0;0;1351	0.0746825989544436;1;1338	0.217924271315718;8;3663	0;0;328	0;0;396	0;0;516	0	0.1	0	Down	0.0089153
NM_026912	SNX15;	chr19:6127215:6129215:-	0.166389351081531;3;1800	0.0610873549175321;1;1636	0.105540897097625;4;3786	0.145772594752187;1;685	0;0;883	0.0796178343949045;1;1255	0.52842	0.11	0.08	Down	0.658247
NM_026912	SNX15	chr19:6127215:6129215:-	0.166389351081531;3;1800	0.0610873549175321;1;1636	0.105540897097625;4;3786	0.145772594752187;1;685	0;0;883	0.0796178343949045;1;1255	0.52842	0.11	0.08	Down	0.658247
NM_027011	KRT5	chr15:101711891:101713891:-	0.0877963125548727;1;1138	0.110987791342952;1;900	0;0;2694	0.212765957446809;1;469	0;0;239	0.390625;3;765	0.31634	0.07	0.2	Up	0.493314
NM_027115	MAPK1IP1;	chr7:138845267:138847267:-	0;0;1459	0;0;1375	0.0517866390471258;2;3860	0.178571428571429;1;559	0;0;844	0;0;547	0.53274	0.02	0.06	Up	0.662704
NM_027412	TTC9C;	chr19:8818294:8820294:-	0.0835421888053467;1;1196	0;0;1141	0.0341530054644809;1;2927	0.357142857142857;2;558	0.186567164179104;1;535	0.284495021337127;2;701	0.0126217	0.04	0.28	Up	0.26003
NM_027412	TTC9C	chr19:8818294:8820294:-	0.0835421888053467;1;1196	0;0;1141	0.0341530054644809;1;2927	0.357142857142857;2;558	0.186567164179104;1;535	0.284495021337127;2;701	0.0126217	0.04	0.28	Up	0.26003
NM_027426	DRAXIN;	chr4:148129698:148131698:-	0;0;840	0;0;821	0.040016006402561;1;2498	0.335148722245496;8;2379	0;0;419	0.318655851680185;11;3441	0	0.01	0.22	Up	0.144131
NM_027600	4921504E06RIK	chr2:19552910:19554910:-	0.0536768652710682;1;1862	0;0;1575	0.0375657400450789;2;5322	0;0;143	0;0;527	0;0;330	0	0.03	0	Down	0.120357
NM_027787	RFX2;	chr17:56830008:56832008:-	0;0;365	0;0;262	0.118063754427391;1;846	0;0;178	0;0;245	0.232018561484919;1;430	0.68418	0.04	0.08	Up	0.775632
NM_027862	ATP5H;	chr11:115418919:115420919:-	0;0;179	0;0;90	0;0;457	0.408580183861083;4;975	0;0;1040	0.129617627997408;2;1541	0	0	0.18	Up	0.0118871
NM_027902	TMPRSS6;	chr15:78467634:78469634:-	0.13997200559888;7;4994	0.0711068973690448;3;4216	0.0474158368895211;6;12648	0.0956022944550669;1;1045	0;0;461	0.190839694656489;3;1569	0.88728	0.09	0.1	Up	0.901932
NM_027908	AMDHD1;	chr10:93539033:93541033:-	0;0;1006	0;0;893	0.0434971726837756;1;2298	0.644122383252818;4;617	0;0;298	0.519031141868512;6;1150	0	0.01	0.39	Up	0.00742942
NM_027921	SLC16A14;	chr1:84934083:84936083:-	0.144822592324403;2;1379	0.153846153846154;2;1298	0.0641642605068977;2;3115	0.127226463104326;1;785	0.131233595800525;1;761	0;0;1146	0.53764	0.12	0.09	Down	0.665676
NM_027993	FAM219A;	chr4:41568527:41570527:-	0.0986842105263158;3;3037	0.0368052999631947;1;2716	0.066348195329087;5;7531	0.484848484848485;4;821	0;0;407	0.196270853778214;2;1017	0	0.07	0.23	Up	0.145617
NM_027993	FAM219A	chr4:41568527:41570527:-	0.0986842105263158;3;3037	0.0368052999631947;1;2716	0.066348195329087;5;7531	0.484848484848485;4;821	0;0;407	0.196270853778214;2;1017	0	0.07	0.23	Up	0.145617
NM_028099	DUSP11;	chr6:85960667:85962667:-	0;0;1055	0;0;951	0.0463606861381548;1;2156	0;0;307	0;0;219	0.587084148727984;3;508	0	0.02	0.2	Up	0.181278
NM_028099	DUSP11	chr6:85960667:85962667:-	0;0;1055	0;0;951	0.0463606861381548;1;2156	0;0;307	0;0;219	0.587084148727984;3;508	0	0.02	0.2	Up	0.181278
NM_028135	TMEM163;	chr1:127677021:127679021:-	0;0;3583	0.234348844994978;7;2980	0.114744693057946;10;8705	0;0;579	0;0;175	0.230414746543779;3;1299	0.7188	0.12	0.08	Down	0.796434
NM_028232	SGOL1;	chr17:53688315:53690315:-	0.0495049504950495;1;2019	0.0535045478865704;1;1868	0.0807754442649435;4;4948	0.171969045571797;4;2322	0.135746606334842;3;2207	0.160857908847185;6;3724	0.0028402	0.06	0.16	Up	0.248143
NM_028233	LRPPRC;	chr17:84789786:84791786:-	0.0565930956423316;3;5298	0.144062564313645;7;4852	0.0655689931516829;9;13717	0.104166666666667;3;2877	0.136239782016349;1;733	0.195503421309873;8;4084	0.2164	0.09	0.15	Up	0.41159
NM_028259	RPS6KB1;	chr11:86543807:86545807:-	0;0;1995	0.172117039586919;3;1740	0.070323488045007;3;4263	0;0;917	0.157109190887667;2;1271	0.216450216450216;3;1383	0.6208	0.08	0.12	Up	0.720654
NM_028259	RPS6KB1	chr11:86543807:86545807:-	0;0;1995	0.172117039586919;3;1740	0.070323488045007;3;4263	0;0;917	0.157109190887667;2;1271	0.216450216450216;3;1383	0.6208	0.08	0.12	Up	0.720654
NM_028259	P70S6K/P85S6K	chr11:86543807:86545807:-	0;0;1995	0.172117039586919;3;1740	0.070323488045007;3;4263	0;0;917	0.157109190887667;2;1271	0.216450216450216;3;1383	0.6208	0.08	0.12	Up	0.720654
NM_028303	PDZD11;	chrX:100624907:100626907:-	0.0573065902578797;1;1744	0.0651890482398957;1;1533	0.152983171851096;6;3916	0.260416666666667;2;766	0;0;1237	0.413650465356774;4;963	0.34628	0.09	0.22	Up	0.51263
NM_028404	TOP1MT;	chr15:75677790:75679790:-	0.227790432801822;4;1752	0.187705302674801;4;2127	0.0774143603638475;4;5163	0.681818181818182;3;437	0;0;1250	0;0;649	0.79922	0.16	0.23	Up	0.84101
NM_028404	TOP1MT	chr15:75677790:75679790:-	0.227790432801822;4;1752	0.187705302674801;4;2127	0.0774143603638475;4;5163	0.681818181818182;3;437	0;0;1250	0;0;649	0.79922	0.16	0.23	Up	0.84101
NM_028446	TRIP11	chr12:101912171:101914171:-	0.117924528301887;2;1694	0.247647350173353;5;2014	0.298769771528998;17;5673	0.226757369614512;3;1320	0;0;1044	0.109170305676856;2;1830	0.26608	0.22	0.11	Down	0.445765
NM_028748	PAQR5	chr9:62025790:62027790:-	0.0653452406883032;3;4588	0.168228791155972;7;4154	0.146759070525887;18;12247	0.329815303430079;5;1511	0;0;392	0.153550863723608;4;2601	0.74928	0.13	0.16	Up	0.817236
NM_028748	PAQR5;	chr9:62025790:62027790:-	0.0653452406883032;3;4588	0.168228791155972;7;4154	0.146759070525887;18;12247	0.329815303430079;5;1511	0;0;392	0.153550863723608;4;2601	0.74928	0.13	0.16	Up	0.817236
NM_028870	CLTB	chr13:54610272:54612272:-	0.151057401812689;4;2644	0.0406834825061025;1;2457	0.127372309259967;10;7841	0.14265335235378;1;700	0;0;460	0.223089793641941;4;1789	0.84254	0.11	0.12	Up	0.867756
NM_028870	CLTB;	chr13:54610272:54612272:-	0.151057401812689;4;2644	0.0406834825061025;1;2457	0.127372309259967;10;7841	0.14265335235378;1;700	0;0;460	0.223089793641941;4;1789	0.84254	0.11	0.12	Up	0.867756
NM_029010	GLB1L;	chr1:75209778:75211778:-	0.134048257372654;1;745	0;0;592	0.0681663258350375;1;1466	0.19782393669634;2;1009	0;0;672	0.33921302578019;5;1469	0.35062	0.07	0.18	Up	0.524517
NM_029070	TMEM114	chr16:8424136:8426136:-	0.410677618069815;2;485	0;0;425	0;0;1268	0.166805671392827;2;1197	0;0;1027	0.324149108589951;6;1845	0.87962	0.14	0.16	Up	0.897474
NM_029092	TRMT10C;	chr16:56036774:56038774:-	0;0;1529	0.0821692686935086;1;1216	0.0291290416545296;1;3432	0.248138957816377;1;402	0;0;194	0;0;742	0.62446	0.04	0.08	Up	0.726597
NM_029103	MANF	chr9:106890938:106892938:-	0;0;3136	0.0862316757688991;3;3476	0.115821172110262;10;8624	0;0;462	0;0;847	0.234741784037559;2;850	0.90486	0.07	0.08	Up	0.919762
NM_029238	SLC35F4;	chr14:49524837:49526837:-	0.167628981188303;9;5360	0.0618301731244848;3;4849	0.0944669365721997;14;14806	0.106609808102345;1;937	0.655307994757536;5;758	0.127959053103007;2;1561	0.35886	0.11	0.3	Up	0.533432
NM_029238	SLC35F4	chr14:49524837:49526837:-	0.167628981188303;9;5360	0.0618301731244848;3;4849	0.0944669365721997;14;14806	0.106609808102345;1;937	0.655307994757536;5;758	0.127959053103007;2;1561	0.35886	0.11	0.3	Up	0.533432
NM_029432	4930402H24RIK	chr2:130839110:130841110:-	0.201961915753029;7;3459	0.233022636484687;7;2997	0.141862264637606;11;7743	0.0909918107370337;1;1098	0.198019801980198;3;1512	0.175746924428823;3;1704	0.42574	0.19	0.15	Down	0.579495
NM_029478	VMP1;	chr11:86682822:86684822:-	0.212841433132316;6;2813	0.134816312773846;4;2963	0.110116999311769;8;7257	0.134048257372654;1;745	0.420168067226891;3;711	0.222057735011103;3;1348	0.30396	0.15	0.26	Up	0.488856
NM_029582	TXNDC11	chr16:11133532:11135532:-	0;0;1797	0.0582072176949942;1;1717	0.0467617488894085;2;4275	0;0;608	0;0;1331	0.1806684733514;2;1105	0.70838	0.03	0.06	Up	0.79049
NM_029582	TXNDC11;	chr16:11133532:11135532:-	0;0;1797	0.0582072176949942;1;1717	0.0467617488894085;2;4275	0;0;608	0;0;1331	0.1806684733514;2;1105	0.70838	0.03	0.06	Up	0.79049
NM_029690	ACTRT3;	chr3:30598870:30600870:-	0.134649910233393;3;2225	0.0379218809252939;1;2636	0.0336190956463271;2;5947	0.425790754257908;7;1637	0;0;342	0.278164116828929;8;2868	0.26812	0.07	0.23	Up	0.447251
NM_029797	MND1	chr3:84154786:84156786:-	0;0;235	0;0;232	0;0;627	0.368663594470046;4;1081	0.31055900621118;2;642	0.15625;2;1278	0	0	0.28	Up	0.127786
NM_029847	ARSK;	chr13:76097660:76099660:-	0.0384763370527126;1;2598	0.0808080808080808;2;2473	0.0689893066574681;4;5794	0;0;169	0;0;246	0;0;250	0	0.06	0	Down	0.0520059
NM_029939	CCDC151;	chr9:22001634:22003634:-	0.105764145954521;2;1889	0;0;1466	0.0850520944078248;4;4699	0.200803212851406;1;497	0;0;779	0.233100233100233;2;856	0.3672	0.06	0.14	Up	0.540862
NM_029939	CCDC151	chr9:22001634:22003634:-	0.105764145954521;2;1889	0;0;1466	0.0850520944078248;4;4699	0.200803212851406;1;497	0;0;779	0.233100233100233;2;856	0.3672	0.06	0.14	Up	0.540862
NM_029974	DCST1;	chr3:89364239:89366239:-	0;0;1665	0;0;1217	0.0523149359142035;2;3821	0.26281208935611;2;759	0;0;335	0.0527983104540655;1;1893	0.34548	0.02	0.11	Up	0.511144
NM_030075	KLHDC8B;	chr9:108460581:108462581:-	0.0850822461712989;3;3523	0.0955718381650207;3;3136	0.0612820198553744;5;8154	0.114810562571757;1;870	0;0;888	0.202292650033715;3;1480	0.69506	0.08	0.11	Up	0.783061
NM_030220	SP2	chr11:96976688:96978688:-	0;0;163	0;0;105	0;0;343	0.210084033613445;1;475	0.431034482758621;1;231	0.299850074962519;2;665	0	0	0.31	Up	0.0341753
NM_030229	POLR3H;	chr15:81925213:81927213:-	0.263991552270327;5;1889	0.0816993464052288;1;1223	0.227675183405009;9;3944	0.637755102040816;10;1558	0.222816399286988;5;2239	0.146681334800147;4;2723	0.4236	0.19	0.34	Up	0.578009
NM_031179	SF3B1	chr1:55026478:55028478:-	0.0718390804597701;1;1391	0.0728332119446468;1;1372	0.109200109200109;4;3659	0.396825396825397;2;502	0;0;760	0.15625;1;639	0	0.08	0.18	Up	0.0594354
NM_031869	PRKAB1;	chr5:116023428:116025428:-	0.0758150113722517;1;1318	0.0689179875947622;1;1450	0.0795755968169761;3;3767	0.190114068441065;1;525	0;0;427	0.193236714975845;2;1033	0	0.07	0.13	Up	0.150074
NM_031869	PRKAB1	chr5:116023428:116025428:-	0.0758150113722517;1;1318	0.0689179875947622;1;1450	0.0795755968169761;3;3767	0.190114068441065;1;525	0;0;427	0.193236714975845;2;1033	0	0.07	0.13	Up	0.150074
NM_032398	PLVAP	chr8:71510769:71512769:-	0.629260618772942;12;1895	0.438321853475266;7;1590	0.36468330134357;19;5191	0.383729854182655;5;1298	0.227790432801822;1;438	0.0900900900900901;1;1109	0.103282	0.48	0.23	Down	0.331352
NM_032610	SPTBN4	chr7:27445589:27447589:-	0;0;74	0;0;61	0;0;185	0.75187969924812;4;528	0;0;184	0.645161290322581;6;924	0	0	0.47	Up	0.199108
NM_033322	LZTFL1;	chr9:123716557:123718557:-	0;0;1194	0.539374325782093;5;922	0.129087779690189;3;2321	0.528169014084507;3;565	0;0;278	0;0;845	0.8548	0.22	0.18	Down	0.876672
NM_033596	HIST2H4	chr3:96262317:96264317:-	0;0;480	0;0;461	0.0887311446317657;1;1126	0.269541778975741;1;370	0;0;1051	0;0;406	0.55866	0.03	0.09	Up	0.682021
NM_033596	HIST1H4A;	chr3:96262317:96264317:-	0;0;480	0;0;461	0.0887311446317657;1;1126	0.269541778975741;1;370	0;0;1051	0;0;406	0.55866	0.03	0.09	Up	0.682021
NM_053076	RTN3;	chr19:7482291:7484291:-	0;0;1492	0;0;925	0.030441400304414;1;3284	0;0;818	0.327510917030568;3;913	0;0;1008	0	0.01	0.11	Up	0.109955
NM_053078	NREP	chr18:33462634:33464634:-	0;0;1102	0.193423597678917;2;1032	0.0714540907466952;2;2797	0;0;130	0.355239786856128;4;1122	0.554016620498615;2;359	0.27888	0.09	0.3	Up	0.456166
NM_053078	NREP;	chr18:33462634:33464634:-	0;0;1102	0.193423597678917;2;1032	0.0714540907466952;2;2797	0;0;130	0.355239786856128;4;1122	0.554016620498615;2;359	0.27888	0.09	0.3	Up	0.456166
NM_078477	KLF16	chr10:80576296:80578296:-	0.0630914826498423;1;1584	0.138312586445367;2;1444	0;0;3858	0.105042016806723;1;951	0.355450236966825;3;841	0.170648464163823;3;1755	0.167075	0.07	0.21	Up	0.3789
NM_078477	KLF16;	chr10:80576296:80578296:-	0.0630914826498423;1;1584	0.138312586445367;2;1444	0;0;3858	0.105042016806723;1;951	0.355450236966825;3;841	0.170648464163823;3;1755	0.167075	0.07	0.21	Up	0.3789
NM_080788	TTBK2;	chr2:120849584:120851584:-	0.0740466493891151;2;2699	0;0;2416	0.0857632933104631;6;6990	1.22850122850123;5;402	0;0;287	0.0869565217391304;1;1149	0	0.05	0.44	Up	0.114413
NM_133186	STEAP3;	chr1:120264280:120266280:-	0.0805152979066023;2;2482	0.0881057268722467;2;2268	0.0499750124937531;3;6000	0.131578947368421;3;2277	0;0;267	0.157563025210084;6;3802	0.66352	0.07	0.1	Up	0.768202
NM_133684	MARC2;	chr1:184844847:184846847:-	0.133155792276964;3;2250	0;0;1778	0.0796019900497512;4;5021	0.335570469798658;3;891	0.0677506775067751;1;1475	0.16025641025641;3;1869	0.25256	0.07	0.19	Up	0.43685
NM_133693	RBM42;	chr7:30649228:30651228:-	0;0;1625	0;0;1020	0.0558035714285714;2;3582	1.1070110701107;3;268	0;0;436	0;0;590	0	0.02	0.37	Up	0.200594
NM_133697	SMIM14;	chr5:65491835:65493835:-	0.116144018583043;1;860	0.236127508854782;2;845	0.231267345050879;5;2157	0.0673854447439353;1;1483	0;0;1376	0.0745156482861401;2;2682	0.032538	0.19	0.05	Down	0.27786
NM_133722	ABHD17C;	chr7:84150893:84152893:-	0.140646976090014;2;1420	0.0788022064617809;1;1268	0.0256213169356905;1;3902	0.23696682464455;2;842	0;0;1362	0.196592398427261;3;1523	0.47812	0.08	0.14	Up	0.622585
NM_133726	ST13;	chr15:81398694:81400694:-	0.178412132024978;2;1119	0;0;957	0;0;2331	0.167785234899329;1;595	0;0;550	0.159235668789809;2;1254	0.57254	0.06	0.11	Up	0.690936
NM_133726	ST13	chr15:81398694:81400694:-	0.178412132024978;2;1119	0;0;957	0;0;2331	0.167785234899329;1;595	0;0;550	0.159235668789809;2;1254	0.57254	0.06	0.11	Up	0.690936
NM_133747	FAM98A;	chr17:75550946:75552946:-	0;0;593	0;0;552	0.197368421052632;3;1517	0.444444444444444;2;448	0.493827160493827;2;403	0;0;708	0.2205	0.07	0.31	Up	0.417533
NM_133975	TRIP12;	chr1:84838304:84840304:-	0.082815734989648;2;2413	0.0488997555012225;1;2044	0.0910249408337885;5;5488	0;0;777	0.259235255994815;4;1539	0.142551674982181;2;1401	0.4765	0.07	0.13	Up	0.616642
NM_133975	TRIP12	chr1:84838304:84840304:-	0.082815734989648;2;2413	0.0488997555012225;1;2044	0.0910249408337885;5;5488	0;0;777	0.259235255994815;4;1539	0.142551674982181;2;1401	0.4765	0.07	0.13	Up	0.616642
NM_134037	ACLY	chr11:100527000:100529000:-	0.114986584898429;3;2606	0.2106149957877;5;2369	0.0998502246630055;6;6003	0;0;1036	0;0;861	0.372300819061802;5;1338	0.89728	0.14	0.12	Down	0.909361
NM_134037	ACLY;	chr11:100527000:100529000:-	0.114986584898429;3;2606	0.2106149957877;5;2369	0.0998502246630055;6;6003	0;0;1036	0;0;861	0.372300819061802;5;1338	0.89728	0.14	0.12	Down	0.909361
NM_134040	DDX1	chr12:13248174:13250174:-	0.0482858522452921;2;4140	0.0280977802753582;1;3558	0.111969544283955;10;8921	0.15015015015015;1;665	0;0;1145	0.0749063670411985;1;1334	0.81936	0.06	0.08	Up	0.857355
NM_134040	DDX1;	chr12:13248174:13250174:-	0.0482858522452921;2;4140	0.0280977802753582;1;3558	0.111969544283955;10;8921	0.15015015015015;1;665	0;0;1145	0.0749063670411985;1;1334	0.81936	0.06	0.08	Up	0.857355
NM_134048	CBLL1;	chr12:31498616:31500616:-	0.104275286757039;1;958	0;0;792	0.149253731343284;3;2007	0.220913107511046;3;1355	0.263388937664618;3;1136	0.12012012012012;2;1663	0.129082	0.08	0.2	Up	0.35364
NM_134058	PELO;	chr13:115089158:115091158:-	0;0;430	0.237529691211401;1;420	0.0778816199376947;1;1283	0;0;398	0;0;243	0.232558139534884;1;429	0.80442	0.11	0.08	Down	0.845468
NM_134086	SLC38A1;	chr15:96640962:96642962:-	0.570342205323194;3;523	0;0;591	0.0749625187406297;1;1333	0.366524129505192;6;1631	0;0;191	0.113895216400911;3;2631	0.8057	0.22	0.16	Down	0.846954
NM_134089	SCRIB;	chr15:76068730:76070730:-	0.17520805957074;4;2279	0.211416490486258;5;2360	0.0913575735428467;5;5468	0.384615384615385;3;777	0;0;584	0.124766063630692;2;1601	0.934	0.16	0.17	Up	0.943536
NM_134130	ABHD3;	chr18:10705696:10707696:-	0.0401929260450161;1;2487	0.132919805050953;3;2254	0.0642983443176338;4;6217	0;0;1218	2.32558139534884;20;840	0.251151109250733;6;2383	0	0.08	0.86	Up	0.0921248
NM_134142	TMEM109;	chr19:10880743:10882743:-	0.52863436123348;6;1129	0.621890547263682;5;799	0.403587443946188;9;2221	0.147275405007364;1;678	0;0;91	0.408580183861083;4;975	0.069564	0.52	0.19	Down	0.306092
NM_138669	EIF4A3;	chr11:119299043:119301043:-	0.0523012552301255;1;1911	0.061012812690665;1;1638	0;0;4737	0.218340611353712;1;457	0.239043824701195;3;1252	0.219138056975895;3;1366	0.00074429	0.04	0.23	Up	0.242199
NM_138749	PLXNB2	chr15:89179788:89181788:-	0.0851063829787234;2;2348	0.274294670846395;7;2545	0.11014948859166;7;6348	0;0;287	0.120578778135048;3;2485	0.3;3;997	0.88446	0.16	0.14	Down	0.900446
NM_138749	PLXNB2;	chr15:89179788:89181788:-	0.0851063829787234;2;2348	0.274294670846395;7;2545	0.11014948859166;7;6348	0;0;287	0.120578778135048;3;2485	0.3;3;997	0.88446	0.16	0.14	Down	0.900446
NM_138950	WDR81	chr11:75453717:75455717:-	0.33003300330033;1;302	0;0;271	0.126103404791929;1;792	0.628930817610063;2;316	0;0;203	0.685518423307626;8;1159	0.29876	0.15	0.44	Up	0.479941
NM_138950	WDR81;	chr11:75453717:75455717:-	0.33003300330033;1;302	0;0;271	0.126103404791929;1;792	0.628930817610063;2;316	0;0;203	0.685518423307626;8;1159	0.29876	0.15	0.44	Up	0.479941
NM_139143	SLC39A6;	chr18:24602817:24604817:-	0.0521920668058455;1;1915	0.0588581518540318;1;1698	0.137632717263075;7;5079	0;0;166	0;0;553	0;0;180	0	0.08	0	Down	0.0965825
NM_139291	CDC26;	chr4:62407623:62409623:-	0;0;449	0.22075055187638;1;452	0;0;1143	0;0;124	0;0;130	0;0;246	0	0.07	0	Down	0.148588
NM_144551	TRIB2	chr12:15815785:15817785:-	0.175438596491228;2;1138	0;0;1167	0.151745068285281;5;3290	0;0;266	0.294406280667321;3;1016	0;0;349	0.92728	0.11	0.1	Down	0.939079
NM_144800	MTSS1	chr15:59081026:59083026:-	0.219178082191781;4;1821	0.0633713561470216;1;1577	0.0396904147648343;2;5037	0.181159420289855;1;551	0;0;1404	0.565770862800566;4;703	0.4664	0.11	0.25	Up	0.610698
NM_144819	CCDC92;	chr5:124861221:124863221:-	0.171350239890336;5;2913	0;0;2119	0.120391271632807;8;6637	0.138121546961326;2;1446	0.429184549356223;1;232	0.206291903042806;4;1935	0.188763	0.1	0.26	Up	0.392273
NM_144850	RAPGEF3;	chr15:97766666:97768666:-	0;0;832	0;0;790	0.0395569620253165;1;2527	0.138888888888889;2;1438	1.96671709531014;13;648	0.36231884057971;8;2200	0	0.01	0.82	Up	0.0653789
NM_144861	RPRD1A;	chr18:24529204:24531204:-	0.0883002207505519;2;2263	0.276243093922652;5;1805	0.214091086025691;11;5127	0.297397769516729;4;1341	7.85714285714286;66;774	0.332699619771863;7;2097	0	0.19	2.83	Up	0.0950966
NM_144884	TOR1A;	chr2:30966918:30968918:-	0;0;393	0.200803212851406;1;497	0;0;1375	0.350262697022767;2;569	0;0;866	0.242130750605327;2;824	0.34946	0.07	0.2	Up	0.521545
NM_144884	TOR1A	chr2:30966918:30968918:-	0;0;393	0.200803212851406;1;497	0;0;1375	0.350262697022767;2;569	0;0;866	0.242130750605327;2;824	0.34946	0.07	0.2	Up	0.521545
NM_144892	NCOA5	chr2:165033779:165035779:-	0.132391879964696;3;2263	0.0512032770097286;1;1952	0.062111801242236;3;4827	0.219298245614035;1;455	0.305343511450382;2;653	0.312989045383412;2;637	0.0074222	0.08	0.28	Up	0.2526
NM_144892	NCOA5;	chr2:165033779:165035779:-	0.132391879964696;3;2263	0.0512032770097286;1;1952	0.062111801242236;3;4827	0.219298245614035;1;455	0.305343511450382;2;653	0.312989045383412;2;637	0.0074222	0.08	0.28	Up	0.2526
NM_145134	SPSB4;	chr9:97017355:97019355:-	0.0739644970414201;1;1351	0;0;1075	0.124069478908189;4;3220	0.391134289439374;3;764	0.211416490486258;2;944	0;0;1238	0.3192	0.07	0.2	Up	0.496285
NM_145367	TXNDC5;	chr13:38527484:38529484:-	0.62111801242236;1;160	0.578034682080925;1;172	0;0;539	0.454545454545455;2;438	0.369458128078818;3;809	0;0;802	0.63538	0.4	0.27	Down	0.744428
NM_145367	TXNDC5	chr13:38527484:38529484:-	0.62111801242236;1;160	0.578034682080925;1;172	0;0;539	0.454545454545455;2;438	0.369458128078818;3;809	0;0;802	0.63538	0.4	0.27	Down	0.744428
NM_145395	DUOXA1	chr2:122312730:122314730:-	0.0755287009063444;1;1323	0.160128102481986;2;1247	0.0821917808219178;3;3647	0;0;851	0;0;308	0.0782472613458529;1;1277	0.101219	0.11	0.03	Down	0.32838
NM_145395	DUOXA1;	chr2:122312730:122314730:-	0.0755287009063444;1;1323	0.160128102481986;2;1247	0.0821917808219178;3;3647	0;0;851	0;0;308	0.0782472613458529;1;1277	0.101219	0.11	0.03	Down	0.32838
NM_145401	PRKAG2;	chr5:25099642:25101642:-	0;0;711	0.137741046831956;1;725	0.101471334348047;2;1969	0.259909031838856;4;1535	0.0672043010752688;1;1487	0.450266066311912;11;2432	0.20312	0.08	0.26	Up	0.40416
NM_145401	PRKAG2	chr5:25099642:25101642:-	0;0;711	0.137741046831956;1;725	0.101471334348047;2;1969	0.259909031838856;4;1535	0.0672043010752688;1;1487	0.450266066311912;11;2432	0.20312	0.08	0.26	Up	0.40416
NM_145410	FAM173A;	chr17:25791394:25793394:-	0;0;748	0;0;846	0.12701100762066;3;2359	0.074794315632012;1;1336	0;0;693	0.217627856365615;4;1834	0.51146	0.04	0.1	Up	0.641902
NM_145410	FAM173A	chr17:25791394:25793394:-	0;0;748	0;0;846	0.12701100762066;3;2359	0.074794315632012;1;1336	0;0;693	0.217627856365615;4;1834	0.51146	0.04	0.1	Up	0.641902
NM_145436	CDC27	chr11:104549620:104551620:-	0.906344410876133;3;328	0;0;385	0.143266475644699;1;697	0.255754475703325;3;1170	0;0;329	0.0951474785918173;2;2100	0.46838	0.35	0.12	Down	0.612184
NM_145436	CDC27;	chr11:104549620:104551620:-	0.906344410876133;3;328	0;0;385	0.143266475644699;1;697	0.255754475703325;3;1170	0;0;329	0.0951474785918173;2;2100	0.46838	0.35	0.12	Down	0.612184
NM_145465	STK24	chr14:121378230:121380230:-	0.132187706543291;2;1511	0.0714285714285714;1;1399	0.109769484083425;4;3640	0.236593059936909;3;1265	0;0;450	0.150943396226415;4;2646	0.74664	0.1	0.13	Up	0.814264
NM_145465	STK24;	chr14:121378230:121380230:-	0.132187706543291;2;1511	0.0714285714285714;1;1399	0.109769484083425;4;3640	0.236593059936909;3;1265	0;0;450	0.150943396226415;4;2646	0.74664	0.1	0.13	Up	0.814264
NM_145475	CERK;	chr15:86185141:86187141:-	0;0;1397	0.0860585197934595;1;1161	0;0;3550	0;0;145	0.12453300124533;1;802	0;0;348	0.8119	0.03	0.04	Up	0.852897
NM_145480	RFC4	chr16:23126730:23128730:-	0;0;717	0.113507377979569;1;880	0;0;2237	0.0840336134453782;1;1189	0;0;283	0.293427230046948;5;1699	0.40722	0.04	0.13	Up	0.567608
NM_145480	RFC4;	chr16:23126730:23128730:-	0;0;717	0.113507377979569;1;880	0;0;2237	0.0840336134453782;1;1189	0;0;283	0.293427230046948;5;1699	0.40722	0.04	0.13	Up	0.567608
NM_145514	WDR26	chr1:181210978:181212978:-	0.118764845605701;3;2523	0.0454545454545455;1;2199	0.0874431619447359;5;5713	0.205058099794942;3;1460	0;0;21	0.278551532033426;6;2148	0.41952	0.08	0.16	Up	0.575037
NM_145514	WDR26;	chr1:181210978:181212978:-	0.118764845605701;3;2523	0.0454545454545455;1;2199	0.0874431619447359;5;5713	0.205058099794942;3;1460	0;0;21	0.278551532033426;6;2148	0.41952	0.08	0.16	Up	0.575037
NM_145518	NDUFS1	chr1:63175822:63177822:-	0.159489633173844;1;626	0;0;586	0;0;1368	0.304182509505703;4;1311	0.0893655049151028;1;1118	0.250941028858218;4;1590	0.125441	0.05	0.21	Up	0.343239
NM_145518	NDUFS1;	chr1:63175822:63177822:-	0.159489633173844;1;626	0;0;586	0;0;1368	0.304182509505703;4;1311	0.0893655049151028;1;1118	0.250941028858218;4;1590	0.125441	0.05	0.21	Up	0.343239
NM_145553	FAM76A;	chr4:132921551:132923551:-	0;0;1269	0.0860585197934595;1;1161	0.110537951363301;3;2711	0.162337662337662;1;615	0.2;1;499	0;0;972	0.47364	0.07	0.12	Up	0.615156
NM_145569	MAT2A;	chr6:72438558:72440558:-	0.0937207122774133;1;1066	0.0643915003219575;1;1552	0.178662582950485;7;3911	0.119331742243437;1;837	0;0;791	0.0620347394540943;1;1611	0.34648	0.11	0.06	Down	0.514116
NM_145569	MAT2A	chr6:72438558:72440558:-	0.0937207122774133;1;1066	0.0643915003219575;1;1552	0.178662582950485;7;3911	0.119331742243437;1;837	0;0;791	0.0620347394540943;1;1611	0.34648	0.11	0.06	Down	0.514116
NM_145606	CHMP1A;	chr8:123211788:123213788:-	0.511182108626198;8;1557	0.188560653676933;3;1588	0.168309689829286;7;4152	0.225733634311512;2;884	0.439882697947214;3;679	0.266666666666667;3;1122	0.87624	0.29	0.31	Up	0.894502
NM_145732	CTNNA2;	chr6:77978667:77980667:-	0.0378071833648393;1;2644	0.0470145745181006;1;2126	0.241196333815726;15;6204	0;0;1176	0.14336917562724;2;1393	0.0497512437810945;1;2009	0.60272	0.11	0.06	Down	0.711738
NM_145732	CTNNA2	chr6:77978667:77980667:-	0.0378071833648393;1;2644	0.0470145745181006;1;2126	0.241196333815726;15;6204	0;0;1176	0.14336917562724;2;1393	0.0497512437810945;1;2009	0.60272	0.11	0.06	Down	0.711738
NM_145758	BAP18;	chr11:70236914:70238914:-	0.561797752808989;10;1770	0.393700787401575;7;1771	0.461741424802111;21;4527	0.402144772117962;3;743	0.685714285714286;12;1738	0.0833333333333333;1;1199	0.67346	0.47	0.39	Down	0.769688
NM_145758	0610010K14RIK	chr11:70236914:70238914:-	0.561797752808989;10;1770	0.393700787401575;7;1771	0.461741424802111;21;4527	0.402144772117962;3;743	0.685714285714286;12;1738	0.0833333333333333;1;1199	0.67346	0.47	0.39	Down	0.769688
NM_145987	TMEM82;	chr4:141617633:141619633:-	0;0;2296	0;0;2413	0.0484496124031008;3;6189	0.384985563041386;4;1035	0;0;237	0.214132762312634;3;1398	0	0.02	0.2	Up	0.142645
NM_146016	EML6;	chr11:30025033:30027033:-	0;0;464	0;0;316	0.251256281407035;2;794	0;0;695	0;0;565	0.0892060660124888;1;1120	0.57614	0.08	0.03	Down	0.692422
NM_146054	FERMT2	chr14:45529065:45531065:-	0;0;138	0;0;126	0.437636761487965;2;455	0;0;436	0;0;151	0.27359781121751;2;729	0.76652	0.15	0.09	Down	0.82318
NM_146054	FERMT2;	chr14:45529065:45531065:-	0;0;138	0;0;126	0.437636761487965;2;455	0;0;436	0;0;151	0.27359781121751;2;729	0.76652	0.15	0.09	Down	0.82318
NM_146084	FAM13B	chr18:34505823:34507823:-	0;0;564	0.151745068285281;1;658	0.126582278481013;2;1578	0.392156862745098;1;254	0;0;198	0;0;492	0.79824	0.09	0.13	Up	0.839525
NM_146084	FAM13B;	chr18:34505823:34507823:-	0;0;564	0.151745068285281;1;658	0.126582278481013;2;1578	0.392156862745098;1;254	0;0;198	0;0;492	0.79824	0.09	0.13	Up	0.839525
NM_146156	PDIK1L;	chr4:134286846:134288846:-	0.0977517106549365;3;3066	0.0642260757867694;2;3112	0.0809155010981389;7;8644	0.254712175241977;5;1958	0.0808407437348424;1;1236	0.384212364652462;11;2852	0	0.08	0.24	Up	0.139673
NM_146169	PAIP2B;	chr6:83830741:83832741:-	0.0968054211035818;1;1032	0;0;939	0.0819672131147541;2;2438	0.512820512820513;5;970	0.322061191626409;2;619	0.132538104705103;2;1507	0.082082	0.06	0.32	Up	0.312036
NM_146576	OLFR459	chr6:41771297:41773297:-	0;0;1334	0;0;1150	0.266222961730449;8;2997	0;0;48	0;0;134	0.558659217877095;1;178	0.66116	0.09	0.19	Up	0.763744
NM_147219	ABCA5;	chr11:110336716:110338716:-	0.0452079566003617;1;2211	0.0494559841740851;1;2021	0.122850122850123;6;4878	0;0;141	0;0;1076	0.169779286926995;1;588	0.80998	0.07	0.06	Down	0.851412
NM_148938	SLC1A3;	chr15:8709807:8711807:-	0.25756600128783;8;3098	0.0833333333333333;2;2398	0.128884433624517;9;6974	0;0;767	0;0;251	0.0978473581213307;1;1021	0.11414	0.16	0.03	Down	0.337296
NM_148938	SLC1A3	chr15:8709807:8711807:-	0.25756600128783;8;3098	0.0833333333333333;2;2398	0.128884433624517;9;6974	0;0;767	0;0;251	0.0978473581213307;1;1021	0.11414	0.16	0.03	Down	0.337296
NM_152915	DNER;	chr1:84695221:84697221:-	0;0;1665	0.0626174076393237;1;1596	0.0540102619497705;2;3701	0.18018018018018;1;554	0;0;90	0.447227191413238;5;1113	0	0.04	0.21	Up	0.0995542
NM_152947	OVOL2;	chr2:144330362:144332362:-	0;0;751	0;0;779	0.199203187250996;5;2505	0.121802679658953;1;820	0.204498977505112;1;488	0;0;1441	0.6592	0.07	0.11	Up	0.762259
NM_153421	PHC3;	chr3:30968415:30970415:-	0.0788643533123028;1;1267	0.0811688311688312;1;1231	0.0648298217179903;2;3083	0;0;468	0;0;371	0;0;746	0	0.07	0	Down	0.1263
NM_153421	PHC3	chr3:30968415:30970415:-	0.0788643533123028;1;1267	0.0811688311688312;1;1231	0.0648298217179903;2;3083	0;0;468	0;0;371	0;0;746	0	0.07	0	Down	0.1263
NM_153525	TMEM41B;	chr7:109985230:109987230:-	0.179856115107914;2;1110	0;0;1008	0.140944326990839;4;2834	0.306044376434583;4;1303	0;0;90	0.224466891133558;4;1778	0.54768	0.11	0.18	Up	0.679049
NM_153535	FAM149A	chr8:45381291:45383291:-	0.0508130081300813;1;1967	0.122699386503067;2;1628	0.143973673385438;7;4855	0.206185567010309;1;484	0;0;200	0.139082058414465;1;718	0.89666	0.11	0.12	Up	0.904903
NM_153535	FAM149A;	chr8:45381291:45383291:-	0.0508130081300813;1;1967	0.122699386503067;2;1628	0.143973673385438;7;4855	0.206185567010309;1;484	0;0;200	0.139082058414465;1;718	0.89666	0.11	0.12	Up	0.904903
NM_153550	DIRC2;	chr16:35768356:35770356:-	0;0;166	1.92307692307692;2;102	0.189035916824197;1;528	0;0;470	0.161550888529887;1;618	0.51413881748072;4;774	0.4899	0.7	0.23	Down	0.630015
NM_153554	ALDH18A1;	chr19:40587463:40589463:-	0.111234705228031;2;1796	0.18796992481203;3;1593	0.0715307582260372;3;4191	0;0;761	0.0962463907603465;1;1038	0.0769822940723634;1;1298	0.21798	0.12	0.06	Down	0.413076
NM_153563	STRIP1;	chr3:107630710:107632710:-	0.0665335994677312;1;1502	0.0741289844329133;1;1348	0.130684788290643;5;3821	0.460829493087558;2;432	0.193986420950533;2;1029	0.599400599400599;6;995	0.053265	0.09	0.42	Up	0.295691
NM_153578	NIPA1;	chr7:56018573:56020573:-	0.217548948513416;3;1376	0.0764525993883792;1;1307	0.137741046831956;5;3625	0.141643059490085;2;1410	0;0;488	0.0915750915750916;2;2182	0.31908	0.14	0.08	Down	0.494799
NM_153578	NIPA1	chr7:56018573:56020573:-	0.217548948513416;3;1376	0.0764525993883792;1;1307	0.137741046831956;5;3625	0.141643059490085;2;1410	0;0;488	0.0915750915750916;2;2182	0.31908	0.14	0.08	Down	0.494799
NM_153794	FAM210A;	chr18:68299333:68301333:-	0.171379605826907;4;2330	0.115942028985507;2;1723	0.101971447994562;6;5878	0;0;288	0;0;581	0;0;449	0	0.13	0	Down	0.104012
NM_153808	SMC5;	chr19:23272897:23274897:-	0;0;2134	0.127551020408163;3;2349	0.109130592942888;6;5492	0;0;753	0;0;617	0.163398692810458;2;1222	0.7356	0.08	0.05	Down	0.808321
NM_170756	SPATA2	chr2:167491874:167493874:-	0.0594530321046373;1;1681	0.203252032520325;3;1473	0.0494071146245059;2;4046	0;0;623	0;0;966	0.269541778975741;2;740	0.89676	0.1	0.09	Down	0.906389
NM_170779	WWC1	chr11:35979089:35981089:-	0;0;2218	0;0;1830	0.0622277535780958;3;4818	0.155642023346304;2;1283	0.0565291124929339;1;1768	0.1669449081803;5;2990	0.06054	0.02	0.13	Up	0.30312
NM_170779	WWC1;	chr11:35979089:35981089:-	0;0;2218	0;0;1830	0.0622277535780958;3;4818	0.155642023346304;2;1283	0.0565291124929339;1;1768	0.1669449081803;5;2990	0.06054	0.02	0.13	Up	0.30312
NM_172054	TXNDC9;	chr1:37996208:37998208:-	0.14903129657228;5;3350	0.153374233128834;4;2604	0.0487745396902817;4;8197	0.111731843575419;1;894	0.550660792951542;5;903	0.0621504039776259;1;1608	0.4774	0.12	0.24	Up	0.619614
NM_172086	RPL32;	chr6:115807743:115809743:-	0.048661800486618;1;2054	0.04359197907585;1;2293	0.0714924039320822;4;5591	0.0943396226415094;1;1059	0.0978473581213307;1;1021	0.224845418774592;4;1775	0.126023	0.05	0.14	Up	0.347697
NM_172300	UBE2Z;	chr11:96064364:96066364:-	0.0600240096038415;1;1665	0.22271714922049;4;1792	0.18450184501845;9;4869	0.308641975308642;3;969	0;0;254	0.182481751824818;4;2188	0.94164	0.16	0.16	Up	0.946508
NM_172385	ZNF536;	chr7:37768752:37770752:-	0;0;446	0.184842883548983;1;540	0;0;1061	0.457142857142857;4;871	0;0;460	0.0802568218298555;1;1245	0.4874	0.06	0.18	Up	0.627043
NM_172385	ZFP536	chr7:37768752:37770752:-	0;0;446	0.184842883548983;1;540	0;0;1061	0.457142857142857;4;871	0;0;460	0.0802568218298555;1;1245	0.4874	0.06	0.18	Up	0.627043
NM_172396	SMIM7;	chr8:72570048:72572048:-	0.203769740193581;4;1959	0.112233445566779;2;1780	0.0609384521633151;3;4920	0.103199174406605;1;968	0.21551724137931;1;463	0.405327156919514;7;1720	0.3013	0.13	0.24	Up	0.482912
NM_172440	STXBP5L;	chr16:37383958:37385958:-	0;0;626	0;0;460	0;0;1599	0.495049504950495;1;201	0;0;428	0.311526479750779;2;640	0	0	0.27	Up	0.0698366
NM_172474	TYW3;	chr3:154596098:154598098:-	0;0;1712	0.167410714285714;3;1789	0.0746083063914449;3;4018	0.16246953696182;2;1229	0.198544010589014;3;1508	0.112296462661426;2;1779	0.23008	0.08	0.16	Up	0.423477
NM_172597	TXNDC16;	chr14:45218394:45220394:-	0;0;1566	0.0623441396508728;1;1603	0.0926998841251448;4;4311	0;0;674	0;0;504	0.321285140562249;4;1241	0.64242	0.05	0.11	Up	0.751857
NM_172598	WDHD1;	chr14:47275857:47277857:-	0.121359223300971;2;1646	0.165198237885463;3;1813	0.245919964229823;11;4462	0;0;903	0.24896265560166;3;1202	0.1573564122738;2;1269	0.63242	0.18	0.14	Down	0.741456
NM_172598	WDHD1	chr14:47275857:47277857:-	0.121359223300971;2;1646	0.165198237885463;3;1813	0.245919964229823;11;4462	0;0;903	0.24896265560166;3;1202	0.1573564122738;2;1269	0.63242	0.18	0.14	Down	0.741456
NM_172726		chr5:143314360:143316360:-	1.60499331252786;36;2207	1.84147317854283;46;2452	1.63721834981358;101;6068	0.379506641366224;4;1050	0;0;1022	0.118906064209275;2;1680	0.00034009	1.69	0.17	Down	0.239227
NM_172800	SDK2;	chr11:114064951:114066951:-	0.20979020979021;3;1427	0.0817661488143908;1;1222	0.0277623542476402;1;3601	0;0;307	0;0;678	0;0;659	0	0.11	0	Down	0.0104012
NM_172861	SLC7A14;	chr3:31309319:31311319:-	0.0832639467110741;1;1200	0.266193433895297;3;1124	0.0707463742483198;2;2825	0.106044538706257;1;942	0.331282536677709;7;2106	0.0565610859728507;1;1767	0.8274	0.14	0.16	Up	0.861813
NM_172875	AZIN2;	chr4:128961455:128963455:-	0.291120815138282;4;1370	0.0877963125548727;1;1138	0.0313774709758393;1;3186	0.131233595800525;1;761	0;0;45	0.184842883548983;3;1620	0.76022	0.14	0.11	Down	0.821694
NM_172875	AZIN2	chr4:128961455:128963455:-	0.291120815138282;4;1370	0.0877963125548727;1;1138	0.0313774709758393;1;3186	0.131233595800525;1;761	0;0;45	0.184842883548983;3;1620	0.76022	0.14	0.11	Down	0.821694
NM_172893	PARP12;	chr6:39117349:39119349:-	0.128700128700129;3;2328	0.0962463907603465;2;2076	0.108186080057699;6;5540	0;0;821	0.72202166064982;2;275	0;0;1085	0	0.11	0.24	Up	0.170877
NM_172951	SNTG2;	chr12:30372375:30374375:-	0.193986420950533;4;2058	0.055005500550055;1;1817	0.0225123818099955;1;4441	0;0;1062	0.100908173562059;1;990	0.36607687614399;6;1633	0.61928	0.09	0.16	Up	0.719168
NM_172998	RNFT2;	chr5:118243861:118245861:-	0.054525627044711;1;1833	0.139146567717996;3;2153	0.136932707355243;7;5105	0.215208034433286;3;1391	0.045024763619991;1;2220	0.0932835820895522;2;2142	0.90124	0.11	0.12	Up	0.913819
NM_172998	RNFT2	chr5:118243861:118245861:-	0.054525627044711;1;1833	0.139146567717996;3;2153	0.136932707355243;7;5105	0.215208034433286;3;1391	0.045024763619991;1;2220	0.0932835820895522;2;2142	0.90124	0.11	0.12	Up	0.913819
NM_173443	VCPIP1;	chr1:9747382:9749382:-	0.237529691211401;2;840	0;0;842	0.100401606425703;2;1990	0.286944045911047;4;1390	0.535331905781585;5;929	0.231267345050879;5;2157	0.109082	0.11	0.35	Up	0.33581
NM_173748	NUDCD3	chr11:6199451:6201451:-	0.0540248514316586;1;1850	0.101988781234064;2;1959	0.0421318727617443;2;4745	0;0;654	0.337837837837838;1;295	0.589970501474926;4;674	0	0.07	0.31	Up	0.02526
NM_173748	NUDCD3;	chr11:6199451:6201451:-	0.0540248514316586;1;1850	0.101988781234064;2;1959	0.0421318727617443;2;4745	0;0;654	0.337837837837838;1;295	0.589970501474926;4;674	0	0.07	0.31	Up	0.02526
NM_174988	CDH22	chr2:165233737:165235737:-	0;0;1621	0.0801924619085806;1;1246	0.0506970849176172;2;3943	0.222057735011103;3;1348	0.171232876712329;1;583	0.198708395429707;4;2009	0.0051211	0.04	0.2	Up	0.251114
NM_174988	CDH22;	chr2:165233737:165235737:-	0;0;1621	0.0801924619085806;1;1246	0.0506970849176172;2;3943	0.222057735011103;3;1348	0.171232876712329;1;583	0.198708395429707;4;2009	0.0051211	0.04	0.2	Up	0.251114
NM_175033		chr7:28290134:28292134:-	0;0;1013	0;0;863	0.0879507475813544;2;2272	0.121359223300971;1;823	0.168350168350168;2;1186	0.110558319513543;2;1807	0.038476	0.03	0.13	Up	0.283804
NM_175092	RHOF	chr5:123131629:123133629:-	0;0;586	0.149253731343284;1;669	0;0;1515	0.304259634888438;6;1966	0.217864923747277;1;458	0.159957344708078;6;3745	0.052445	0.05	0.23	Up	0.294205
NM_175092	RHOF;	chr5:123131629:123133629:-	0;0;586	0.149253731343284;1;669	0;0;1515	0.304259634888438;6;1966	0.217864923747277;1;458	0.159957344708078;6;3745	0.052445	0.05	0.23	Up	0.294205
NM_175201	RNF38;	chr4:44166538:44168538:-	0;0;887	0.113378684807256;1;881	0.0424268137462877;1;2356	0;0;615	0.641025641025641;2;310	0.226757369614512;2;880	0.28096	0.05	0.29	Up	0.465082
NM_175201	RNF38	chr4:44166538:44168538:-	0;0;887	0.113378684807256;1;881	0.0424268137462877;1;2356	0;0;615	0.641025641025641;2;310	0.226757369614512;2;880	0.28096	0.05	0.29	Up	0.465082
NM_175259	SHISA4;	chr1:135374063:135376063:-	0.219298245614035;1;455	0;0;397	0;0;986	0.0623441396508728;1;1603	0;0;783	0.134408602150538;3;2229	0.93202	0.07	0.07	Down	0.940565
NM_175274	TTYH3;	chr5:140648031:140650031:-	0.0904159132007233;1;1105	0;0;829	0.111648678823967;3;2684	0.06765899864682;1;1477	0.0979431929480901;1;1020	0.179018976011457;5;2788	0.37568	0.07	0.11	Up	0.542348
NM_175283	SRD5A1;	chr13:69610463:69612463:-	0.0671140939597315;2;2978	0.107604017216643;3;2785	0.124965287420161;9;7193	0.119617224880383;1;835	0.272232304900181;3;1099	0.0946969696969697;1;1055	0.34392	0.1	0.16	Up	0.509658
NM_175319	PAPL;	chr7:28630015:28632015:-	0;0;775	0.128369704749679;1;778	0;0;1921	0.225428313796213;5;2213	0;0;445	0.232378001549187;9;3864	0.27782	0.04	0.15	Up	0.453195
NM_175319	PAPL	chr7:28630015:28632015:-	0;0;775	0.128369704749679;1;778	0;0;1921	0.225428313796213;5;2213	0;0;445	0.232378001549187;9;3864	0.27782	0.04	0.15	Up	0.453195
NM_175384	CDCA2;	chr14:67714841:67716841:-	0;0;1763	0.129032258064516;2;1548	0.107816711590297;4;3706	0.216919739696312;1;460	0.216919739696312;1;460	0.13531799729364;1;738	0.083676	0.08	0.19	Up	0.316493
NM_175494	ZNF367;	chr13:64152199:64154199:-	9.83519404572036;185;1696	10.1272827891533;183;1624	10.0756227758007;453;4043	0.0881057268722467;1;1134	0.36101083032491;1;276	0.32133676092545;5;1551	7.7913e-08	10.01	0.26	Down	1
NM_175523	PPM1K;	chr6:57534426:57536426:-	0.0933706816059757;1;1070	0;0;707	0.0442673749446658;1;2258	0;0;551	0.25;2;798	0;0;664	0.69094	0.05	0.08	Up	0.777117
NM_175523	PPM1K	chr6:57534426:57536426:-	0.0933706816059757;1;1070	0;0;707	0.0442673749446658;1;2258	0;0;551	0.25;2;798	0;0;664	0.69094	0.05	0.08	Up	0.777117
NM_175562	RAB39	chr9:53705232:53707232:-	0.178731009830206;2;1117	0.107066381156317;1;933	0;0;2780	0.199600798403194;1;500	0.157331655129012;5;3173	0.108225108225108;1;923	0.36278	0.1	0.16	Up	0.536404
NM_175562	RAB39A;	chr9:53705232:53707232:-	0.178731009830206;2;1117	0.107066381156317;1;933	0;0;2780	0.199600798403194;1;500	0.157331655129012;5;3173	0.108225108225108;1;923	0.36278	0.1	0.16	Up	0.536404
NM_175641	LTBP4;	chr7:27336612:27338612:-	0.156739811912226;4;2548	0.0804828973843058;2;2483	0.136705399863295;8;5844	1.68067226890756;2;117	0;0;1060	0.359066427289048;2;555	0	0.12	0.68	Up	0.197623
NM_176847	USH1G;	chr11:115320918:115322918:-	0.134408602150538;2;1486	0.297397769516729;4;1341	0.150413637503134;6;3983	0;0;1101	0.181323662737987;2;1101	0.207900207900208;3;1440	0.48358	0.19	0.13	Down	0.625557
NM_176847	USH1G	chr11:115320918:115322918:-	0.134408602150538;2;1486	0.297397769516729;4;1341	0.150413637503134;6;3983	0;0;1101	0.181323662737987;2;1101	0.207900207900208;3;1440	0.48358	0.19	0.13	Down	0.625557
NM_176913	DPEP2;	chr8:105995423:105997423:-	0;0;747	0.355239786856128;2;561	0.0314762354422411;1;3176	0.231481481481481;1;431	0;0;474	0.0846023688663283;1;1181	0.86726	0.13	0.11	Down	0.884101
NM_176954		chr10:81481709:81483709:-	0.212765957446809;1;469	0;0;186	0.125;1;799	0.294550810014728;6;2031	0.255102040816327;2;782	0.0798403193612774;2;2503	0.34244	0.11	0.21	Up	0.508172
NM_177102	TMEM91;	chr7:25674166:25676166:-	1.52143845089903;11;712	1.20160213618158;9;740	1.42781597038604;27;1864	0;0;598	0.172413793103448;1;579	0.181159420289855;2;1102	0.00034327	1.38	0.12	Down	0.240713
NM_177102	TMEM91	chr7:25674166:25676166:-	1.52143845089903;11;712	1.20160213618158;9;740	1.42781597038604;27;1864	0;0;598	0.172413793103448;1;579	0.181159420289855;2;1102	0.00034327	1.38	0.12	Down	0.240713
NM_177129	CNTN2	chr1:132541940:132543940:-	0.165700082850041;2;1205	0.115074798619102;1;868	0.0489955903968643;1;2040	0.300902708124373;3;994	0.0611246943765281;1;1635	0.480439258750858;7;1450	0.24672	0.11	0.28	Up	0.432392
NM_177129	CNTN2;	chr1:132541940:132543940:-	0.165700082850041;2;1205	0.115074798619102;1;868	0.0489955903968643;1;2040	0.300902708124373;3;994	0.0611246943765281;1;1635	0.480439258750858;7;1450	0.24672	0.11	0.28	Up	0.432392
NM_177289	CBFA2T3;	chr8:122677175:122679175:-	0;0;1630	0.132013201320132;2;1513	0.0617792421746293;3;4853	0.221533008418254;5;2252	0.386100386100386;1;258	0.219229564672722;7;3186	0.034723	0.06	0.28	Up	0.279346
NM_177289	CBFA2T3	chr8:122677175:122679175:-	0;0;1630	0.132013201320132;2;1513	0.0617792421746293;3;4853	0.221533008418254;5;2252	0.386100386100386;1;258	0.219229564672722;7;3186	0.034723	0.06	0.28	Up	0.279346
NM_177331	GEN1;	chr12:11264787:11266787:-	0.0479386385426654;1;2085	0.164563905650027;3;1820	0.0363901018922853;2;5494	0;0;765	0.141643059490085;2;1410	0;0;1724	0.59788	0.08	0.05	Down	0.704309
NM_177412	TMCC1;	chr6:116192374:116194374:-	0;0;1263	0;0;1181	0.0763358778625954;2;2618	0.36231884057971;1;275	0.488997555012225;2;407	0.175131348511384;1;570	0.028677	0.03	0.34	Up	0.274889
NM_177412	TMCC1	chr6:116192374:116194374:-	0;0;1263	0;0;1181	0.0763358778625954;2;2618	0.36231884057971;1;275	0.488997555012225;2;407	0.175131348511384;1;570	0.028677	0.03	0.34	Up	0.274889
NM_177589	ULK4;	chr9:121276172:121278172:-	0;0;564	0;0;434	0;0;1017	0.080450522928399;1;1242	0.297619047619048;1;335	0.0596302921884317;1;1676	0	0	0.15	Up	0.222883
NM_177610		chr2:122297165:122299165:-	0.586940572267058;8;1355	0.23961661341853;3;1249	0.122212037885732;4;3269	0.125786163522013;1;794	0;0;747	0.299102691924227;3;1000	0.34768	0.32	0.14	Down	0.520059
NM_177699	FHOD1;	chr8:105346970:105348970:-	0.0446030330062444;1;2241	0.0472366556447803;1;2116	0.0499334221038615;3;6005	0.394866732477789;4;1009	0.107991360691145;2;1850	0.108166576527853;2;1847	0	0.05	0.2	Up	0.213967
NM_177753	SOX21;	chr14:118236030:118238030:-	0.178731009830206;2;1117	0.15625;2;1278	0.0922225637872733;3;3250	0;0;570	0;0;242	0.0826446280991736;1;1209	0.038524	0.14	0.03	Down	0.28529
NM_177811	ZFP459	chr13:67420418:67422418:-	0.0394166338194718;1;2536	0.0769230769230769;2;2598	0.109204368174727;7;6403	0.37593984962406;1;265	0;0;1516	0.131061598951507;1;762	0.44934	0.08	0.17	Up	0.594354
NM_178086	FA2H;	chr8:111392821:111394821:-	0.0318877551020408;1;3135	0.0312695434646654;1;3197	0.0907088246728003;7;7710	0.149925037481259;2;1332	0;0;1030	0.154918667699458;4;2578	0.40818	0.05	0.1	Up	0.570579
NM_178118	DIXDC1;	chr9:50726984:50728984:-	0.175978882534096;4;2269	0.201714573877963;4;1979	0.170976704424022;8;4671	0.520833333333333;1;191	3.72727272727273;41;1059	0;0;299	0	0.18	1.42	Up	0.22734
NM_178380	DHX38	chr8:109564601:109566601:-	0;0;431	0.272479564032698;1;366	0;0;1261	0;0;680	0.152671755725191;2;1308	0;0;1130	0.7208	0.09	0.05	Down	0.79792
NM_178622	SUDS3;	chr5:117114993:117116993:-	0.0842105263157895;2;2373	0.166736140058358;4;2395	0.137404580152672;9;6541	0;0;392	0.168634064080944;1;592	0;0;551	0.29736	0.13	0.06	Down	0.475483
NM_178695	PRRG4	chr2:104848850:104850850:-	0.0909918107370337;1;1098	0;0;910	0;0;2160	0.388098318240621;3;770	0;0;477	0.373831775700935;4;1066	0.162039	0.03	0.25	Up	0.371471
NM_178695	PRRG4;	chr2:104848850:104850850:-	0.0909918107370337;1;1098	0;0;910	0;0;2160	0.388098318240621;3;770	0;0;477	0.373831775700935;4;1066	0.162039	0.03	0.25	Up	0.371471
NM_178907	MAPKAPK3;	chr9:107288877:107290877:-	0.148367952522255;1;673	0.173010380622837;1;577	0.04995004995005;1;2001	0.274348422496571;4;1454	0.343053173241852;4;1162	0.12214983713355;3;2453	0.178524	0.12	0.25	Up	0.383358
NM_183250	TMA7	chr9:109081381:109083381:-	0;0;328	0.498753117206983;2;399	0;0;1047	0.177777777777778;2;1123	0.163398692810458;1;611	0.284495021337127;4;1402	0.81634	0.17	0.21	Up	0.855869
NM_183250	TMA7;	chr9:109081381:109083381:-	0;0;328	0.498753117206983;2;399	0;0;1047	0.177777777777778;2;1123	0.163398692810458;1;611	0.284495021337127;4;1402	0.81634	0.17	0.21	Up	0.855869
NM_183251	AAMDC	chr7:97578497:97580497:-	0;0;456	0;0;356	0;0;923	0.0741289844329133;1;1348	0;0;240	0.413467217956291;7;1686	0	0	0.16	Up	0.212481
NM_183251	AAMDC;	chr7:97578497:97580497:-	0;0;456	0;0;356	0;0;923	0.0741289844329133;1;1348	0;0;240	0.413467217956291;7;1686	0	0	0.16	Up	0.212481
NM_183308	PON2;	chr6:5297373:5299373:-	0.143266475644699;2;1394	0.40650406504065;5;1225	0.142816338189089;5;3496	0.308641975308642;1;323	0;0;384	0.444444444444444;2;448	0.90468	0.23	0.25	Up	0.918276
NM_183392	NUP54;	chr5:92434199:92436199:-	0;0;764	0;0;661	0.123152709359606;2;1622	0;0;932	0;0;273	0.333889816360601;4;1194	0.5856	0.04	0.11	Up	0.69688
NM_197943	SGSM2;	chr11:74896080:74898080:-	0;0;2017	0.14367816091954;2;1390	0.103734439834025;5;4815	0.170299727520436;5;2931	0;0;1346	0.195618153364632;10;5102	0.6257	0.08	0.12	Up	0.732541
NM_198167	TMEM63B;	chr17:45685218:45687218:-	0;0;1082	0;0;1221	0.113293051359517;3;2645	0.186219739292365;2;1072	0;0;384	0.121802679658953;2;1640	0.38358	0.04	0.1	Up	0.549777
NM_198418		chr17:43629299:43631299:-	0.256081946222791;6;2337	0;0;1954	0.123653064829535;7;5654	0;0;495	0;0;422	0;0;703	0	0.13	0	Down	0.0817236
NM_198703	WNK1;	chr6:120037655:120039655:-	0.325309043591412;5;1532	0.124069478908189;2;1610	0.148683092608326;7;4701	0.233372228704784;2;855	0.237529691211401;5;2100	0.0701754385964912;1;1424	0.83216	0.2	0.18	Down	0.864785
NM_198967	TMTC1;	chr6:148443352:148445352:-	0.175438596491228;3;1707	0.0733675715333822;1;1362	0.0699137730132836;3;4288	0;0;454	0.240384615384615;1;415	0.505689001264222;4;787	0.3963	0.11	0.25	Up	0.558692
NM_199145	MRI;	chr6:34877065:34879065:-	0;0;324	0;0;195	0;0;652	0.141843971631206;1;704	0;0;335	0.279329608938547;4;1428	0	0	0.14	Up	0.166419
NM_201364		chr1:163993781:163995781:-	0.137551581843191;1;726	0;0;745	0.0576701268742791;1;1733	0;0;143	0;0;90	0.422832980972516;2;471	0.63182	0.07	0.14	Up	0.73997
NM_201371	PRMT8;	chr6:127768159:127770159:-	0.0784313725490196;1;1274	0.0752445447705041;1;1328	0.105374077976818;5;4740	0.116686114352392;1;856	0;0;810	0.117785630153121;1;848	0.84858	0.09	0.08	Down	0.8737
NM_201531	KCNF1;	chr12:17175888:17177888:-	0.202429149797571;4;1972	0;0;1930	0.154619250096637;8;5166	0.418410041841004;1;238	0;0;1493	0.392541707556428;4;1015	0.3659	0.12	0.27	Up	0.539376
NM_205823	TLR12;	chr4:128617619:128619619:-	0.157170923379175;4;2541	0.0815328169588259;2;2451	0.0474984167194427;3;6313	0;0;497	0;0;619	0;0;1059	0	0.1	0	Down	0.13373
NM_205823	TLR12	chr4:128617619:128619619:-	0.157170923379175;4;2541	0.0815328169588259;2;2451	0.0474984167194427;3;6313	0;0;497	0;0;619	0;0;1059	0	0.1	0	Down	0.13373

## Sheet: CHH-all info
refseq_mrna	Symbol	position	WT1	WT2	WT3	Gm364-KO1	Gm364-KO2	Gm364-KO3	pvalue	mean1	mean2	Up.Down	qvalue
NM_001024539	SHC2;	chr10:79636918:79638918:-	0.0774893452150329;2;2579	0.0411692054343351;1;2428	0.159058374423413;10;6277	0.203527815468114;3;1471	0;0;1115	0.0407000407000407;1;2456	0.88314	0.09	0.08	Down	0.927192
NM_001025067	LRIG2;	chr3:104510856:104512856:-	0.0430015050526768;2;4649	0.135287485907554;6;4429	0.105578039767728;12;11354	0.148367952522255;3;2019	0;0;1194	0.0905523694536674;3;3310	0.78366	0.09	0.08	Down	0.876672
NM_001025067	LRIG2	chr3:104510856:104512856:-	0.0430015050526768;2;4649	0.135287485907554;6;4429	0.105578039767728;12;11354	0.148367952522255;3;2019	0;0;1194	0.0905523694536674;3;3310	0.78366	0.09	0.08	Down	0.876672
NM_001029873	UNC13A	chr8:71670757:71672757:-	0.0971817298347911;6;6168	0.108241843203959;7;6460	0.213192876849762;34;15914	0.147492625368732;5;3385	0.0752068187515668;3;3986	0.0832466181061394;4;4801	0.43634	0.14	0.1	Down	0.643388
NM_001033128	BBS1	chr19:4905627:4907627:-	0.606796116504854;5;819	0.349344978165939;4;1141	0.383631713554987;9;2337	0.208188757807078;3;1438	0;0;772	0.173611111111111;6;3450	0.036496	0.45	0.13	Down	0.249629
NM_001033276	KMT2D;	chr15:98870205:98872205:-	0.151515151515152;2;1318	0.210970464135021;3;1419	0.0624219725343321;2;3202	0.122174709835064;2;1635	0.128314798973482;3;2335	0.101729399796541;2;1964	0.61044	0.14	0.12	Down	0.766716
NM_001033276	KMT2D	chr15:98870205:98872205:-	0.151515151515152;2;1318	0.210970464135021;3;1419	0.0624219725343321;2;3202	0.122174709835064;2;1635	0.128314798973482;3;2335	0.101729399796541;2;1964	0.61044	0.14	0.12	Down	0.766716
NM_001033293	UAP1L1;	chr2:25364626:25366626:-	0.0767852572306117;3;3904	0.0925069380203515;3;3240	0.138456213222568;12;8655	0;0;561	0;0;2066	0;0;828	0	0.1	0	Down	0.102526
NM_001038993	RNF38;	chr4:44167283:44169283:-	0.584307178631052;7;1191	0.848176420695505;10;1169	0.41335453100159;13;3132	0.0802568218298555;1;1245	0.450958286358512;4;883	0.340136054421769;5;1465	0.124521	0.62	0.29	Down	0.350669
NM_001038993	RNF38	chr4:44167283:44169283:-	0.584307178631052;7;1191	0.848176420695505;10;1169	0.41335453100159;13;3132	0.0802568218298555;1;1245	0.450958286358512;4;883	0.340136054421769;5;1465	0.124521	0.62	0.29	Down	0.350669
NM_001039093	TOM1L2;	chr11:60351905:60353905:-	0.353606789250354;5;1409	0.342172797262618;4;1165	0.155038759689922;5;3220	0.118882504458094;6;5041	0.199316628701595;7;3505	0.21147237642083;16;7550	0.20414	0.28	0.18	Down	0.424963
NM_001045515		chr16:91010095:91012095:-	0.623700623700624;3;478	0;0;895	0.32967032967033;9;2721	0.368098159509202;3;812	0.0959692898272553;1;1041	0.0713775874375446;1;1400	0.5316	0.32	0.18	Down	0.711738
NM_001048217	SPINK11;	chr18:44195177:44197177:-	1.78321678321678;102;5618	2.14259327669006;116;5298	2.09331466057345;284;13283	0.132100396301189;2;1512	0.0770712909441233;2;2593	0.101522842639594;3;2952	0	2.01	0.1	Down	0.089153
NM_001081061	BDP1;	chr13:100103070:100105070:-	0.233100233100233;2;856	0.318471337579618;2;626	0.29940119760479;5;1665	0.0896860986547085;2;2228	0.514905149051491;19;3671	0.1;3;2997	0.74914	0.28	0.23	Down	0.854383
NM_001099299	AJAP1;	chr4:153481830:153483830:-	0.176856998484083;7;3951	0.252716704574172;10;3947	0.139151177815327;14;10047	0.0586510263929619;1;1704	0.0705965407695023;2;2831	0.220264317180617;8;3624	0.3025	0.19	0.12	Down	0.524517
NM_001109902	RNFT2;	chr5:118244025:118246025:-	0.205233453052848;4;1945	0.393013100436681;9;2281	0.110497237569061;6;5424	0.0972289742343218;2;2055	0.216076058772688;5;2309	0.16010246557797;5;3118	0.43182	0.24	0.16	Down	0.631501
NM_001109902	RNFT2	chr5:118244025:118246025:-	0.205233453052848;4;1945	0.393013100436681;9;2281	0.110497237569061;6;5424	0.0972289742343218;2;2055	0.216076058772688;5;2309	0.16010246557797;5;3118	0.43182	0.24	0.16	Down	0.631501
NM_001109988	NREP	chr18:33463029:33465029:-	1.00214745884037;14;1383	0.380517503805175;5;1309	0.478738383553928;17;3534	0.609756097560976;1;163	0.210231254379818;3;1424	0.209205020920502;1;477	0.30238	0.62	0.34	Down	0.523031
NM_001109988	NREP;	chr18:33463029:33465029:-	1.00214745884037;14;1383	0.380517503805175;5;1309	0.478738383553928;17;3534	0.609756097560976;1;163	0.210231254379818;3;1424	0.209205020920502;1;477	0.30238	0.62	0.34	Down	0.523031
NM_001109989	NREP;	chr18:33462699:33464699:-	1.00214745884037;14;1383	0.380517503805175;5;1309	0.478738383553928;17;3534	0.609756097560976;1;163	0.210231254379818;3;1424	0.209205020920502;1;477	0.30238	0.62	0.34	Down	0.521545
NM_001109989	NREP	chr18:33462699:33464699:-	1.00214745884037;14;1383	0.380517503805175;5;1309	0.478738383553928;17;3534	0.609756097560976;1;163	0.210231254379818;3;1424	0.209205020920502;1;477	0.30238	0.62	0.34	Down	0.521545
NM_001110162	CDCA2;	chr14:67714610:67716610:-	0.0783289817232376;3;3827	0.0888362451880367;3;3374	0.0246184145741014;2;8122	0;0;937	0.0998003992015968;1;1001	0.0683994528043776;1;1461	0.8358	0.06	0.06	Down	0.89896
NM_001112744	ARHGEF16;	chr4:154298895:154300895:-	0.0771307365985345;2;2591	0.252525252525253;5;1975	0.0654129190515127;4;6111	0.118343195266272;1;844	0;0;447	0.148809523809524;1;671	0.60306	0.13	0.09	Down	0.759287
NM_001113346	GATAD2A;	chr8:69973383:69975383:-	0.151387720773759;9;5936	0.104690117252931;5;4771	0.131366811966322;22;16725	0.147347740667976;3;2033	0.0679809653297077;1;1470	0.076413652572593;3;3923	0.32676	0.13	0.1	Down	0.542348
NM_001114399	ZMYM4;	chr4:126966923:126968923:-	2.09508460918614;52;2430	1.84961801367109;46;2441	2.21027479091995;148;6548	0.0826446280991736;1;1209	0;0;698	0;0;2018	5.5533e-05	2.05	0.03	Down	0.997028
NM_001142938		chr12:102756810:102758810:-	0.120845921450151;2;1653	0.0490677134445535;1;2037	0.16;7;4368	0.154878678368611;3;1934	0.0353232073472271;1;2830	0.092464170134073;4;4322	0.75638	0.11	0.09	Down	0.861813
NM_001162933	RPL10L	chr12:66283401:66285401:-	0.126702565726956;4;3153	0.104456824512535;3;2869	0.0434719605854224;3;6898	0.115074798619102;2;1736	0;0;1000	0.118063754427391;3;2538	0.77932	0.09	0.08	Down	0.872214
NM_001163794	PDIK1L;	chr4:134286253:134288253:-	0.119083060434653;4;3355	0.146584579302257;5;3406	0.168918918918919;16;9456	0.155617802676626;5;3208	0.135135135135135;3;2217	0.130821559392988;5;3817	0.8035	0.14	0.14	Down	0.884101
NM_001164483		chr16:91010308:91012308:-	0.623700623700624;3;478	0;0;895	0.32967032967033;9;2721	0.368098159509202;3;812	0.0959692898272553;1;1041	0.0713775874375446;1;1400	0.5316	0.32	0.18	Down	0.713224
NM_001168655	SOCS2;	chr10:95415212:95417212:-	2.74390243902439;18;638	2.24089635854342;16;698	1.82863113897597;35;1879	0;0;1092	0;0;285	0.188916876574307;6;3170	0.00125631	2.27	0.06	Down	0.188707
NM_001168655	SOCS2	chr10:95415212:95417212:-	2.74390243902439;18;638	2.24089635854342;16;698	1.82863113897597;35;1879	0;0;1092	0;0;285	0.188916876574307;6;3170	0.00125631	2.27	0.06	Down	0.188707
NM_001168656	SOCS2	chr10:95414484:95416484:-	1.54389060432289;35;2232	1.252408477842;26;2050	0.704548935518456;46;6483	0;0;1757	0;0;1050	0.15240030480061;6;3931	0.0113047	1.17	0.05	Down	0.218425
NM_001168656	SOCS2;	chr10:95414484:95416484:-	1.54389060432289;35;2232	1.252408477842;26;2050	0.704548935518456;46;6483	0;0;1757	0;0;1050	0.15240030480061;6;3931	0.0113047	1.17	0.05	Down	0.218425
NM_001168657	SOCS2;	chr10:95414283:95416283:-	1.54389060432289;35;2232	1.252408477842;26;2050	0.704548935518456;46;6483	0;0;1757	0;0;1050	0.178200178200178;6;3361	0.0119167	1.17	0.06	Down	0.221397
NM_001168657	SOCS2	chr10:95414283:95416283:-	1.54389060432289;35;2232	1.252408477842;26;2050	0.704548935518456;46;6483	0;0;1757	0;0;1050	0.178200178200178;6;3361	0.0119167	1.17	0.06	Down	0.221397
NM_001252251	NF2;	chr11:4848544:4850544:-	3.03506017791732;116;3706	2.96598639455782;109;3566	3.03942513109342;313;9985	0.293542074363992;6;2038	0.0381679389312977;1;2619	0.0736377025036819;3;4071	2.0965e-06	3.01	0.14	Down	0.991085
NM_001252251	NF2	chr11:4848544:4850544:-	3.03506017791732;116;3706	2.96598639455782;109;3566	3.03942513109342;313;9985	0.293542074363992;6;2038	0.0381679389312977;1;2619	0.0736377025036819;3;4071	2.0965e-06	3.01	0.14	Down	0.991085
NM_001256520	GM9900	chr11:58329339:58331339:-	0.160142348754448;9;5611	0.108530497069677;5;4602	0.193139678615575;25;12919	0.0716845878136201;1;1394	0;0;476	0.22075055187638;4;1808	0.4623	0.15	0.1	Down	0.659733
NM_001256520	ZNF672;	chr11:58329339:58331339:-	0.160142348754448;9;5611	0.108530497069677;5;4602	0.193139678615575;25;12919	0.0716845878136201;1;1394	0;0;476	0.22075055187638;4;1808	0.4623	0.15	0.1	Down	0.659733
NM_007393	ACTB	chr5:142905724:142907724:-	0.202922077922078;10;4918	0.187617260787992;8;4256	0.336579776568319;47;13917	0.351550015979546;11;3118	0.0464468183929401;1;2152	0.207576543850545;12;5769	0.70614	0.24	0.2	Down	0.838039
NM_007393	ACTB;	chr5:142905724:142907724:-	0.202922077922078;10;4918	0.187617260787992;8;4256	0.336579776568319;47;13917	0.351550015979546;11;3118	0.0464468183929401;1;2152	0.207576543850545;12;5769	0.70614	0.24	0.2	Down	0.838039
NM_007706	SOCS2	chr10:95415857:95417857:-	2.74390243902439;18;638	2.24089635854342;16;698	1.82863113897597;35;1879	0;0;1092	0;0;285	0.188916876574307;6;3170	0.00125631	2.27	0.06	Down	0.190193
NM_007706	SOCS2;	chr10:95415857:95417857:-	2.74390243902439;18;638	2.24089635854342;16;698	1.82863113897597;35;1879	0;0;1092	0;0;285	0.188916876574307;6;3170	0.00125631	2.27	0.06	Down	0.190193
NM_007771	CRY1;	chr10:85184054:85186054:-	0.0838808891374249;6;7147	0.152584398245279;8;5235	0.154725065460605;26;16778	0.106044538706257;1;942	0.0661813368630046;1;1510	0.0689655172413793;1;1449	0.133097	0.13	0.08	Down	0.36107
NM_007945	EPS8;	chr6:137648285:137650285:-	0.251004016064257;5;1987	0.377121307353866;6;1585	0.166493236212279;8;4797	0;0;1156	0.213675213675214;7;3269	0.179856115107914;3;1665	0.21256	0.26	0.13	Down	0.429421
NM_007945	EPS8	chr6:137648285:137650285:-	0.251004016064257;5;1987	0.377121307353866;6;1585	0.166493236212279;8;4797	0;0;1156	0.213675213675214;7;3269	0.179856115107914;3;1665	0.21256	0.26	0.13	Down	0.429421
NM_007971	EZH2;	chr6:47594030:47596030:-	0.80154781647319;29;3589	0.715563506261181;28;3885	0.898349770530222;92;10149	0;0;1344	0.0984251968503937;1;1015	0.0630517023959647;1;1585	0.00023802	0.81	0.05	Down	0.181278
NM_007971	EZH2	chr6:47594030:47596030:-	0.80154781647319;29;3589	0.715563506261181;28;3885	0.898349770530222;92;10149	0;0;1344	0.0984251968503937;1;1015	0.0630517023959647;1;1585	0.00023802	0.81	0.05	Down	0.181278
NM_008315	HTR7;	chr19:36056360:36058360:-	0.125274036955841;4;3189	0.160359204618345;5;3113	0.146341463414634;12;8188	0.0518672199170125;2;3854	0.0657462195923734;1;1520	0.136467020470053;9;6586	0.102541	0.14	0.08	Down	0.325409
NM_008315	HTR7	chr19:36056360:36058360:-	0.125274036955841;4;3189	0.160359204618345;5;3113	0.146341463414634;12;8188	0.0518672199170125;2;3854	0.0657462195923734;1;1520	0.136467020470053;9;6586	0.102541	0.14	0.08	Down	0.325409
NM_008410	ITM2B;	chr14:73384271:73386271:-	0.630914826498423;16;2520	0.678733031674208;15;2195	0.552660666350861;35;6298	0.248138957816377;5;2010	0.0761904761904762;2;2623	0.161082474226804;5;3099	0.00175524	0.62	0.16	Down	0.191679
NM_008410	ITM2B	chr14:73384271:73386271:-	0.630914826498423;16;2520	0.678733031674208;15;2195	0.552660666350861;35;6298	0.248138957816377;5;2010	0.0761904761904762;2;2623	0.161082474226804;5;3099	0.00175524	0.62	0.16	Down	0.191679
NM_008442	KIF2A;	chr13:107021114:107023114:-	0.0889679715302491;3;3369	0.159438775510204;5;3131	0.0416261967531567;3;7204	0;0;310	0;0;773	0;0;160	0	0.1	0	Down	0.0326895
NM_008442	KIF2A	chr13:107021114:107023114:-	0.0889679715302491;3;3369	0.159438775510204;5;3131	0.0416261967531567;3;7204	0;0;310	0;0;773	0;0;160	0	0.1	0	Down	0.0326895
NM_008551	MAPKAPK2;	chr1:131096543:131098543:-	0.233488992661775;7;2991	0.0748222970445193;2;2671	0.255665310865776;22;8583	0.304745319982586;7;2290	0;0;1026	0.200860832137733;7;3478	0.86334	0.19	0.17	Down	0.919762
NM_008551	MAPKAPK2	chr1:131096543:131098543:-	0.233488992661775;7;2991	0.0748222970445193;2;2671	0.255665310865776;22;8583	0.304745319982586;7;2290	0;0;1026	0.200860832137733;7;3478	0.86334	0.19	0.17	Down	0.919762
NM_008553	ASCL1;	chr10:87492660:87494660:-	0.155038759689922;2;1288	0.171673819742489;2;1163	0.157303370786517;7;4443	0.119047619047619;1;839	0;0;492	0.0825082508250825;1;1211	0	0.16	0.07	Down	0.00445765
NM_008638	MTHFD2;	chr6:83316604:83318604:-	0.297324083250743;3;1006	0.0944287063267233;1;1058	0;0;2658	0.168634064080944;3;1776	0;0;1557	0.123456790123457;3;2427	0.75908	0.13	0.1	Down	0.863299
NM_008825	PFKFB2	chr1:130714821:130716821:-	0.101010101010101;1;989	0.425079702444208;4;937	0.0876808417360807;2;2279	0.0618046971569839;1;1617	0;0;549	0.194237617351894;6;3083	0.39174	0.2	0.09	Down	0.597325
NM_009122	SATB1;	chr17:51831647:51833647:-	0.132125330313326;7;5291	0.0822819528250137;3;3643	0.11373035566584;11;9661	0.127388535031847;1;784	0;0;1905	0.0668896321070234;1;1494	0.32246	0.11	0.06	Down	0.540862
NM_009297	SUPT6H;	chr11:78244703:78246703:-	0.153846153846154;3;1947	0.158562367864693;3;1889	0.089078923926599;5;5608	0.188442211055276;3;1589	0.0848896434634974;1;1177	0.101902173913043;3;2941	0.83396	0.13	0.13	Down	0.897474
NM_009297	SUPT6	chr11:78244703:78246703:-	0.153846153846154;3;1947	0.158562367864693;3;1889	0.089078923926599;5;5608	0.188442211055276;3;1589	0.0848896434634974;1;1177	0.101902173913043;3;2941	0.83396	0.13	0.13	Down	0.897474
NM_009331	TCF7;	chr11:52281571:52283571:-	0.0861511953478355;4;4639	0.169163847269212;7;4131	0.133881610404514;14;10443	0.138953219082909;3;2156	0;0;999	0.204200700116686;7;3421	0.82452	0.13	0.11	Down	0.894502
NM_009331	TCF7	chr11:52281571:52283571:-	0.0861511953478355;4;4639	0.169163847269212;7;4131	0.133881610404514;14;10443	0.138953219082909;3;2156	0;0;999	0.204200700116686;7;3421	0.82452	0.13	0.11	Down	0.894502
NM_009378	THBD	chr2:148407188:148409188:-	0.154440154440154;4;2586	0.111482720178372;3;2688	0.149588631264024;10;6675	0.174927113702624;3;1712	0.0559597090095132;1;1786	0.168236877523553;5;2967	0.90022	0.14	0.13	Down	0.936107
NM_009378	THBD;	chr2:148407188:148409188:-	0.154440154440154;4;2586	0.111482720178372;3;2688	0.149588631264024;10;6675	0.174927113702624;3;1712	0.0559597090095132;1;1786	0.168236877523553;5;2967	0.90022	0.14	0.13	Down	0.936107
NM_009410	TOP3A	chr11:60776365:60778365:-	0.270562770562771;5;1843	0.222345747637576;4;1795	0.186489846663904;9;4817	0.137174211248285;3;2184	0.0954805856142584;3;3139	0.26323486399532;9;3410	0.33608	0.23	0.17	Down	0.549777
NM_009410	TOP3A;	chr11:60776365:60778365:-	0.270562770562771;5;1843	0.222345747637576;4;1795	0.186489846663904;9;4817	0.137174211248285;3;2184	0.0954805856142584;3;3139	0.26323486399532;9;3410	0.33608	0.23	0.17	Down	0.549777
NM_009437	TST;	chr15:78404859:78406859:-	2.18446601941748;144;6448	1.93755227209367;139;7035	1.98834062044555;382;18830	0.130783063593265;8;6109	0;0;4080	0.205302151209497;23;11180	3.8465e-05	2.04	0.11	Down	0.994056
NM_009437	TST	chr15:78404859:78406859:-	2.18446601941748;144;6448	1.93755227209367;139;7035	1.98834062044555;382;18830	0.130783063593265;8;6109	0;0;4080	0.205302151209497;23;11180	3.8465e-05	2.04	0.11	Down	0.994056
NM_009954	BCAR1;	chr8:111742849:111744849:-	0.106428267347808;5;4693	0.0508001016002032;2;3935	0.106025799611239;12;11306	0.0801924619085806;1;1246	0;0;1315	0.0641642605068977;2;3115	0.2661	0.09	0.05	Down	0.48737
NM_009980	CTBP2	chr7:133122483:133124483:-	0.415627597672485;5;1198	0.258397932816537;3;1158	0.295275590551181;9;3039	0.144578313253012;3;2072	0.353356890459364;3;846	0.436827956989247;13;2963	0.91306	0.32	0.31	Down	0.939079
NM_009980	CTBP2;	chr7:133122483:133124483:-	0.415627597672485;5;1198	0.258397932816537;3;1158	0.295275590551181;9;3039	0.144578313253012;3;2072	0.353356890459364;3;846	0.436827956989247;13;2963	0.91306	0.32	0.31	Down	0.939079
NM_010113	EGF;	chr3:129754322:129756322:-	0.139033715676051;4;2873	0.0813008130081301;2;2458	0.0905387052965143;6;6621	0;0;1277	0;0;605	0.143061516452074;3;2094	0.3338	0.1	0.05	Down	0.546805
NM_010220	FKBP5;	chr17:28485149:28487149:-	0.303951367781155;3;984	0.238095238095238;2;838	0.12396694214876;3;2417	0.087989441267048;2;2271	0.43010752688172;4;926	0.0778513040093422;2;2567	0.8632	0.22	0.2	Down	0.918276
NM_010220	FKBP5	chr17:28485149:28487149:-	0.303951367781155;3;984	0.238095238095238;2;838	0.12396694214876;3;2417	0.087989441267048;2;2271	0.43010752688172;4;926	0.0778513040093422;2;2567	0.8632	0.22	0.2	Down	0.918276
NM_010875	NCAM1	chr9:49798069:49800069:-	0.179436569172797;10;5563	0.122824974411464;6;4879	0.120661508978636;17;14072	0.219941348973607;9;4083	0;0;584	0.115707260630605;8;6906	0.68378	0.14	0.11	Down	0.82318
NM_011032	P4HB;	chr11:120571936:120573936:-	0.123399660650933;8;6475	0.226086956521739;13;5737	0.103298670890435;15;14506	0.0555555555555556;1;1799	0.0357909806728704;1;2793	0.091855480710349;3;3263	0.095844	0.15	0.06	Down	0.322437
NM_011032	P4HB	chr11:120571936:120573936:-	0.123399660650933;8;6475	0.226086956521739;13;5737	0.103298670890435;15;14506	0.0555555555555556;1;1799	0.0357909806728704;1;2793	0.091855480710349;3;3263	0.095844	0.15	0.06	Down	0.322437
NM_011066	PER2;	chr1:91458328:91460328:-	0.0865051903114187;4;4620	0.151843817787419;7;4603	0.0650723930372539;8;12286	0;0;739	0.0587889476778366;1;1700	0;0;682	0.066859	0.1	0.02	Down	0.28529
NM_011066	PER2	chr1:91458328:91460328:-	0.0865051903114187;4;4620	0.151843817787419;7;4603	0.0650723930372539;8;12286	0;0;739	0.0587889476778366;1;1700	0;0;682	0.066859	0.1	0.02	Down	0.28529
NM_011185	PSMB1	chr17:15497276:15499276:-	0.0294637595757219;2;6786	0.126582278481013;7;5523	0.097282573448343;15;15404	0.0718907260963336;1;1390	0.1434034416826;3;2089	0;0;1642	0.81382	0.08	0.07	Down	0.888559
NM_011185	PSMB1;	chr17:15497276:15499276:-	0.0294637595757219;2;6786	0.126582278481013;7;5523	0.097282573448343;15;15404	0.0718907260963336;1;1390	0.1434034416826;3;2089	0;0;1642	0.81382	0.08	0.07	Down	0.888559
NM_011464	SPINT2;	chr7:29280977:29282977:-	0.20465592223075;8;3901	0.131897120246208;6;4543	0.0489093221167955;5;10218	0;0;1652	0;0;919	0.190053848590434;6;3151	0.44904	0.13	0.06	Down	0.647845
NM_011680	USF2;	chr7:30955803:30957803:-	0.115673799884326;10;8635	0.053850296176629;4;7424	0.0387747188832881;7;18046	0;0;419	0;0;964	0;0;686	0	0.07	0	Down	0.15156
NM_011865	PCBP1;	chr6:86525165:86527165:-	0;0;751	0.215982721382289;1;462	0.153080750095675;4;2609	0.0688231245698555;1;1452	0;0;697	0;0;2526	0.21568	0.12	0.02	Down	0.433878
NM_011991	COPS3;	chr11:59838767:59840767:-	0.112296462661426;4;3558	0.0525762355415352;2;3802	0.0827557670425158;8;9659	0.0588754783632617;2;3395	0;0;1076	0.105485232067511;5;4735	0.47276	0.08	0.05	Down	0.668648
NM_011991	COPS3	chr11:59838767:59840767:-	0.112296462661426;4;3558	0.0525762355415352;2;3802	0.0827557670425158;8;9659	0.0588754783632617;2;3395	0;0;1076	0.105485232067511;5;4735	0.47276	0.08	0.05	Down	0.668648
NM_013505	DSC2	chr18:20058505:20060505:-	0.286368843069874;5;1741	0.192864030858245;4;2070	0.119024003173973;6;5035	0.103270223752151;3;2902	0.113224637681159;5;4411	0.241370987207338;10;4133	0.51588	0.2	0.15	Down	0.69688
NM_013505	DSC2;	chr18:20058505:20060505:-	0.286368843069874;5;1741	0.192864030858245;4;2070	0.119024003173973;6;5035	0.103270223752151;3;2902	0.113224637681159;5;4411	0.241370987207338;10;4133	0.51588	0.2	0.15	Down	0.69688
NM_015739	GBX1;	chr5:24525848:24527848:-	0.144717800289436;1;690	0;0;828	0;0;1360	0;0;251	0.0677966101694915;8;11792	0;0;744	0.65544	0.05	0.02	Down	0.800892
NM_016794	VAMP8	chr6:72389667:72391667:-	0.218644404690916;11;5020	0.131752305665349;6;4548	0.126532226176354;16;12629	0.104712041884817;2;1908	0.0938967136150235;1;1064	0.115696104897802;3;2590	0.150438	0.16	0.1	Down	0.369985
NM_016794	VAMP8;	chr6:72389667:72391667:-	0.218644404690916;11;5020	0.131752305665349;6;4548	0.126532226176354;16;12629	0.104712041884817;2;1908	0.0938967136150235;1;1064	0.115696104897802;3;2590	0.150438	0.16	0.1	Down	0.369985
NM_016795	SRPK1	chr17:28621454:28623454:-	0.262368815592204;7;2661	0.533049040511727;15;2799	0.399763103346165;27;6727	0.148104265402844;5;3371	0.240963855421687;3;1242	0.176735218508997;11;6213	0.06446	0.4	0.19	Down	0.282318
NM_018797	PLXNC1;	chr10:94943578:94945578:-	0.23194168323393;7;3011	0.648607401755055;17;2604	0.360866078588613;27;7455	0.0892458723784025;2;2239	0.336700336700337;4;1184	0.103252452245741;4;3870	0.181604	0.41	0.18	Down	0.399703
NM_018797	PLXNC1	chr10:94943578:94945578:-	0.23194168323393;7;3011	0.648607401755055;17;2604	0.360866078588613;27;7455	0.0892458723784025;2;2239	0.336700336700337;4;1184	0.103252452245741;4;3870	0.181604	0.41	0.18	Down	0.399703
NM_019703	PFKP	chr13:6647771:6649771:-	0.1577010688628;9;5698	0.314033366045142;16;5079	0.218420094648708;36;16446	0;0;209	0.201477501678979;3;1486	0.0969461948618517;2;2061	0.151799	0.23	0.1	Down	0.371471
NM_019703	PFKP;	chr13:6647771:6649771:-	0.1577010688628;9;5698	0.314033366045142;16;5079	0.218420094648708;36;16446	0;0;209	0.201477501678979;3;1486	0.0969461948618517;2;2061	0.151799	0.23	0.1	Down	0.371471
NM_020296	RBMS1;	chr2:60962204:60964204:-	0.152439024390244;1;655	0;0;585	0.186219739292365;3;1608	0;0;510	0;0;386	0.0957854406130268;2;2086	0.28456	0.11	0.03	Down	0.509658
NM_020296	RBMS1	chr2:60962204:60964204:-	0.152439024390244;1;655	0;0;585	0.186219739292365;3;1608	0;0;510	0;0;386	0.0957854406130268;2;2086	0.28456	0.11	0.03	Down	0.509658
NM_020621	P2RY4;	chrX:100593869:100595869:-	0.135685210312076;2;1472	0.213447171824973;2;935	0.130548302872063;4;3060	0.249376558603491;3;1200	0;0;605	0.143472022955524;3;2088	0.72634	0.16	0.13	Down	0.843982
NM_020621	P2RY4	chrX:100593869:100595869:-	0.135685210312076;2;1472	0.213447171824973;2;935	0.130548302872063;4;3060	0.249376558603491;3;1200	0;0;605	0.143472022955524;3;2088	0.72634	0.16	0.13	Down	0.843982
NM_021374	RGS20;	chr1:5018539:5020539:-	10.1154107264087;149;1324	9.99306037473976;144;1297	10.1135190918473;392;3484	0.0786782061369001;1;1270	0.233100233100233;1;428	0.452196382428941;7;1541	5.7721e-08	10.07	0.25	Down	1
NM_021374	RGS20	chr1:5018539:5020539:-	10.1154107264087;149;1324	9.99306037473976;144;1297	10.1135190918473;392;3484	0.0786782061369001;1;1270	0.233100233100233;1;428	0.452196382428941;7;1541	5.7721e-08	10.07	0.25	Down	1
NM_021559	ZFP191	chr18:24019771:24021771:-	0;0;160	0.278551532033426;1;358	0;0;763	0;0;1146	0.198544010589014;3;1508	0.051440329218107;1;1943	0.93534	0.09	0.08	Down	0.94948
NM_021559	ZNF24;	chr18:24019771:24021771:-	0;0;160	0.278551532033426;1;358	0;0;763	0;0;1146	0.198544010589014;3;1508	0.051440329218107;1;1943	0.93534	0.09	0.08	Down	0.94948
NM_022997	VPS35	chr8:85298497:85300497:-	0.0392618767177071;1;2546	0.283152430391694;6;2113	0.0833889259506338;5;5991	0.107565435640014;3;2786	0;0;982	0.147239263803681;6;4069	0.5938	0.14	0.08	Down	0.750371
NM_022997	VPS35;	chr8:85298497:85300497:-	0.0392618767177071;1;2546	0.283152430391694;6;2113	0.0833889259506338;5;5991	0.107565435640014;3;2786	0;0;982	0.147239263803681;6;4069	0.5938	0.14	0.08	Down	0.750371
NM_024198	GPX7;	chr4:108405713:108407713:-	0.340425531914894;8;2342	0.0830564784053156;2;2406	0.202312138728324;14;6906	0.20671834625323;4;1931	0.0928505106778087;2;2152	0.2031144211239;6;2948	0.6478	0.21	0.17	Down	0.796434
NM_024198	GPX7	chr4:108405713:108407713:-	0.340425531914894;8;2342	0.0830564784053156;2;2406	0.202312138728324;14;6906	0.20671834625323;4;1931	0.0928505106778087;2;2152	0.2031144211239;6;2948	0.6478	0.21	0.17	Down	0.796434
NM_024475	UBLCP1;	chr11:44469548:44471548:-	5.69565217391304;131;2169	5.44886109870478;122;2117	5.43232231779086;360;6267	0.225415610030995;8;3541	0;0;410	0.119808306709265;6;5002	4.6106e-07	5.53	0.12	Down	0.995542
NM_025336	CHCHD3	chr6:33059152:33061152:-	0.156535350900078;6;3827	0.157109190887667;6;3813	0.15552099533437;17;10914	0.150943396226415;2;1323	0.143472022955524;1;696	0.157294534014943;4;2539	0	0.16	0.15	Down	0.13373
NM_025336	CHCHD3;	chr6:33059152:33061152:-	0.156535350900078;6;3827	0.157109190887667;6;3813	0.15552099533437;17;10914	0.150943396226415;2;1323	0.143472022955524;1;696	0.157294534014943;4;2539	0	0.16	0.15	Down	0.13373
NM_025593	POLR2L;	chr7:141474153:141476153:-	0.159143518518519;11;6901	0.0354547066123028;2;5639	0.0607466313231721;11;18097	0.0986517592897073;3;3038	0;0;1284	0;0;3592	0.35558	0.09	0.03	Down	0.566122
NM_025699	OSER1;	chr2:163418470:163420470:-	0.159235668789809;7;4389	0.130718954248366;5;3820	0.095084149472283;10;10507	0.109559024924678;4;3647	0.0243546030199708;1;4105	0.123361603700848;8;6477	0.30342	0.13	0.09	Down	0.527489
NM_025806	PLBD1;	chr6:136660893:136662893:-	0.097911227154047;3;3061	0.115030674846626;3;2605	0.163070747616658;13;7959	0.186654223051797;4;2139	0;0;1953	0.0955337950800096;4;4183	0.61426	0.13	0.09	Down	0.771174
NM_025919	RPL11	chr4:136052371:136054371:-	0.209399720800372;9;4289	0.335946248600224;12;3560	0.241944352798856;22;9071	0.111794298490777;2;1787	0.149365197908887;2;1337	0.233523611831863;9;3845	0.135582	0.26	0.16	Down	0.362556
NM_025919	RPL11;	chr4:136052371:136054371:-	0.209399720800372;9;4289	0.335946248600224;12;3560	0.241944352798856;22;9071	0.111794298490777;2;1787	0.149365197908887;2;1337	0.233523611831863;9;3845	0.135582	0.26	0.16	Down	0.362556
NM_025920	THAP4;	chr1:93753838:93755838:-	0.334672021419009;5;1489	0.288683602771363;5;1727	0.185332274291766;7;3770	0.0809716599190283;1;1234	0.301204819277108;3;993	0.255493101686254;5;1952	0.5171	0.27	0.21	Down	0.699851
NM_026483	MPHOSPH10;	chr7:64391236:64393236:-	0.151975683890578;2;1314	0.336417157275021;4;1185	0.0287438919229664;1;3478	0.116346713205352;2;1717	0.164068908941756;4;2434	0.0784621420164771;2;2547	0.6	0.17	0.12	Down	0.754829
NM_026483	MPHOSPH10	chr7:64391236:64393236:-	0.151975683890578;2;1314	0.336417157275021;4;1185	0.0287438919229664;1;3478	0.116346713205352;2;1717	0.164068908941756;4;2434	0.0784621420164771;2;2547	0.6	0.17	0.12	Down	0.754829
NM_026789	WDR65;	chr4:118619405:118621405:-	0;0;777	0;0;537	0.0604229607250755;1;1654	0;0;678	0;0;901	0;0;1488	0	0.02	0	Down	0.120357
NM_027011	KRT5	chr15:101711891:101713891:-	0.0537923614846692;1;1858	0.0679809653297077;1;1470	0;0;4446	0;0;690	0;0;389	0;0;1126	0	0.04	0	Down	0.0416048
NM_027412	TTC9C	chr19:8818294:8820294:-	0.0372717107715244;1;2682	0.0774293457220287;2;2581	0.121102028458977;8;6598	0.133779264214047;2;1493	0.0718907260963336;1;1390	0;0;1747	0.83648	0.08	0.07	Down	0.901932
NM_027412	TTC9C;	chr19:8818294:8820294:-	0.0372717107715244;1;2682	0.0774293457220287;2;2581	0.121102028458977;8;6598	0.133779264214047;2;1493	0.0718907260963336;1;1390	0;0;1747	0.83648	0.08	0.07	Down	0.901932
NM_027862	ATP5H;	chr11:115418919:115420919:-	0.371747211895911;2;536	0;0;260	0.145985401459854;2;1368	0.164024056861673;3;1826	0.0781555295037124;2;2557	0.23995200959808;8;3326	0.9246	0.17	0.16	Down	0.946508
NM_027908	AMDHD1;	chr10:93539033:93541033:-	0.0927357032457496;3;3232	0.0693962526023595;2;2880	0.121572335539646;9;7394	0.0942507068803016;2;2120	0;0;1042	0.0998502246630055;4;4002	0.45026	0.09	0.06	Down	0.649331
NM_028233	LRPPRC;	chr17:84789786:84791786:-	0.0914634146341463;6;6554	0.0987491770901909;6;6070	0.0848320325755005;15;17667	0.146962769431744;9;6115	0;0;786	0.0864491030905554;8;9246	0	0.09	0.08	Down	0.0846954
NM_031869	PRKAB1	chr5:116023428:116025428:-	3.6491873658387;119;3142	3.69034406215316;133;3471	3.8150289017341;363;9152	0;0;1155	0;0;897	0.0890471950133571;2;2244	1.8342e-07	3.72	0.03	Down	0.989599
NM_031869	PRKAB1;	chr5:116023428:116025428:-	3.6491873658387;119;3142	3.69034406215316;133;3471	3.8150289017341;363;9152	0;0;1155	0;0;897	0.0890471950133571;2;2244	1.8342e-07	3.72	0.03	Down	0.989599
NM_053076	RTN3;	chr19:7482291:7484291:-	0.625;7;1113	1.4367816091954;10;686	1.13452188006483;28;2440	0;0;1496	0.292397660818713;2;682	0.299043062200957;5;1667	0.027679	1.07	0.2	Down	0.23477
NM_053078	NREP	chr18:33462634:33464634:-	1.00214745884037;14;1383	0.380517503805175;5;1309	0.478738383553928;17;3534	0.609756097560976;1;163	0.210231254379818;3;1424	0.209205020920502;1;477	0.30238	0.62	0.34	Down	0.520059
NM_053078	NREP;	chr18:33462634:33464634:-	1.00214745884037;14;1383	0.380517503805175;5;1309	0.478738383553928;17;3534	0.609756097560976;1;163	0.210231254379818;3;1424	0.209205020920502;1;477	0.30238	0.62	0.34	Down	0.520059
NM_133693	RBM42;	chr7:30649228:30651228:-	0.103279111799639;4;3869	0.0836820083682008;2;2388	0.0354233085370174;3;8466	0;0;645	0.154400411734431;3;1940	0;0;1940	0.70284	0.07	0.05	Down	0.832095
NM_133975	TRIP12;	chr1:84838304:84840304:-	0.064143681847338;1;1558	0.0758150113722517;1;1318	0.112803158488438;4;3542	0;0;642	0.0874890638670166;1;1142	0.109349371241115;2;1827	0.63632	0.08	0.07	Down	0.789004
NM_133975	TRIP12	chr1:84838304:84840304:-	0.064143681847338;1;1558	0.0758150113722517;1;1318	0.112803158488438;4;3542	0;0;642	0.0874890638670166;1;1142	0.109349371241115;2;1827	0.63632	0.08	0.07	Down	0.789004
NM_134058	PELO;	chr13:115089158:115091158:-	0.151898734177215;3;1972	0.257599175682638;5;1936	0.202326757713708;12;5919	0.280701754385965;4;1421	0;0;621	0.253646163601775;4;1573	0.7981	0.2	0.18	Down	0.881129
NM_139143	SLC39A6;	chr18:24602817:24604817:-	0.16273393002441;6;3681	0.15220700152207;5;3280	0.172852058973055;17;9818	0;0;219	0;0;728	0.421940928270042;1;236	0	0.16	0.14	Down	0.0861813
NM_144892	NCOA5	chr2:165033779:165035779:-	0.190174326465927;6;3149	0.22189349112426;6;2698	0.239341810022438;16;6669	0;0;760	0.109769484083425;1;910	0.186741363211951;2;1069	0.102478	0.22	0.1	Down	0.323923
NM_144892	NCOA5;	chr2:165033779:165035779:-	0.190174326465927;6;3149	0.22189349112426;6;2698	0.239341810022438;16;6669	0;0;760	0.109769484083425;1;910	0.186741363211951;2;1069	0.102478	0.22	0.1	Down	0.323923
NM_145367	TXNDC5;	chr13:38527484:38529484:-	0.116009280742459;1;861	0.107758620689655;1;927	0.0691802144586648;2;2889	0.0921234454168586;2;2169	0.0281531531531532;1;3551	0.156576200417537;6;3826	0.89924	0.1	0.09	Down	0.934621
NM_145367	TXNDC5	chr13:38527484:38529484:-	0.116009280742459;1;861	0.107758620689655;1;927	0.0691802144586648;2;2889	0.0921234454168586;2;2169	0.0281531531531532;1;3551	0.156576200417537;6;3826	0.89924	0.1	0.09	Down	0.934621
NM_145395	DUOXA1	chr2:122312730:122314730:-	0.180115273775216;5;2771	0.19040365575019;5;2621	0.169513626287652;13;7656	0.114678899082569;2;1742	0;0;971	0.070997515086972;2;2815	0.025383	0.18	0.06	Down	0.230312
NM_145395	DUOXA1;	chr2:122312730:122314730:-	0.180115273775216;5;2771	0.19040365575019;5;2621	0.169513626287652;13;7656	0.114678899082569;2;1742	0;0;971	0.070997515086972;2;2815	0.025383	0.18	0.06	Down	0.230312
NM_145436	CDC27	chr11:104549620:104551620:-	0;0;208	0.40650406504065;1;245	0;0;462	0.0504032258064516;1;1983	0;0;209	0.119653006281783;4;3339	0.60318	0.14	0.06	Down	0.760773
NM_145436	CDC27;	chr11:104549620:104551620:-	0;0;208	0.40650406504065;1;245	0;0;462	0.0504032258064516;1;1983	0;0;209	0.119653006281783;4;3339	0.60318	0.14	0.06	Down	0.760773
NM_145732	CTNNA2	chr6:77978667:77980667:-	0.268096514745308;10;3720	0.132890365448505;4;3006	0.157960058670879;14;8849	0.0686813186813187;1;1455	0;0;2000	0.0823723228995058;2;2426	0.049281	0.19	0.05	Down	0.273403
NM_145732	CTNNA2;	chr6:77978667:77980667:-	0.268096514745308;10;3720	0.132890365448505;4;3006	0.157960058670879;14;8849	0.0686813186813187;1;1455	0;0;2000	0.0823723228995058;2;2426	0.049281	0.19	0.05	Down	0.273403
NM_146084	FAM13B	chr18:34505823:34507823:-	0.117924528301887;1;847	0;0;992	0.084530853761623;2;2364	0;0;381	0;0;515	0;0;727	0	0.07	0	Down	0.0876672
NM_146084	FAM13B;	chr18:34505823:34507823:-	0.117924528301887;1;847	0;0;992	0.084530853761623;2;2364	0;0;381	0;0;515	0;0;727	0	0.07	0	Down	0.0876672
NM_146156	PDIK1L;	chr4:134286846:134288846:-	0.119083060434653;4;3355	0.146584579302257;5;3406	0.168918918918919;16;9456	0.1822821728035;5;2738	0.115118956254797;3;2603	0.130821559392988;5;3817	0.93616	0.14	0.14	Down	0.952452
NM_146576	OLFR459	chr6:41771297:41773297:-	0.14002800560112;7;4992	0.0920174833218311;4;4343	0.114527354418113;13;11338	0.208768267223382;1;478	0;0;504	0.0933706816059757;1;1070	0.8228	0.12	0.1	Down	0.89153
NM_152915	DNER;	chr1:84695221:84697221:-	0.158793171893609;4;2515	0.166805671392827;4;2394	0.0176491351923756;1;5665	0.11454753722795;1;872	0;0;295	0.160578081091931;4;2487	0.75524	0.11	0.09	Down	0.860327
NM_152947	OVOL2;	chr2:144330362:144332362:-	0.145878920495988;2;1369	0.212014134275618;3;1412	0.0879507475813544;4;4544	0.0670690811535882;1;1490	0.111731843575419;1;894	0.113981762917933;3;2629	0.2605	0.15	0.1	Down	0.479941
NM_153421	PHC3	chr3:30968415:30970415:-	0;0;1722	0.0603500301750151;1;1656	0.119161105815062;5;4191	0;0;932	0;0;853	0;0;1380	0	0.06	0	Down	0.114413
NM_153421	PHC3;	chr3:30968415:30970415:-	0;0;1722	0.0603500301750151;1;1656	0.119161105815062;5;4191	0;0;932	0;0;853	0;0;1380	0	0.06	0	Down	0.114413
NM_153563	STRIP1;	chr3:107630710:107632710:-	0.105005250262513;3;2854	0.196386488609584;5;2541	0.151933701657459;11;7229	0;0;807	0.0879120879120879;2;2273	0.198511166253102;4;2011	0.42842	0.15	0.1	Down	0.625557
NM_153578	NIPA1	chr7:56018573:56020573:-	1.45406477197621;22;1491	1.32588974180042;19;1414	1.31578947368421;52;3900	0.208623087621697;6;2870	0;0;528	0.247302158273381;11;4437	0.000162972	1.37	0.15	Down	0.179792
NM_153578	NIPA1;	chr7:56018573:56020573:-	1.45406477197621;22;1491	1.32588974180042;19;1414	1.31578947368421;52;3900	0.208623087621697;6;2870	0;0;528	0.247302158273381;11;4437	0.000162972	1.37	0.15	Down	0.179792
NM_153794	FAM210A;	chr18:68299333:68301333:-	0.242130750605327;17;7004	0.133638793432608;7;5231	0.190284307141258;34;17834	0;0;878	0;0;1738	0.137362637362637;2;1454	0.061605	0.19	0.05	Down	0.280832
NM_153808	SMC5;	chr19:23272897:23274897:-	0.112170499158721;4;3562	0.331886647944856;13;3904	0.173988690735102;16;9180	0.14609203798393;2;1367	0.092678405931418;1;1078	0.204081632653061;5;2445	0.46796	0.21	0.15	Down	0.662704
NM_170756	SPATA2	chr2:167491874:167493874:-	0;0;1516	0.224550898203593;3;1333	0.0544662309368192;2;3670	0;0;936	0;0;869	0.104602510460251;1;955	0.48738	0.09	0.03	Down	0.679049
NM_170779	WWC1	chr11:35979089:35981089:-	0.392584514721919;18;4567	0.21147237642083;8;3775	0.492264416315049;49;9905	0.16597510373444;4;2406	0.121175401393517;4;3297	0.336461838144147;19;5628	0.20834	0.37	0.21	Down	0.426449
NM_170779	WWC1;	chr11:35979089:35981089:-	0.392584514721919;18;4567	0.21147237642083;8;3775	0.492264416315049;49;9905	0.16597510373444;4;2406	0.121175401393517;4;3297	0.336461838144147;19;5628	0.20834	0.37	0.21	Down	0.426449
NM_172396	SMIM7;	chr8:72570048:72572048:-	0.0367039823820885;2;5447	0.100908173562059;5;4950	0.116609576561475;16;13705	0.0606428138265616;1;1648	0;0;1289	0.168236877523553;5;2967	0.88522	0.08	0.08	Down	0.930163
NM_172474	TYW3;	chr3:154596098:154598098:-	0.13550135501355;7;5159	0.165593376264949;9;5426	0.148392415498763;18;12112	0.231615518239722;8;3446	0.030826140567201;1;3243	0.179748352306771;9;4998	0	0.15	0.15	Down	0.111441
NM_172597	TXNDC16;	chr14:45218394:45220394:-	0.110405741098537;4;3619	0.0539519827353655;2;3705	0.129430505774592;13;10031	0.148920327624721;2;1341	0;0;1164	0.094921689606075;2;2105	0.75148	0.1	0.08	Down	0.857355
NM_172598	WDHD1;	chr14:47275857:47277857:-	0.0790826413602214;2;2527	0.0718907260963336;2;2780	0.11680537304716;8;6841	0.198412698412698;3;1509	0.0542593597395551;1;1842	0;0;2106	0.938	0.09	0.08	Down	0.953938
NM_172598	WDHD1	chr14:47275857:47277857:-	0.0790826413602214;2;2527	0.0718907260963336;2;2780	0.11680537304716;8;6841	0.198412698412698;3;1509	0.0542593597395551;1;1842	0;0;2106	0.938	0.09	0.08	Down	0.953938
NM_172800	SDK2;	chr11:114064951:114066951:-	0.09678199854827;4;4129	0.113571834185122;4;3518	0.0475782662479779;5;10504	0;0;814	0.0494071146245059;1;2023	0.150829562594268;3;1986	0.71258	0.09	0.07	Down	0.839525
NM_172875	AZIN2;	chr4:128961455:128963455:-	0.0140311491511155;1;7126	0.149975004165972;9;5992	0.100968105957118;17;16820	0.0979911807937286;2;2039	0;0;53	0.151561079114883;5;3294	0.93538	0.09	0.08	Down	0.950966
NM_172875	AZIN2	chr4:128961455:128963455:-	0.0140311491511155;1;7126	0.149975004165972;9;5992	0.100968105957118;17;16820	0.0979911807937286;2;2039	0;0;53	0.151561079114883;5;3294	0.93538	0.09	0.08	Down	0.950966
NM_172893	PARP12;	chr6:39117349:39119349:-	0.470286447199658;11;2328	0.237642585551331;5;2099	0.391250222301263;22;5601	0.121432908318154;2;1645	0.259067357512953;2;770	0.349344978165939;8;2282	0.26542	0.37	0.24	Down	0.485884
NM_172998	RNFT2;	chr5:118243861:118245861:-	0.205233453052848;4;1945	0.393013100436681;9;2281	0.110497237569061;6;5424	0.0972289742343218;2;2055	0.216076058772688;5;2309	0.16010246557797;5;3118	0.43182	0.24	0.16	Down	0.630015
NM_172998	RNFT2	chr5:118243861:118245861:-	0.205233453052848;4;1945	0.393013100436681;9;2281	0.110497237569061;6;5424	0.0972289742343218;2;2055	0.216076058772688;5;2309	0.16010246557797;5;3118	0.43182	0.24	0.16	Down	0.630015
NM_173443	VCPIP1;	chr1:9747382:9749382:-	0.0888625592417062;3;3373	0.237600237600238;8;3359	0.163132137030995;13;7956	0;0;2252	0.104058272632674;2;1920	0.0261233019853709;1;3827	0.08708	0.16	0.04	Down	0.307578
NM_173748	NUDCD3;	chr11:6199451:6201451:-	0.0779423226812159;2;2564	0.146735143066764;4;2722	0.0609106136744328;4;6563	0;0;979	0.242130750605327;1;412	0;0;1049	0.87276	0.1	0.08	Down	0.922734
NM_173748	NUDCD3	chr11:6199451:6201451:-	0.0779423226812159;2;2564	0.146735143066764;4;2722	0.0609106136744328;4;6563	0;0;979	0.242130750605327;1;412	0;0;1049	0.87276	0.1	0.08	Down	0.922734
NM_175092	RHOF;	chr5:123131629:123133629:-	0.117924528301887;2;1694	0;0;1952	0.248419150858175;11;4417	0.124470998257406;5;4012	0;0;1189	0.176100628930818;14;7936	0.81706	0.12	0.1	Down	0.890045
NM_175092	RHOF	chr5:123131629:123133629:-	0.117924528301887;2;1694	0;0;1952	0.248419150858175;11;4417	0.124470998257406;5;4012	0;0;1189	0.176100628930818;14;7936	0.81706	0.12	0.1	Down	0.890045
NM_175126	ZCCHC3	chr2:152414044:152416044:-	0.0788022064617809;1;1268	0.185185185185185;3;1617	0.0259000259000259;1;3860	0.0527843758247559;2;3787	0.0897666068222621;4;4452	0.0534950071326676;3;5605	0.55332	0.1	0.07	Down	0.726597
NM_175201	RNF38	chr4:44166538:44168538:-	0.584307178631052;7;1191	0.848176420695505;10;1169	0.41335453100159;13;3132	0.0802568218298555;1;1245	0.450958286358512;4;883	0.340136054421769;5;1465	0.124521	0.62	0.29	Down	0.349183
NM_175201	RNF38;	chr4:44166538:44168538:-	0.584307178631052;7;1191	0.848176420695505;10;1169	0.41335453100159;13;3132	0.0802568218298555;1;1245	0.450958286358512;4;883	0.340136054421769;5;1465	0.124521	0.62	0.29	Down	0.349183
NM_175319	PAPL;	chr7:28630015:28632015:-	0.258397932816537;2;772	0.129533678756477;1;771	0.158144438587243;3;1894	0.1806684733514;8;4420	0.134048257372654;2;1490	0.190766882869134;15;7848	0.76768	0.18	0.17	Down	0.86627
NM_175319	PAPL	chr7:28630015:28632015:-	0.258397932816537;2;772	0.129533678756477;1;771	0.158144438587243;3;1894	0.1806684733514;8;4420	0.134048257372654;2;1490	0.190766882869134;15;7848	0.76768	0.18	0.17	Down	0.86627
NM_175384	CDCA2;	chr14:67714841:67716841:-	0.0783289817232376;3;3827	0.0888362451880367;3;3374	0.0246184145741014;2;8122	0;0;937	0.0998003992015968;1;1001	0.0683994528043776;1;1461	0.8358	0.06	0.06	Down	0.900446
NM_175494	ZNF367;	chr13:64152199:64154199:-	0.120656370656371;5;4139	0.175923598894195;7;3972	0.36304961678096;36;9880	0.237906423473434;3;1258	0;0;640	0.272331154684096;5;1831	0.68152	0.22	0.17	Down	0.818722
NM_175562	RAB39	chr9:53705232:53707232:-	0.123369756785337;7;5667	0.0210748155953635;1;4744	0.119726741319811;17;14182	0.0896057347670251;1;1115	0.0207856994387861;1;4810	0.0944733112895607;2;2115	0.65562	0.09	0.07	Down	0.802377
NM_175562	RAB39A;	chr9:53705232:53707232:-	0.123369756785337;7;5667	0.0210748155953635;1;4744	0.119726741319811;17;14182	0.0896057347670251;1;1115	0.0207856994387861;1;4810	0.0944733112895607;2;2115	0.65562	0.09	0.07	Down	0.802377
NM_177102	TMEM91	chr7:25674166:25676166:-	0.0795544948289578;1;1256	0.0768049155145929;1;1301	0.0610314311870613;2;3275	0;0;938	0;0;419	0.19147917663954;4;2085	0	0.07	0.06	Down	0.148588
NM_177102	TMEM91;	chr7:25674166:25676166:-	0.0795544948289578;1;1256	0.0768049155145929;1;1301	0.0610314311870613;2;3275	0;0;938	0;0;419	0.19147917663954;4;2085	0	0.07	0.06	Down	0.148588
NM_177589	ULK4;	chr9:121276172:121278172:-	0.0944287063267233;1;1058	0.123456790123457;1;809	0.260960334029228;5;1911	0.0705467372134039;2;2833	0;0;1433	0.164518782561009;6;3641	0.31064	0.16	0.08	Down	0.531947
NM_177699	FHOD1;	chr8:105346970:105348970:-	0.14268727705113;6;4199	0.225733634311512;9;3978	0.150044130626655;17;11313	0.217391304347826;4;1836	0.0588754783632617;2;3395	0.0973078170613039;3;3080	0.42654	0.17	0.12	Down	0.622585
NM_178086	FA2H;	chr8:111392821:111394821:-	0.70862859524802;17;2382	0.409165302782324;10;2434	0.474898236092266;28;5868	0.377643504531722;5;1319	0;0;1312	0.230326295585413;6;2599	0.082762	0.53	0.2	Down	0.300149
NM_183250	TMA7	chr9:109081381:109083381:-	0.518134715025907;2;384	0;0;479	0;0;1252	0.0909642207398423;3;3295	0;0;1241	0.128402670775552;5;3889	0.60346	0.17	0.07	Down	0.762259
NM_183250	TMA7;	chr9:109081381:109083381:-	0.518134715025907;2;384	0;0;479	0;0;1252	0.0909642207398423;3;3295	0;0;1241	0.128402670775552;5;3889	0.60346	0.17	0.07	Down	0.762259
NM_198167	TMEM63B;	chr17:45685218:45687218:-	0.532900834105653;23;4293	0.349866227618852;17;4842	0.472589792060492;50;10530	0.0718390804597701;2;2782	0.0654450261780105;1;1527	0.158371040723982;7;4413	0.0045841	0.45	0.1	Down	0.199108
NM_198703	WNK1;	chr6:120037655:120039655:-	7.16666666666667;129;1671	7.20673329826407;137;1764	6.9967707212056;390;5184	0.215285252960172;2;927	0.0399201596806387;1;2504	0.107642626480086;2;1856	5.678e-08	7.12	0.12	Down	0.998514
NM_198967	TMTC1;	chr6:148443352:148445352:-	0.241481083981755;9;3718	0.100637370010064;3;2978	0.117521367521368;11;9349	0.223214285714286;2;894	0;0;899	0.0576701268742791;1;1733	0.49924	0.15	0.09	Down	0.687964
NM_201364		chr1:163993781:163995781:-	0.116009280742459;2;1722	0;0;1774	0.0727625515401407;3;4120	0;0;296	0;0;220	0.153846153846154;2;1298	0.85896	0.06	0.05	Down	0.913819
NM_001001885	TMEM151A;	chr19:5084477:5086477:-	0.0894654439722657;4;4467	0.0237022991230149;1;4218	0.0786782061369001;9;11430	0.233100233100233;4;1712	0;0;206	0.348432055749129;10;2860	0.28168	0.06	0.19	Up	0.505201
NM_001004150	A4GALT	chr15:83250774:83252774:-	0.112866817155756;4;3540	0.110253583241455;3;2718	0.129793510324484;11;8464	0.187734668335419;3;1595	0;0;327	0.428112736353907;12;2791	0	0.12	0.21	Up	0.0549777
NM_001005859	RPL34;	chr3:130729398:130731398:-	0;0;4448	0.103815208928108;4;3849	0.020831163420477;2;9599	0.122000813338756;3;2456	0.0559597090095132;1;1786	0.166587339362208;7;4195	0.179776	0.04	0.11	Up	0.396731
NM_001008231	DAAM2;	chr17:49563337:49565337:-	0.182949140139041;5;2728	0.0461467466543609;1;2166	0.0701877522372346;4;5695	0.258064516129032;2;773	0;0;687	0.193050193050193;2;1034	0.5969	0.1	0.15	Up	0.753343
NM_001008423	CCDC177;	chr12:80759715:80761715:-	0.158328055731476;5;3153	0.067911714770798;2;2943	0.0781948168007149;7;8945	0.118343195266272;2;1688	0.737207285342585;17;2289	0.0481231953801732;1;2077	0	0.1	0.3	Up	0.0282318
NM_001013025	TGFBRAP1;	chr1:43097622:43099622:-	0;0;2459	0.048828125;1;2047	0.145964092833163;10;6841	0.175438596491228;3;1707	0.0487685930260912;2;4099	0.117970900511207;3;2540	0.43288	0.06	0.11	Up	0.634473
NM_001013756	GRHL3;	chr4:135572620:135574620:-	0;0;1634	0.0754716981132075;1;1324	0.0565291124929339;2;3536	0.269179004037685;4;1482	0;0;1300	0.079428117553614;2;2516	0.43348	0.04	0.12	Up	0.637444
NM_001024136		chr4:47056306:47058306:-	0.0924499229583975;3;3242	0.0967741935483871;3;3097	0.0672118292819536;6;8921	0.0988142292490119;1;1011	0.128424657534247;3;2333	0.208768267223382;5;2390	0.154205	0.09	0.15	Up	0.372957
NM_001024139	ADAMTS15;	chr9:30921452:30923452:-	0;0;240	0;0;150	0.0946969696969697;1;1055	0.113700966458215;2;1757	0;0;1505	0.351370344342937;10;2836	0.31762	0.03	0.16	Up	0.539376
NM_001024720		chr1:150992435:150994435:-	0.098936433341578;4;4039	0.200400801603206;8;3984	0.0613604488078541;7;11401	0.322372662798195;5;1546	0.0733137829912024;1;1363	0.260010400416017;5;1918	0.31456	0.12	0.22	Up	0.534918
NM_001024857	TTBK2;	chr2:120849418:120851418:-	0.0923147934456497;4;4329	0.102537810817739;4;3897	0.150189946108313;17;11302	0.218579234972678;2;913	0.204498977505112;2;976	0.215594681997844;6;2777	0.0059396	0.12	0.21	Up	0.200594
NM_001029979	SAFB2;	chr17:56583583:56585583:-	0.102895781272968;7;6796	0.0471772291240761;3;6356	0.106660346053567;18;16858	0.181752090149037;5;2746	0.0707714083510262;2;2824	0.190439916206437;10;5241	0.22282	0.09	0.15	Up	0.444279
NM_001029985	KCP;	chr6:29506952:29508952:-	0.0656598818122127;1;1522	0.0732064421669107;1;1365	0;0;4207	0.187149095446039;3;1600	0.126023944549464;2;1585	0.318091451292247;8;2507	0.055216	0.05	0.21	Up	0.276374
NM_001031667	GSK3A;	chr7:25236851:25238851:-	0.0550660792951542;3;5445	0.038933229511388;2;5135	0.069713400464756;9;12901	0;0;486	0.131233595800525;2;1522	0.239664469742361;4;1665	0	0.05	0.12	Up	0.147103
NM_001031808	MRPL41;	chr2:24974098:24976098:-	0.126903553299492;4;3148	0.0339673913043478;1;2943	0.025294043252814;2;7905	0.116959064327485;4;3416	0.199501246882793;12;6003	0.154112887690233;8;5183	0.078502	0.06	0.16	Up	0.297177
NM_001033135	RNF149;	chr1:39576347:39578347:-	0.167574361122748;4;2383	0.0408496732026144;1;2447	0.0699790062981106;5;7140	0.18682858477347;8;4274	0.0889679715302491;1;1123	0.0869716472429988;5;5744	0.6076	0.09	0.12	Up	0.763744
NM_001033140	SDHAF1;	chr7:30321375:30323375:-	0;0;1530	0.0778210116731518;1;1284	0.188628402047966;7;3704	0.28030833917309;4;1423	0.242424242424242;2;823	0.0758725341426404;1;1317	0.25452	0.09	0.2	Up	0.476969
NM_001033191	NAA11	chr5:97391330:97393330:-	0.188442211055276;6;3178	0.13703323055841;4;2915	0.0965950253561942;8;8274	0.474495848161329;8;1678	0;0;1186	0.22075055187638;5;2260	0.5499	0.14	0.23	Up	0.72214
NM_001033191	NAA11;	chr5:97391330:97393330:-	0.188442211055276;6;3178	0.13703323055841;4;2915	0.0965950253561942;8;8274	0.474495848161329;8;1678	0;0;1186	0.22075055187638;5;2260	0.5499	0.14	0.23	Up	0.72214
NM_001033339	MMP25;	chr17:23644269:23646269:-	0;0;1421	0;0;1397	0;0;3532	0.101317122593718;3;2958	0.565770862800566;4;703	0.119760479041916;4;3336	0	0	0.26	Up	0.0728083
NM_001033348	RALGAPA2;	chr2:146511004:146513004:-	0.0435540069686411;1;2295	0;0;2426	0.0361141206211629;2;5536	0.28961522548614;7;2410	0.213219616204691;2;936	0.234978180597516;7;2972	0.00114324	0.03	0.25	Up	0.185736
NM_001033348	RALGAPA2	chr2:146511004:146513004:-	0.0435540069686411;1;2295	0;0;2426	0.0361141206211629;2;5536	0.28961522548614;7;2410	0.213219616204691;2;936	0.234978180597516;7;2972	0.00114324	0.03	0.25	Up	0.185736
NM_001036684	ATP2B2;	chr6:113890376:113892376:-	0.119225037257824;4;3351	0.0741289844329133;2;2696	0.0514800514800515;4;7766	0.211327134404057;5;2361	0.101781170483461;2;1963	0.0923076923076923;3;3247	0.28182	0.08	0.14	Up	0.506686
NM_001036684	ATP2B2	chr6:113890376:113892376:-	0.119225037257824;4;3351	0.0741289844329133;2;2696	0.0514800514800515;4;7766	0.211327134404057;5;2361	0.101781170483461;2;1963	0.0923076923076923;3;3247	0.28182	0.08	0.14	Up	0.506686
NM_001039184	CEP350	chr1:155972255:155974255:-	0;0;3147	0.104785190359762;3;2860	0.0440334654337296;3;6810	0.302571860816944;2;659	0.110344827586207;4;3621	0;0;713	0.39964	0.05	0.14	Up	0.601783
NM_001039243	ERICH4	chr7:25614892:25616892:-	0.151687523701176;4;2633	0.0417536534446764;1;2394	0.144864551644213;10;6893	0.216450216450216;4;1844	0.128700128700129;1;776	0.0875656742556918;3;3423	0.57806	0.11	0.14	Up	0.742942
NM_001039392	TMSB10	chr6:72957232:72959232:-	0.115141047783535;4;3470	0.0317057704502219;1;3153	0.0589761736258552;5;8473	0.287710645293876;7;2426	0.630252100840336;3;473	0.313971742543171;12;3810	0.038664	0.07	0.41	Up	0.257058
NM_001039392	TMSB10;	chr6:72957232:72959232:-	0.115141047783535;4;3470	0.0317057704502219;1;3153	0.0589761736258552;5;8473	0.287710645293876;7;2426	0.630252100840336;3;473	0.313971742543171;12;3810	0.038664	0.07	0.41	Up	0.257058
NM_001039494	TEX40;	chr19:6924380:6926380:-	0.164113785557987;6;3650	0.0325626831650928;1;3070	0.0655809378074106;6;9143	0.304645849200305;8;2618	0.0739644970414201;1;1351	0.272851296043656;10;3655	0.190021	0.09	0.22	Up	0.41159
NM_001040130	TMEM141	chr2:25621002:25623002:-	0.118724559023066;7;5889	0.126834571480341;7;5512	0.0832746140541926;13;15598	0;0;1905	3.96732788798133;34;823	0.0894454382826476;2;2234	0	0.11	1.35	Up	0.104012
NM_001040130	TMEM141;	chr2:25621002:25623002:-	0.118724559023066;7;5889	0.126834571480341;7;5512	0.0832746140541926;13;15598	0;0;1905	3.96732788798133;34;823	0.0894454382826476;2;2234	0	0.11	1.35	Up	0.104012
NM_001042451	SNCA;	chr6:60828004:60830004:-	0;0;1107	0;0;1213	0.0805585392051558;3;3721	0.249376558603491;2;800	0.032;1;3124	0.0999000999000999;2;2000	0.2232	0.03	0.13	Up	0.445765
NM_001045524	KIAA1377;	chr9:8133294:8135294:-	0;0;1720	0.0538213132400431;1;1857	0.0856347677156926;4;4667	0;0;120	0;0;1774	0.18450184501845;1;541	0.83214	0.05	0.06	Up	0.895988
NM_001048178	GHR	chr15:3582352:3584352:-	0;0;1789	0.107642626480086;2;1856	0.0418410041841004;2;4778	0.133244503664224;2;1499	0;0;1460	0.139794967381174;3;2143	0.49766	0.05	0.09	Up	0.686478
NM_001048178	GHR;	chr15:3582352:3584352:-	0;0;1789	0.107642626480086;2;1856	0.0418410041841004;2;4778	0.133244503664224;2;1499	0;0;1460	0.139794967381174;3;2143	0.49766	0.05	0.09	Up	0.686478
NM_001079824	HNRNPH3	chr10:63022849:63024849:-	0;0;1637	0.0876424189307625;1;1140	0.0275709953129308;1;3626	0.099304865938431;2;2012	0.0499875031242189;2;3999	0.0459770114942529;2;4348	0.43842	0.04	0.07	Up	0.644874
NM_001080931	MED13;	chr11:86356525:86358525:-	0.0280898876404494;1;3559	0.060882800608828;2;3283	0.12008920912678;14;11644	0.170648464163823;1;585	0;0;202	0.0984251968503937;1;1015	0.74034	0.07	0.09	Up	0.852897
NM_001080981	DDX23	chr15:98661889:98663889:-	0.0410846343467543;1;2433	0.0871839581517001;2;2292	0.157977883096367;10;6320	0.138850319355735;5;3596	0;0;988	0.293863439930856;17;5768	0.62164	0.1	0.14	Up	0.781575
NM_001081111	TMF1;	chr6:97178124:97180124:-	0;0;808	0;0;568	0;0;2582	0.291828793774319;9;3075	0.0840336134453782;1;1189	0.105507491031863;5;4734	0	0	0.16	Up	0.138187
NM_001081125	GLI2;	chr1:119052619:119054619:-	0;0;795	0;0;840	0;0;1990	0.0754147812971342;1;1325	0.290275761973875;2;687	0.219298245614035;5;2275	0	0	0.19	Up	0.0118871
NM_001081125	GLI2	chr1:119052619:119054619:-	0;0;795	0;0;840	0;0;1990	0.0754147812971342;1;1325	0.290275761973875;2;687	0.219298245614035;5;2275	0	0	0.19	Up	0.0118871
NM_001081150		chr8:36248516:36250516:-	0.658616904500549;6;905	0;0;693	0.0884173297966401;2;2260	0.614439324116744;4;647	0;0;3165	0.32626427406199;4;1222	0.82418	0.25	0.31	Up	0.893016
NM_001081179	HEATR5B;	chr17:78834381:78836381:-	0.121713729308666;5;4103	0.165929203539823;6;3610	0.134924753502854;13;9622	0.122549019607843;1;815	0.105042016806723;1;951	0.294464075382803;5;1693	0.6202	0.14	0.17	Up	0.778603
NM_001081232		chr5:36695021:36697021:-	0.0721917412647993;5;6921	0.1714463840399;11;6405	0.13713658804169;25;18205	0.234699404224589;13;5526	0;0;643	0.156968269985424;14;8905	0.96366	0.13	0.13	Up	0.967311
NM_001081335		chr17:46545388:46547388:-	0.0357462019660411;2;5593	0.0716332378223496;4;5580	0.0739207569485512;10;13518	0.0802568218298555;1;1245	0;0;657	0.242571255306246;4;1645	0.55026	0.06	0.11	Up	0.723626
NM_001081348	HECW1;	chr13:14522226:14524226:-	0.0518672199170125;1;1927	0;0;2087	0.078740157480315;5;6345	0.262329485834208;5;1901	0.22202486678508;5;2247	0.140056022408964;4;2852	0.0183036	0.04	0.21	Up	0.225854
NM_001081435	FBXO47;	chr11:97883154:97885154:-	0.0538213132400431;2;3714	0.0768049155145929;2;2602	0.048030739673391;4;8324	0.168350168350168;4;2372	0.950570342205323;10;1042	0.257400257400257;8;3100	0	0.06	0.46	Up	0.0222883
NM_001082536	MKL1;	chr15:81189757:81191757:-	0.163893091275845;13;7919	0.0275406224180666;2;7260	0.0732743881588589;15;20456	0.131926121372032;3;2271	0.63437139561707;11;1723	0.259965337954939;9;3453	0.178961	0.09	0.34	Up	0.390788
NM_001085493	NDUFAF6;	chr4:11075205:11077205:-	0.347624565469293;3;860	0;0;694	0.0564652738565782;1;1770	0.354191263282172;6;1688	0;0;758	0.258588843738456;7;2700	0.6689	0.13	0.2	Up	0.812779
NM_001085555	TCP11	chr17:28079639:28081639:-	0.0836501901140684;11;13139	0.119945167923235;14;11658	0.0865640264638595;28;32318	0.136505460218409;7;5121	0;0;510	0.176774544465597;13;7341	0.89484	0.1	0.1	Up	0.933135
NM_001099664	NPW	chr17:24657425:24659425:-	0.0902527075812274;1;1107	0;0;1298	0.0562271577171774;2;3555	0.0982800982800983;2;2033	0.113314447592068;2;1763	0.216216216216216;6;2769	0.108064	0.05	0.14	Up	0.332838
NM_001101534	SULT2A4	chr7:13988588:13990588:-	0.066744535291173;4;5989	0.0647668393782383;3;4629	0.119741358665283;15;12512	0.281988015509341;8;2829	0;0;527	0.0706713780918728;4;5656	0.7162	0.08	0.12	Up	0.84101
NM_001109993	TMEM141;	chr2:25621005:25623005:-	0.118724559023066;7;5889	0.126834571480341;7;5512	0.0832746140541926;13;15598	0;0;1905	3.96732788798133;34;823	0.0894454382826476;2;2234	0	0.11	1.35	Up	0.105498
NM_001109993	TMEM141	chr2:25621005:25623005:-	0.118724559023066;7;5889	0.126834571480341;7;5512	0.0832746140541926;13;15598	0;0;1905	3.96732788798133;34;823	0.0894454382826476;2;2234	0	0.11	1.35	Up	0.105498
NM_001111288	SCO2;	chr15:89372818:89374818:-	0.121310149615851;3;2470	0.110071546505228;2;1815	0.0624122327976283;4;6405	0.29747149231532;6;2011	0.163398692810458;7;4277	0.111856823266219;3;2679	0.185324	0.1	0.19	Up	0.40416
NM_001113383	GLS;	chr1:52232232:52234232:-	0;0;1090	0;0;1276	0.136239782016349;4;2932	0.0578368999421631;1;1728	0.186567164179104;3;1605	0.157666535277887;4;2533	0.2129	0.05	0.13	Up	0.430906
NM_001114609	INO80D	chr1:63113267:63115267:-	0;0;2438	0.148148148148148;3;2022	0.0506928016221697;3;5915	0.177200236266982;3;1690	0.147058823529412;1;679	0.0464900046490005;1;2150	0.3846	0.07	0.12	Up	0.591382
NM_001127338	ALDH7A1;	chr18:56571939:56573939:-	0.139664804469274;2;1430	0;0;1066	0.131926121372032;4;3028	0.45662100456621;1;218	0;0;809	0.101419878296146;1;985	0.54794	0.09	0.19	Up	0.720654
NM_001142727		chr4:124849730:124851730:-	0.153964588144727;4;2594	0;0;2212	0.0314415972331394;2;6359	0.237529691211401;2;840	0.130208333333333;1;767	0.131752305665349;3;2274	0.150042	0.06	0.17	Up	0.368499
NM_001161433	EDA2R;	chrX:97376209:97378209:-	0;0;503	0;0;525	0.107296137339056;1;931	0.38659793814433;3;773	0;0;999	0.179533213644524;2;1112	0.26218	0.04	0.19	Up	0.482912
NM_001161433	EDA2R	chrX:97376209:97378209:-	0;0;503	0;0;525	0.107296137339056;1;931	0.38659793814433;3;773	0;0;999	0.179533213644524;2;1112	0.26218	0.04	0.19	Up	0.482912
NM_001161816	RBM10;	chr1:33837914:33839914:-	0.150489089541008;6;3981	0.060459492140266;2;3306	0.121882617663604;13;10653	0.138568129330254;3;2162	0.180614087898856;3;1658	0.113421550094518;3;2642	0.37066	0.11	0.14	Up	0.575037
NM_001161816	RBM10	chr1:33837914:33839914:-	0.150489089541008;6;3981	0.060459492140266;2;3306	0.121882617663604;13;10653	0.138568129330254;3;2162	0.180614087898856;3;1658	0.113421550094518;3;2642	0.37066	0.11	0.14	Up	0.575037
NM_001161851	FBXO44	chr4:148158589:148160589:-	0.108166576527853;2;1847	0.0569151963574274;1;1756	0.0355176700408453;2;5629	0.117141741507224;3;2558	0;0;1917	0.108201687946332;5;4616	0.85846	0.07	0.08	Up	0.910847
NM_001163138		chr15:5107533:5109533:-	0.0449236298292902;1;2225	0.0606060606060606;1;1649	0.0545752228488266;3;5494	0.161550888529887;1;618	0;0;554	0.203252032520325;1;491	0	0.05	0.12	Up	0.0445765
NM_001163440	MOV10;	chr3:104817563:104819563:-	0;0;1965	0;0;1733	0.133570792520036;6;4486	0.111856823266219;1;893	0.141342756183746;2;1413	0;0;1824	0.55472	0.04	0.08	Up	0.731055
NM_001164074	TGIF1;	chr17:70852532:70854532:-	0.0782778864970646;2;2553	0.104493207941484;3;2868	0.0646830530401035;5;7725	0.281888653981677;4;1415	0.0508905852417303;1;1964	0.327225130890052;10;3046	0	0.08	0.22	Up	0.0832095
NM_001164074	TGIF1	chr17:70852532:70854532:-	0.0782778864970646;2;2553	0.104493207941484;3;2868	0.0646830530401035;5;7725	0.281888653981677;4;1415	0.0508905852417303;1;1964	0.327225130890052;10;3046	0	0.08	0.22	Up	0.0832095
NM_001164254	TPM1;	chr9:67042871:67044871:-	0.0936768149882904;2;2133	0.0557413600891862;1;1793	0.0988467874794069;6;6064	0.163934426229508;2;1218	0.0364564345607;1;2742	0.294117647058824;5;1695	0.33872	0.08	0.16	Up	0.552749
NM_001164254	TPM1	chr9:67042871:67044871:-	0.0936768149882904;2;2133	0.0557413600891862;1;1793	0.0988467874794069;6;6064	0.163934426229508;2;1218	0.0364564345607;1;2742	0.294117647058824;5;1695	0.33872	0.08	0.16	Up	0.552749
NM_001164320	CHADL	chr15:81696287:81698287:-	0.0390396252195979;2;5121	0.0628667225481978;3;4769	0.0496665247623102;7;14087	0.258397932816537;3;1158	0.137080191912269;2;1457	0.326583932070542;5;1526	0	0.05	0.24	Up	0.0505201
NM_001164518	IGLON5;	chr7:43489023:43491023:-	0;0;513	0;0;416	0.1085776330076;1;920	0.0924214417744917;1;1081	0;0;217	0.163934426229508;4;2436	0.45552	0.04	0.09	Up	0.652303
NM_001164801	SLC38A10	chr11:120150351:120152351:-	0;0;142	0;0;110	0;0;258	0;0;113	0;0;973	0.50251256281407;1;198	0	0	0.17	Up	0.00742942
NM_001164801	SLC38A10;	chr11:120150351:120152351:-	0;0;142	0;0;110	0;0;258	0;0;113	0;0;973	0.50251256281407;1;198	0	0	0.17	Up	0.00742942
NM_001166456	SLC38A1;	chr15:96641343:96643343:-	0.0463606861381548;1;2156	0.0405022276225192;1;2468	0.0541614009749052;3;5536	0.183553597650514;5;2719	0.231481481481481;2;862	0.0664451827242525;3;4512	0	0.05	0.16	Up	0.0624071
NM_001166458	SLC38A1;	chr15:96641913:96643913:-	0.0463606861381548;1;2156	0.0405022276225192;1;2468	0.0541614009749052;3;5536	0.434153400868307;3;688	0.185701021355617;2;1075	0.0746825989544436;1;1338	0	0.05	0.23	Up	0.063893
NM_001167908		chr14:54876538:54878538:-	0;0;1116	0.0837520938023451;1;1193	0.0568504832291074;2;3516	0.049825610363727;1;2006	0;0;594	0.179694519317161;6;3333	0.64168	0.05	0.08	Up	0.793462
NM_001177307	ALDOA;	chr7:126798178:126800178:-	0.106496272630458;3;2814	0;0;2951	0.0702444506883956;5;7113	0.19723865877712;4;2024	3.58126721763085;13;350	0.167317345231456;6;3580	0	0.06	1.32	Up	0.141159
NM_001177307	ALDOA	chr7:126798178:126800178:-	0.106496272630458;3;2814	0;0;2951	0.0702444506883956;5;7113	0.19723865877712;4;2024	3.58126721763085;13;350	0.167317345231456;6;3580	0	0.06	1.32	Up	0.141159
NM_001177308	ALDOA;	chr7:126799447:126801447:-	0.106496272630458;3;2814	0;0;2951	0.0702444506883956;5;7113	0.189393939393939;3;1581	3.58126721763085;13;350	0.0848896434634974;2;2354	0	0.06	1.29	Up	0.144131
NM_001177308	ALDOA	chr7:126799447:126801447:-	0.106496272630458;3;2814	0;0;2951	0.0702444506883956;5;7113	0.189393939393939;3;1581	3.58126721763085;13;350	0.0848896434634974;2;2354	0	0.06	1.29	Up	0.144131
NM_001195500	DCLK2;	chr3:86919884:86921884:-	0;0;1100	0;0;1066	0.12987012987013;4;3076	0.23121387283237;2;863	0.10126582278481;2;1973	0.264350453172205;7;2641	0.07768	0.04	0.2	Up	0.294205
NM_001253694	ZFP219	chr14:52018713:52020713:-	0.0150693188667872;1;6635	0.0871839581517001;6;6876	0.110729708780866;20;18042	0.079850944902848;3;3754	0.166759310728182;3;1796	0.0681663258350375;3;4398	0.46812	0.07	0.1	Up	0.66419
NM_001253696	ZFP219	chr14:52019733:52021733:-	0.0150693188667872;1;6635	0.0871839581517001;6;6876	0.110729708780866;20;18042	0.128700128700129;5;3880	0.0622277535780958;1;1606	0.124766063630692;6;4803	0.39474	0.07	0.11	Up	0.598811
NM_001253700	ELP5;	chr11:69979330:69981330:-	0.0431965442764579;1;2314	0.090702947845805;2;2203	0.124343741365018;9;7229	0.121728545343883;2;1641	0.320829220138203;13;4039	0.134228187919463;3;2232	0.196335	0.09	0.19	Up	0.414562
NM_001256263		chr5:30105086:30107086:-	0.10387811634349;6;5770	0.0656275635767022;4;6091	0.04067639026091;7;17202	0.119986287281454;7;5827	0.119189511323004;3;2514	0.140858296553667;15;10634	0.045285	0.07	0.13	Up	0.268945
NM_007438	ALDOA	chr7:126798254:126800254:-	0.106496272630458;3;2814	0;0;2951	0.0702444506883956;5;7113	0.170357751277683;3;1758	3.58126721763085;13;350	0.101282916948008;3;2959	0	0.06	1.28	Up	0.142645
NM_007438	ALDOA;	chr7:126798254:126800254:-	0.106496272630458;3;2814	0;0;2951	0.0702444506883956;5;7113	0.170357751277683;3;1758	3.58126721763085;13;350	0.101282916948008;3;2959	0	0.06	1.28	Up	0.142645
NM_007558	BMP8A;	chr4:123342252:123344252:-	0.107758620689655;2;1854	0;0;1942	0.060265166733628;3;4975	0.0649350649350649;1;1539	0.0608642726719416;2;3284	0.1669449081803;3;1794	0.42322	0.06	0.1	Up	0.618128
NM_007558	BMP8A	chr4:123342252:123344252:-	0.107758620689655;2;1854	0;0;1942	0.060265166733628;3;4975	0.0649350649350649;1;1539	0.0608642726719416;2;3284	0.1669449081803;3;1794	0.42322	0.06	0.1	Up	0.618128
NM_007621	CBR2;	chr11:120731021:120733021:-	0.2;7;3493	0.218698742482231;8;3650	0.078755660563103;8;10150	0.0812347684809098;1;1230	2.34791889007471;44;1830	0.163487738419619;3;1832	0	0.17	0.86	Up	0.0104012
NM_007621	CBR2	chr11:120731021:120733021:-	0.2;7;3493	0.218698742482231;8;3650	0.078755660563103;8;10150	0.0812347684809098;1;1230	2.34791889007471;44;1830	0.163487738419619;3;1832	0	0.17	0.86	Up	0.0104012
NM_007666	CDH6	chr15:13172639:13174639:-	0;0;1387	0;0;1118	0;0;4323	0;0;884	0.196463654223969;2;1016	0.100468854655057;3;2983	0	0	0.1	Up	0.0430906
NM_007666	CDH6;	chr15:13172639:13174639:-	0;0;1387	0;0;1118	0;0;4323	0;0;884	0.196463654223969;2;1016	0.100468854655057;3;2983	0	0	0.1	Up	0.0430906
NM_007683	CENPC;	chr5:86064583:86066583:-	0.125470514429109;2;1592	0;0;1443	0.0960614793467819;4;4160	0;0;1183	0.242571255306246;4;1645	0.334821428571429;6;1786	0.32896	0.07	0.19	Up	0.543834
NM_007683	CENPC1	chr5:86064583:86066583:-	0.125470514429109;2;1592	0;0;1443	0.0960614793467819;4;4160	0;0;1183	0.242571255306246;4;1645	0.334821428571429;6;1786	0.32896	0.07	0.19	Up	0.543834
NM_007721	CCR10;	chr11:101174443:101176443:-	0.107142857142857;3;2797	0.0423549343498518;1;2360	0.218489690017752;16;7307	0.451467268623025;6;1323	0;0;634	0.0956022944550669;2;2090	0.70486	0.12	0.18	Up	0.835067
NM_007754	CPD;	chr11:76846008:76848008:-	0.0357909806728704;1;2793	0.0682826903379993;2;2927	0.0401713979646492;3;7465	0;0;274	0.221729490022173;2;900	0.717703349282297;3;415	0	0.05	0.31	Up	0.0193165
NM_007836	GADD45A	chr6:67036407:67038407:-	0;0;285	0;0;269	0.175438596491228;1;569	0.293542074363992;3;1019	0.407637845955803;19;4642	0.399087799315849;7;1747	0.0111169	0.06	0.37	Up	0.215453
NM_007836	GADD45A;	chr6:67036407:67038407:-	0;0;285	0;0;269	0.175438596491228;1;569	0.293542074363992;3;1019	0.407637845955803;19;4642	0.399087799315849;7;1747	0.0111169	0.06	0.37	Up	0.215453
NM_007942	EPO	chr5:137484816:137486816:-	0.0863744331677823;4;4627	0.120221207020918;5;4154	0.0569638279692395;6;10527	0.147710487444609;2;1352	0.099304865938431;1;1006	0.154499806875241;4;2585	0.142303	0.09	0.13	Up	0.365527
NM_007942	EPO;	chr5:137484816:137486816:-	0.0863744331677823;4;4627	0.120221207020918;5;4154	0.0569638279692395;6;10527	0.147710487444609;2;1352	0.099304865938431;1;1006	0.154499806875241;4;2585	0.142303	0.09	0.13	Up	0.365527
NM_007997	FDXR;	chr11:115275969:115277969:-	0;0;815	0;0;732	0.220102714600147;9;4080	0.246103363412633;3;1216	0.0930232558139535;1;1074	0.140056022408964;2;1426	0.37316	0.07	0.16	Up	0.579495
NM_007997	FDXR	chr11:115275969:115277969:-	0;0;815	0;0;732	0.220102714600147;9;4080	0.246103363412633;3;1216	0.0930232558139535;1;1074	0.140056022408964;2;1426	0.37316	0.07	0.16	Up	0.579495
NM_008059	G0S2;	chr1:193272188:193274188:-	0.088809946714032;6;6750	0.162098437960507;11;6775	0.0962978814466082;18;18674	0;0;710	0.311526479750779;2;640	0.179694519317161;4;2222	0.63378	0.12	0.16	Up	0.786033
NM_008059	G0S2	chr1:193272188:193274188:-	0.088809946714032;6;6750	0.162098437960507;11;6775	0.0962978814466082;18;18674	0;0;710	0.311526479750779;2;640	0.179694519317161;4;2222	0.63378	0.12	0.16	Up	0.786033
NM_008084	GAPDH	chr6:125164773:125166773:-	0.0947867298578199;3;3162	0.0398724082934609;1;2507	0.0436554132712456;3;6869	0.149625935162095;3;2002	0.188235294117647;4;2121	0.0520833333333333;1;1919	0.185824	0.06	0.13	Up	0.405646
NM_008084	GM10481	chr6:125164773:125166773:-	0.0947867298578199;3;3162	0.0398724082934609;1;2507	0.0436554132712456;3;6869	0.149625935162095;3;2002	0.188235294117647;4;2121	0.0520833333333333;1;1919	0.185824	0.06	0.13	Up	0.405646
NM_008084	GAPD	chr6:125164773:125166773:-	0.0947867298578199;3;3162	0.0398724082934609;1;2507	0.0436554132712456;3;6869	0.149625935162095;3;2002	0.188235294117647;4;2121	0.0520833333333333;1;1919	0.185824	0.06	0.13	Up	0.405646
NM_008084	GAPDH;	chr6:125164773:125166773:-	0.0947867298578199;3;3162	0.0398724082934609;1;2507	0.0436554132712456;3;6869	0.149625935162095;3;2002	0.188235294117647;4;2121	0.0520833333333333;1;1919	0.185824	0.06	0.13	Up	0.405646
NM_008125	GJB2;	chr14:57103702:57105702:-	0.0284656988329063;1;3512	0.0678195998643608;2;2947	0.0831255195344971;7;8414	0.261096605744125;2;764	0.117924528301887;1;847	0.125391849529781;2;1593	0.092898	0.06	0.17	Up	0.317979
NM_008125	GJB2	chr14:57103702:57105702:-	0.0284656988329063;1;3512	0.0678195998643608;2;2947	0.0831255195344971;7;8414	0.261096605744125;2;764	0.117924528301887;1;847	0.125391849529781;2;1593	0.092898	0.06	0.17	Up	0.317979
NM_008216	HAS2;	chr15:56693546:56695546:-	0.0474045982460299;2;4217	0.0416059912627418;2;4805	0.0627746390458255;8;12736	0.216919739696312;2;920	0;0;699	0.158814187400741;3;1886	0	0.05	0.13	Up	0.0460624
NM_008264	HOXA13	chr6:52259880:52261880:-	0.0889679715302491;5;5615	0.0678081030683167;4;5895	0.0759039470052443;11;14481	0.158730158730159;4;2516	0.0648929266709929;1;1540	0.0989119683481701;4;4040	0.34672	0.08	0.11	Up	0.557207
NM_008284	RAS	chr7:141193004:141195004:-	0.0816993464052288;3;3669	0;0;3260	0.0985318750615824;10;10139	0.113122171945701;1;883	0.237812128418549;2;839	0.376175548589342;6;1589	0.089862	0.06	0.24	Up	0.309064
NM_008284	HRAS	chr7:141193004:141195004:-	0.0816993464052288;3;3669	0;0;3260	0.0985318750615824;10;10139	0.113122171945701;1;883	0.237812128418549;2;839	0.376175548589342;6;1589	0.089862	0.06	0.24	Up	0.309064
NM_008284	KI-RAS	chr7:141193004:141195004:-	0.0816993464052288;3;3669	0;0;3260	0.0985318750615824;10;10139	0.113122171945701;1;883	0.237812128418549;2;839	0.376175548589342;6;1589	0.089862	0.06	0.24	Up	0.309064
NM_008284	HRAS;	chr7:141193004:141195004:-	0.0816993464052288;3;3669	0;0;3260	0.0985318750615824;10;10139	0.113122171945701;1;883	0.237812128418549;2;839	0.376175548589342;6;1589	0.089862	0.06	0.24	Up	0.309064
NM_008471	KRT19;	chr11:100144919:100146919:-	0.0488400488400488;2;4093	0.103842159916926;4;3848	0.113733295422235;12;10539	0.322349570200573;9;2783	0;0;2635	0.253106304647952;11;4335	0.36128	0.09	0.19	Up	0.569094
NM_008471	KRT19	chr11:100144919:100146919:-	0.0488400488400488;2;4093	0.103842159916926;4;3848	0.113733295422235;12;10539	0.322349570200573;9;2783	0;0;2635	0.253106304647952;11;4335	0.36128	0.09	0.19	Up	0.569094
NM_008486	ANPEP;	chr7:79841352:79843352:-	0;0;440	0;0;465	0.0502008032128514;1;1991	0.414634146341463;17;4083	0;0;176	0.206545916746107;13;6281	0	0.02	0.21	Up	0.154532
NM_008486	ANPEP	chr7:79841352:79843352:-	0;0;440	0;0;465	0.0502008032128514;1;1991	0.414634146341463;17;4083	0;0;176	0.206545916746107;13;6281	0	0.02	0.21	Up	0.154532
NM_008619	MOV10;	chr3:104817305:104819305:-	0;0;1965	0;0;1733	0.133570792520036;6;4486	0.111856823266219;1;893	0.141342756183746;2;1413	0;0;1824	0.55472	0.04	0.08	Up	0.729569
NM_008756	OCLN;	chr13:100551498:100553498:-	0.061652281134402;2;3242	0.0373692077727952;1;2675	0.09369875849145;8;8530	0.151057401812689;1;661	0.0659195781147001;3;4548	0.273544353262993;7;2552	0.187017	0.06	0.16	Up	0.408618
NM_008756	OCLN	chr13:100551498:100553498:-	0.061652281134402;2;3242	0.0373692077727952;1;2675	0.09369875849145;8;8530	0.151057401812689;1;661	0.0659195781147001;3;4548	0.273544353262993;7;2552	0.187017	0.06	0.16	Up	0.408618
NM_008786	PCMT1	chr10:7662584:7664584:-	0.0976371802382347;5;5116	0.0491159135559921;2;4070	0.0348553502962705;4;11472	0.0944287063267233;1;1058	0.0317359568390987;1;3150	0.0599880023995201;1;1666	0.95678	0.06	0.06	Up	0.959881
NM_008786	PCMT1;	chr10:7662584:7664584:-	0.0976371802382347;5;5116	0.0491159135559921;2;4070	0.0348553502962705;4;11472	0.0944287063267233;1;1058	0.0317359568390987;1;3150	0.0599880023995201;1;1666	0.95678	0.06	0.06	Up	0.959881
NM_008826	PFKL;	chr10:78008796:78010796:-	0.128766417718259;5;3878	0.0890670229347584;4;4487	0.035127777289892;4;11383	0.143575017946877;4;2782	0.202020202020202;1;494	0.175093018165901;8;4561	0.049202	0.08	0.17	Up	0.271917
NM_008826	PFKL	chr10:78008796:78010796:-	0.128766417718259;5;3878	0.0890670229347584;4;4487	0.035127777289892;4;11383	0.143575017946877;4;2782	0.202020202020202;1;494	0.175093018165901;8;4561	0.049202	0.08	0.17	Up	0.271917
NM_008845	PIP4K2A	chr2:18997121:18999121:-	0;0;284	0;0;393	0.0823045267489712;1;1214	0.0916870415647922;3;3269	0;0;930	0.246609124537608;12;4854	0.33002	0.03	0.11	Up	0.545319
NM_008845	PIP4K2A;	chr2:18997121:18999121:-	0;0;284	0;0;393	0.0823045267489712;1;1214	0.0916870415647922;3;3269	0;0;930	0.246609124537608;12;4854	0.33002	0.03	0.11	Up	0.545319
NM_008858	PRKD1;	chr12:50648223:50650223:-	0.0360230547550432;1;2775	0.0672947510094213;2;2970	0.169979079497908;13;7635	0.168976005407232;5;2954	0.160599571734475;3;1865	0.0953107129241327;5;5241	0.33996	0.09	0.14	Up	0.554235
NM_009097	RPS6KA1	chr4:133886797:133888797:-	0;0;986	0;0;968	0.0951022349025202;2;2101	0.186393289841566;2;1071	0.0661813368630046;1;1510	0.226843100189036;6;2639	0.090703	0.03	0.16	Up	0.312036
NM_009097	RPS6KA1;	chr4:133886797:133888797:-	0;0;986	0;0;968	0.0951022349025202;2;2101	0.186393289841566;2;1071	0.0661813368630046;1;1510	0.226843100189036;6;2639	0.090703	0.03	0.16	Up	0.312036
NM_009231	SOS1;	chr17:80479453:80481453:-	0.103806228373702;3;2887	0.0387446726075165;1;2580	0.0573312311881898;4;6973	0.395550061804697;16;4029	0.0791139240506329;2;2526	0.15116119279923;11;7266	0.21978	0.07	0.21	Up	0.442793
NM_009231	SOS1	chr17:80479453:80481453:-	0.103806228373702;3;2887	0.0387446726075165;1;2580	0.0573312311881898;4;6973	0.395550061804697;16;4029	0.0791139240506329;2;2526	0.15116119279923;11;7266	0.21978	0.07	0.21	Up	0.442793
NM_009234	SOX11;	chr12:27341718:27343718:-	0;0;929	0.261437908496732;2;763	0.0463821892393321;1;2155	0.980392156862745;1;101	0.245700245700246;2;812	0;0;496	0.37284	0.1	0.41	Up	0.576523
NM_009390	TLL1	chr8:64204993:64206993:-	0.0719424460431655;1;1389	0.0725689404934688;1;1377	0.0302388872089507;1;3306	0.0518941359626362;1;1926	0;0;683	0.254022015241321;6;2356	0.6083	0.06	0.1	Up	0.76523
NM_009416	TPM2	chr4:43522554:43524554:-	0;0;232	0;0;235	0.144508670520231;2;1382	0.121457489878543;3;2467	0.13986013986014;1;714	0.253485424588086;12;4722	0.12358	0.05	0.17	Up	0.347697
NM_009416	TPM2;	chr4:43522554:43524554:-	0;0;232	0;0;235	0.144508670520231;2;1382	0.121457489878543;3;2467	0.13986013986014;1;714	0.253485424588086;12;4722	0.12358	0.05	0.17	Up	0.347697
NM_009460	SUMO1;	chr1:59669834:59671834:-	0.146484375;3;2045	0.199203187250996;5;2505	0.142131979695431;7;4918	0.0963855421686747;2;2073	0.616808018504241;8;1289	0.0258665287118469;1;3865	0	0.16	0.25	Up	0.0653789
NM_009466	UGDH;	chr5:65434842:65436842:-	0.03690036900369;1;2709	0.0456829602558246;1;2188	0.0591628457328797;4;6757	0.159744408945687;4;2500	0;0;927	0.192678227360308;7;3626	0	0.05	0.12	Up	0.129272
NM_009466	UGDH	chr5:65434842:65436842:-	0.03690036900369;1;2709	0.0456829602558246;1;2188	0.0591628457328797;4;6757	0.159744408945687;4;2500	0;0;927	0.192678227360308;7;3626	0	0.05	0.12	Up	0.129272
NM_009468	DPYSL3	chr18:43392377:43394377:-	0.204081632653061;8;3912	0.095488183337312;4;4185	0.0371436530782802;4;10765	0.0896057347670251;1;1115	0.47248471372985;17;3581	0.0483792936623125;1;2066	0.55968	0.11	0.2	Up	0.735513
NM_009468	DPYSL3;	chr18:43392377:43394377:-	0.204081632653061;8;3912	0.095488183337312;4;4185	0.0371436530782802;4;10765	0.0896057347670251;1;1115	0.47248471372985;17;3581	0.0483792936623125;1;2066	0.55968	0.11	0.2	Up	0.735513
NM_009503	VCP	chr4:42999507:43001507:-	0.0613496932515337;1;1629	0.165471594043023;3;1810	0.128040973111396;6;4680	0.43010752688172;2;463	0;0;492	0.138312586445367;1;722	0.61408	0.12	0.19	Up	0.769688
NM_009503	VCP;	chr4:42999507:43001507:-	0.0613496932515337;1;1629	0.165471594043023;3;1810	0.128040973111396;6;4680	0.43010752688172;2;463	0;0;492	0.138312586445367;1;722	0.61408	0.12	0.19	Up	0.769688
NM_009520	WNT2B;	chr3:104960709:104962709:-	0.111206159110351;13;11677	0.149514079242462;18;12021	0.134887754118894;42;31095	0.251762336354481;5;1981	0.0473709142586452;1;2110	0.15;6;3994	0.78116	0.13	0.15	Up	0.875186
NM_009525	WNT5B;	chr6:119543347:119545347:-	0.0601322910402886;1;1662	0;0;1356	0.189138070791678;7;3694	0.264131008980454;5;1888	0.0379506641366224;1;2634	0.306539509536785;9;2927	0.2984	0.08	0.2	Up	0.515602
NM_009744	BCL6	chr16:23987612:23989612:-	0.114285714285714;4;3496	0.0294031167303734;1;3400	0.06850253459378;5;7294	0.598802395209581;8;1328	0.0930232558139535;1;1074	0.36115569823435;9;2483	0.131461	0.07	0.35	Up	0.359584
NM_009744	BCL6;	chr16:23987612:23989612:-	0.114285714285714;4;3496	0.0294031167303734;1;3400	0.06850253459378;5;7294	0.598802395209581;8;1328	0.0930232558139535;1;1074	0.36115569823435;9;2483	0.131461	0.07	0.35	Up	0.359584
NM_009759	BMX;	chrX:164257193:164259193:-	0.0814332247557003;1;1227	0;0;1070	0;0;3318	0.0484730974309258;1;2062	0;0;546	0.245355765860498;7;2846	0.425	0.03	0.1	Up	0.6211
NM_009759	BMX	chrX:164257193:164259193:-	0.0814332247557003;1;1227	0;0;1070	0;0;3318	0.0484730974309258;1;2062	0;0;546	0.245355765860498;7;2846	0.425	0.03	0.1	Up	0.6211
NM_009782		chr1:154724920:154726920:-	0.0888625592417062;3;3373	0;0;2733	0.0380372765310004;3;7884	0;0;1172	0.146842878120411;2;1360	0.351370344342937;5;1418	0.30416	0.04	0.17	Up	0.528975
NM_009821	RUNX1	chr16:92696329:92698329:-	0.202020202020202;2;988	0;0;824	0;0;2518	0.156396621832968;5;3192	0.115606936416185;6;5184	0.194287934719254;10;5137	0.28292	0.07	0.16	Up	0.508172
NM_009929	COL18A1;	chr10:77165530:77167530:-	0.0347584289190129;1;2876	0.135685210312076;4;2944	0.0644745325596389;5;7750	0.0933706816059757;1;1070	0.143215180809166;4;2789	0.137048880767474;3;2186	0.24318	0.08	0.12	Up	0.465082
NM_010067	TRDMT1;	chr2:13543664:13545664:-	0.249221183800623;4;1601	0;0;829	0.104144969797959;5;4796	0.131521262604121;3;2278	0.285986653956149;3;1046	0.168456517161508;8;4741	0.41814	0.12	0.2	Up	0.616642
NM_010067	TRDMT1	chr2:13543664:13545664:-	0.249221183800623;4;1601	0;0;829	0.104144969797959;5;4796	0.131521262604121;3;2278	0.285986653956149;3;1046	0.168456517161508;8;4741	0.41814	0.12	0.2	Up	0.616642
NM_010111	EFNB2;	chr8:8659773:8661773:-	0.370981038746908;9;2417	0.174596246180707;4;2287	0.104646295521139;5;4773	0.18811136192626;5;2653	1.79324894514768;34;1862	0.158013544018059;7;4423	0	0.22	0.71	Up	0.163447
NM_010111	EFNB2	chr8:8659773:8661773:-	0.370981038746908;9;2417	0.174596246180707;4;2287	0.104646295521139;5;4773	0.18811136192626;5;2653	1.79324894514768;34;1862	0.158013544018059;7;4423	0	0.22	0.71	Up	0.163447
NM_010200	FGF13	chrX:59133436:59135436:-	0.0828500414250207;6;7236	0.0268456375838926;2;7448	0.107291132154686;23;21414	0.14152850788516;7;4939	0.279676817899316;9;3209	0.0994694960212202;6;6026	0.163604	0.07	0.17	Up	0.3789
NM_010200	FGF13;	chrX:59133436:59135436:-	0.0828500414250207;6;7236	0.0268456375838926;2;7448	0.107291132154686;23;21414	0.14152850788516;7;4939	0.279676817899316;9;3209	0.0994694960212202;6;6026	0.163604	0.07	0.17	Up	0.3789
NM_010228	FLT1;	chr5:147724988:147726988:-	0;0;190	0.280898876404494;1;355	0;0;617	0.165107319757843;3;1814	0.183318056828598;4;2178	0.0718907260963336;2;2780	0.66566	0.09	0.14	Up	0.809807
NM_010228	FLT1	chr5:147724988:147726988:-	0;0;190	0.280898876404494;1;355	0;0;617	0.165107319757843;3;1814	0.183318056828598;4;2178	0.0718907260963336;2;2780	0.66566	0.09	0.14	Up	0.809807
NM_010236	FPGS;	chr2:32693175:32695175:-	0.114613180515759;4;3486	0;0;2784	0;0;7620	0.327562002807674;7;2130	0.26841634357292;9;3344	0.219918316054037;7;3176	0.0090162	0.04	0.27	Up	0.212481
NM_010456	HOXA9;	chr6:52226370:52228370:-	0.0375657400450789;1;2661	0;0;1669	0.0911244760342628;5;5482	0.105820105820106;1;944	0.235690235690236;7;2963	0.230769230769231;3;1297	0.041782	0.04	0.19	Up	0.265973
NM_010633	UHMK1	chr1:170214393:170216393:-	0.145180023228804;5;3439	0.0763941940412529;3;3924	0.139724849527085;13;9291	0.339970859640602;7;2052	1.58730158730159;21;1302	0.107952500899604;3;2776	0	0.12	0.68	Up	0.0148588
NM_010633	UHMK1;	chr1:170214393:170216393:-	0.145180023228804;5;3439	0.0763941940412529;3;3924	0.139724849527085;13;9291	0.339970859640602;7;2052	1.58730158730159;21;1302	0.107952500899604;3;2776	0	0.12	0.68	Up	0.0148588
NM_010658	MAFB;	chr2:160366065:160368065:-	0;0;432	0;0;375	0.0955109837631328;1;1046	0;0;112	0;0;1229	0.201612903225806;2;990	0.65918	0.03	0.07	Up	0.806835
NM_010658	MAFB	chr2:160366065:160368065:-	0;0;432	0;0;375	0.0955109837631328;1;1046	0;0;112	0;0;1229	0.201612903225806;2;990	0.65918	0.03	0.07	Up	0.806835
NM_010685	LAMP2	chrX:38455460:38457460:-	0.106723585912487;2;1872	0.164473684210526;2;1214	0.0508001016002032;2;3935	0.319197446420429;7;2186	0;0;624	0.25426807119506;7;2746	0.46052	0.11	0.19	Up	0.655275
NM_010685	LAMP2;	chrX:38455460:38457460:-	0.106723585912487;2;1872	0.164473684210526;2;1214	0.0508001016002032;2;3935	0.319197446420429;7;2186	0;0;624	0.25426807119506;7;2746	0.46052	0.11	0.19	Up	0.655275
NM_010895	NEUROD2	chr11:98328645:98330645:-	0.108459869848156;1;921	0.0864304235090752;1;1156	0.0382116927779901;1;2616	0.176289114147201;4;2265	0.0540540540540541;1;1849	0.169902912621359;7;4113	0.28166	0.08	0.13	Up	0.503715
NM_010895	NEUROD2;	chr11:98328645:98330645:-	0.108459869848156;1;921	0.0864304235090752;1;1156	0.0382116927779901;1;2616	0.176289114147201;4;2265	0.0540540540540541;1;1849	0.169902912621359;7;4113	0.28166	0.08	0.13	Up	0.503715
NM_010911	NFS1;	chr2:156143186:156145186:-	0.131665569453588;2;1517	0.074794315632012;1;1336	0.0497636227917392;2;4017	0.151285930408472;3;1980	0.0661375661375661;2;3022	0.062015503875969;2;3223	0.84804	0.09	0.09	Up	0.903418
NM_011039	PAX7;	chr4:139831968:139833968:-	0;0;1894	0;0;1428	0.0883587364700685;4;4523	0.125156445556946;4;3192	0.202839756592292;9;4428	0.17056530214425;7;4097	0.021065	0.03	0.17	Up	0.228826
NM_011039	PAX7	chr4:139831968:139833968:-	0;0;1894	0;0;1428	0.0883587364700685;4;4523	0.125156445556946;4;3192	0.202839756592292;9;4428	0.17056530214425;7;4097	0.021065	0.03	0.17	Up	0.228826
NM_011266	RFXANK	chr8:70138197:70140197:-	0.0961076405574243;2;2079	0.242718446601942;4;1644	0.247079964061096;11;4441	0.15552099533437;1;642	0.934579439252336;3;318	0.219298245614035;5;2275	0.39718	0.2	0.44	Up	0.600297
NM_011266	RFXANK;	chr8:70138197:70140197:-	0.0961076405574243;2;2079	0.242718446601942;4;1644	0.247079964061096;11;4441	0.15552099533437;1;642	0.934579439252336;3;318	0.219298245614035;5;2275	0.39718	0.2	0.44	Up	0.600297
NM_011356	FRZB;	chr2:80446396:80448396:-	0.0505816894284269;1;1976	0.131118881118881;3;2285	0.0859845227858985;4;4648	0.095026924295217;3;3154	0.123609394313968;2;1616	0.221461646869338;11;4956	0.269	0.09	0.15	Up	0.493314
NM_011358	SRSF2;	chr11:116852094:116854094:-	0.0877577885037297;6;6831	0.130264871906209;9;6900	0.0987109511090466;17;17205	0.102704553235193;3;2918	0.0851788756388416;1;1173	0.241109101868596;12;4965	0.5033	0.11	0.14	Up	0.692422
NM_011358	SRSF2	chr11:116852094:116854094:-	0.0877577885037297;6;6831	0.130264871906209;9;6900	0.0987109511090466;17;17205	0.102704553235193;3;2918	0.0851788756388416;1;1173	0.241109101868596;12;4965	0.5033	0.11	0.14	Up	0.692422
NM_011374	ST8SIA	chr6:142963452:142965452:-	0.0466635557629491;1;2142	0.099601593625498;2;2006	0.0535523027490182;3;5599	0.222057735011103;3;1348	0.138985406532314;2;1437	0.35615354174911;9;2518	0.057784	0.07	0.24	Up	0.27786
NM_011374	ST8SIA1;	chr6:142963452:142965452:-	0.0466635557629491;1;2142	0.099601593625498;2;2006	0.0535523027490182;3;5599	0.222057735011103;3;1348	0.138985406532314;2;1437	0.35615354174911;9;2518	0.057784	0.07	0.24	Up	0.27786
NM_011374	ST8SIA1	chr6:142963452:142965452:-	0.0466635557629491;1;2142	0.099601593625498;2;2006	0.0535523027490182;3;5599	0.222057735011103;3;1348	0.138985406532314;2;1437	0.35615354174911;9;2518	0.057784	0.07	0.24	Up	0.27786
NM_011385	SKI	chr4:155221535:155223535:-	0.0966183574879227;3;3102	0;0;2884	0.0835820895522388;7;8368	0.193050193050193;2;1034	0.183823529411765;3;1629	0;0;1633	0.40064	0.06	0.13	Up	0.603269
NM_011424	NCOR2	chr5:125178214:125180214:-	0;0;57	0;0;50	0;0;159	0.143129770992366;3;2093	0;0;1537	0;0;2054	0	0	0.05	Up	0.123328
NM_011424	NCOR2;	chr5:125178214:125180214:-	0;0;57	0;0;50	0;0;159	0.143129770992366;3;2093	0;0;1537	0;0;2054	0	0	0.05	Up	0.123328
NM_011425	SSTR5;	chr17:25496288:25498288:-	0.216450216450216;3;1383	0.145985401459854;2;1368	0.0941915227629513;3;3182	0.307692307692308;3;972	0.409649522075558;9;2188	0.137174211248285;2;1456	0.20216	0.15	0.28	Up	0.423477
NM_011436	SORL1;	chr9:42123289:42125289:-	0.144857556735876;3;2068	0.117924528301887;2;1694	0.157078342823483;8;5085	0.161485668146952;4;2473	0.813283632666893;24;2927	0.122609122118686;5;4073	0	0.14	0.37	Up	0.166419
NM_011436	SORL1	chr9:42123289:42125289:-	0.144857556735876;3;2068	0.117924528301887;2;1694	0.157078342823483;8;5085	0.161485668146952;4;2473	0.813283632666893;24;2927	0.122609122118686;5;4073	0	0.14	0.37	Up	0.166419
NM_011512	SURF4;	chr2:26932511:26934511:-	0;0;165	0;0;254	0.181159420289855;1;551	0.192086054552439;5;2598	0.0873362445414847;1;1144	0.267522739432852;10;3728	0.20148	0.06	0.18	Up	0.419019
NM_011512	SURF4	chr2:26932511:26934511:-	0;0;165	0;0;254	0.181159420289855;1;551	0.192086054552439;5;2598	0.0873362445414847;1;1144	0.267522739432852;10;3728	0.20148	0.06	0.18	Up	0.419019
NM_011513	MED22;	chr2:26909642:26911642:-	0.0854700854700855;1;1169	0.121138703815869;2;1649	0.236406619385343;9;3798	0.21712158808933;7;3217	0.109170305676856;3;2745	0.13196093956189;5;3784	0.93228	0.15	0.15	Up	0.947994
NM_011566	TEAD3	chr17:28349805:28351805:-	0.0731930466605673;4;5461	0.040016006402561;2;4996	0.0520223696189361;8;15370	0;0;608	0.29673590504451;1;336	0;0;768	0	0.06	0.1	Up	0.0757801
NM_011753	ZFP26	chr9:20459160:20461160:-	0.112060512676845;8;7131	0.0320358801858081;2;6241	0.0895508318800961;19;21198	0.136054421768707;2;1468	0.105499142819465;8;7575	0.0458295142071494;1;2181	0.6416	0.08	0.1	Up	0.791976
NM_011753	ZFP26;	chr9:20459160:20461160:-	0.112060512676845;8;7131	0.0320358801858081;2;6241	0.0895508318800961;19;21198	0.136054421768707;2;1468	0.105499142819465;8;7575	0.0458295142071494;1;2181	0.6416	0.08	0.1	Up	0.791976
NM_011779	CORO1C;	chr5:113907706:113909706:-	0.0627943485086342;6;9549	0.136116152450091;12;8804	0.115056536401508;29;25176	0.34324942791762;3;871	0.0632111251580278;1;1581	0.385852090032154;6;1549	0.198325	0.1	0.26	Up	0.417533
NM_011779	CORO1C	chr5:113907706:113909706:-	0.0627943485086342;6;9549	0.136116152450091;12;8804	0.115056536401508;29;25176	0.34324942791762;3;871	0.0632111251580278;1;1581	0.385852090032154;6;1549	0.198325	0.1	0.26	Up	0.417533
NM_011819	GDF15	chr8:70630635:70632635:-	0.115707260630605;4;3453	0.0695410292072323;2;2874	0.0373738632116606;3;8024	0.185356811862836;2;1077	0;0;439	0.110071546505228;2;1815	0.69918	0.07	0.1	Up	0.829123
NM_011819	GDF15;	chr8:70630635:70632635:-	0.115707260630605;4;3453	0.0695410292072323;2;2874	0.0373738632116606;3;8024	0.185356811862836;2;1077	0;0;439	0.110071546505228;2;1815	0.69918	0.07	0.1	Up	0.829123
NM_011829	IMPDH1;	chr6:29211297:29213297:-	0.157790927021696;4;2531	0.0843525938422607;2;2369	0.0313922461152095;2;6369	0.149644594089039;4;2669	0.116725029181257;7;5990	0.166009545548869;8;4811	0.25026	0.09	0.14	Up	0.473997
NM_011831	INSL5;	chr4:103025728:103027728:-	0;0;1796	0;0;1833	0.0493339911198816;2;4052	0.265721877767936;3;1126	0.19723865877712;3;1518	0.0873743993010048;2;2287	0.037477	0.02	0.18	Up	0.2526
NM_011831	INSL5	chr4:103025728:103027728:-	0;0;1796	0;0;1833	0.0493339911198816;2;4052	0.265721877767936;3;1126	0.19723865877712;3;1518	0.0873743993010048;2;2287	0.037477	0.02	0.18	Up	0.2526
NM_011969	PSMA7	chr2:180041464:180043464:-	0;0;592	0;0;612	0;0;1997	0.240607070146215;13;5390	0.30428167789611;14;4587	0.202815557146266;17;8365	0	0	0.25	Up	0.10104
NM_011969	PSMA7;	chr2:180041464:180043464:-	0;0;592	0;0;612	0;0;1997	0.240607070146215;13;5390	0.30428167789611;14;4587	0.202815557146266;17;8365	0	0	0.25	Up	0.10104
NM_013454	ABCA1;	chr4:53158895:53160895:-	0;0;448	0;0;472	0.15015015015015;2;1330	0.396375990939977;7;1759	0;0;1138	0.315457413249211;8;2528	0.22576	0.05	0.24	Up	0.451709
NM_013559	HSPH1;	chr5:149635315:149637315:-	0.115606936416185;3;2592	0.253899165759884;7;2750	0.0733783387144115;5;6809	0.25993316004456;7;2686	0.0524658971668416;1;1905	0.245566166439291;9;3656	0.67964	0.15	0.19	Up	0.817236
NM_013559	HSPH1	chr5:149635315:149637315:-	0.115606936416185;3;2592	0.253899165759884;7;2750	0.0733783387144115;5;6809	0.25993316004456;7;2686	0.0524658971668416;1;1905	0.245566166439291;9;3656	0.67964	0.15	0.19	Up	0.817236
NM_013589	LTBP2	chr12:84875495:84877495:-	0.0831255195344971;3;3606	0.107037730800107;4;3733	0.149630599457589;16;10677	0.0931966449207828;1;1072	0.15255530129672;4;2618	0.203942895989123;6;2936	0.3833	0.11	0.15	Up	0.586924
NM_013601	MSX2	chr13:53471780:53473780:-	0.160513643659711;2;1244	0.0768639508070715;1;1300	0.102223358037312;4;3909	0.193050193050193;2;1034	0.165289256198347;3;1812	0.0610873549175321;1;1636	0.60294	0.11	0.14	Up	0.757801
NM_013601	MSX2;	chr13:53471780:53473780:-	0.160513643659711;2;1244	0.0768639508070715;1;1300	0.102223358037312;4;3909	0.193050193050193;2;1034	0.165289256198347;3;1812	0.0610873549175321;1;1636	0.60294	0.11	0.14	Up	0.757801
NM_013626	PAM;	chr1:98094632:98096632:-	0.25531914893617;3;1172	0.081366965012205;1;1228	0.049248953459739;2;4059	0.164744645799012;2;1212	0;0;2041	0.332225913621262;5;1500	0.7643	0.13	0.17	Up	0.864785
NM_013626	PAM	chr1:98094632:98096632:-	0.25531914893617;3;1172	0.081366965012205;1;1228	0.049248953459739;2;4059	0.164744645799012;2;1212	0;0;2041	0.332225913621262;5;1500	0.7643	0.13	0.17	Up	0.864785
NM_013687	TCP11	chr17:28079584:28081584:-	0.0836501901140684;11;13139	0.119945167923235;14;11658	0.0865640264638595;28;32318	0.136505460218409;7;5121	0;0;510	0.176774544465597;13;7341	0.89484	0.1	0.1	Up	0.931649
NM_013725	RPS11;	chr7:45123389:45125389:-	0.117647058823529;3;2547	0.101061141990904;2;1977	0.0776096235933256;6;7725	0.234948604992658;8;3397	0.0717875089734386;1;1392	0.207296849087894;10;4814	0.23334	0.1	0.17	Up	0.457652
NM_013725	RPS11	chr7:45123389:45125389:-	0.117647058823529;3;2547	0.101061141990904;2;1977	0.0776096235933256;6;7725	0.234948604992658;8;3397	0.0717875089734386;1;1392	0.207296849087894;10;4814	0.23334	0.1	0.17	Up	0.457652
NM_013803	CASR	chr16:36561134:36563134:-	0.112994350282486;3;2652	0.0743770918557084;2;2687	0.099009900990099;6;6054	0.180722891566265;3;1657	0.185391175380052;5;2692	0.235057085292142;7;2971	0.0071752	0.1	0.2	Up	0.206538
NM_013803	CASR;	chr16:36561134:36563134:-	0.112994350282486;3;2652	0.0743770918557084;2;2687	0.099009900990099;6;6054	0.180722891566265;3;1657	0.185391175380052;5;2692	0.235057085292142;7;2971	0.0071752	0.1	0.2	Up	0.206538
NM_013922	ZNF354C;	chr11:50826731:50828731:-	0.0294811320754717;1;3391	0.0535618639528656;2;3732	0.204191295002687;19;9286	0.211774671749259;5;2356	0.372786579683131;4;1069	0.13869625520111;4;2880	0.174521	0.1	0.24	Up	0.389302
NM_016805	HNRNPU;	chr1:178336784:178338784:-	0.0630616427557938;4;6339	0.103057368601855;6;5816	0.0728718118582312;11;15084	0.182815356489945;6;3276	0.0647668393782383;1;1543	0.274122807017544;15;5457	0.20188	0.08	0.17	Up	0.421991
NM_016805	HNRNP	chr1:178336784:178338784:-	0.0630616427557938;4;6339	0.103057368601855;6;5816	0.0728718118582312;11;15084	0.182815356489945;6;3276	0.0647668393782383;1;1543	0.274122807017544;15;5457	0.20188	0.08	0.17	Up	0.421991
NM_016867	GIPC2;	chr3:152164900:152166900:-	0;0;3508	0.129912309191296;4;3075	0.0417318727177882;4;9581	0.319488817891374;5;1560	0.145560407569141;1;686	0.13745704467354;4;2906	0.111856	0.06	0.2	Up	0.337296
NM_016877	CNOT4;	chr6:35132737:35134737:-	0.0795228628230616;2;2513	0.0938526513374003;2;2129	0.31900604432505;19;5937	0.635930047694754;4;625	0;0;954	0.0744601638123604;1;1342	0.75256	0.16	0.24	Up	0.858841
NM_016906	SEC61A1;	chr6:88517800:88519800:-	0.179468772433597;5;2781	0.181422351233672;5;2751	0.178302016184337;13;7278	0.0871080139372822;1;1147	0.18034265103697;2;1107	0.346220427005193;6;1727	0	0.18	0.2	Up	0.136701
NM_016921	TCIRG1	chr19:3904230:3906230:-	0.114155251141553;1;875	0;0;625	0.0563063063063063;1;1775	0;0;292	0.253968253968254;4;1571	0.223380491437081;3;1340	0.30278	0.06	0.16	Up	0.526003
NM_018740	ELP5;	chr11:69980235:69982235:-	0.0431965442764579;1;2314	0.090702947845805;2;2203	0.124343741365018;9;7229	0.16260162601626;1;614	0.320829220138203;13;4039	0.318471337579618;2;626	0.034281	0.09	0.27	Up	0.246657
NM_018744	SEMA6A;	chr18:47367868:47369868:-	0;0;307	0;0;460	0.099009900990099;1;1009	0.14695077149155;4;2718	0;0;1552	0.132475397426192;7;5277	0.35264	0.03	0.09	Up	0.56315
NM_018750	RASSF5;	chr1:131244178:131246178:-	0;0;1804	0.0465766185374942;1;2146	0.0949667616334283;4;4208	0.29585798816568;4;1348	0.348837209302326;3;857	0.321414222579349;8;2481	0.00093912	0.05	0.32	Up	0.18425
NM_018765	WBP4;	chr14:79480268:79482268:-	0;0;677	0;0;423	0.0441891294741494;1;2262	0.162162162162162;3;1847	0.257731958762887;3;1161	0.152671755725191;3;1962	0.0086029	0.01	0.19	Up	0.20951
NM_018765	WBP4	chr14:79480268:79482268:-	0;0;677	0;0;423	0.0441891294741494;1;2262	0.162162162162162;3;1847	0.257731958762887;3;1161	0.152671755725191;3;1962	0.0086029	0.01	0.19	Up	0.20951
NM_018815	NUP210;	chr6:91115826:91117826:-	0.0327011118378025;1;3057	0.0613496932515337;2;3258	0.0857843137254902;7;8153	0.277970813064628;4;1435	0.145560407569141;3;2058	0.06426735218509;1;1555	0.184737	0.06	0.16	Up	0.401189
NM_018815	NUP210	chr6:91115826:91117826:-	0.0327011118378025;1;3057	0.0613496932515337;2;3258	0.0857843137254902;7;8153	0.277970813064628;4;1435	0.145560407569141;3;2058	0.06426735218509;1;1555	0.184737	0.06	0.16	Up	0.401189
NM_018851	SAMHD1;	chr2:157134222:157136222:-	0;0;2904	0.0416840350145894;1;2398	0.0792141951837769;5;6307	0;0;1141	0;0;737	0.240847784200385;5;2071	0.65698	0.04	0.08	Up	0.803863
NM_018851	SAMHD1	chr2:157134222:157136222:-	0;0;2904	0.0416840350145894;1;2398	0.0792141951837769;5;6307	0;0;1141	0;0;737	0.240847784200385;5;2071	0.65698	0.04	0.08	Up	0.803863
NM_019424	HPS1;	chr19:42778976:42780976:-	0.209863588667366;8;3804	0.182244207237699;7;3834	0.110697393579551;11;9926	0.205996795605402;9;4360	0.0781657113079729;3;3835	0.254314259763851;14;5491	0.85326	0.17	0.18	Up	0.906389
NM_019424	HPS1	chr19:42778976:42780976:-	0.209863588667366;8;3804	0.182244207237699;7;3834	0.110697393579551;11;9926	0.205996795605402;9;4360	0.0781657113079729;3;3835	0.254314259763851;14;5491	0.85326	0.17	0.18	Up	0.906389
NM_019446	BARHL1;	chr2:28915421:28917421:-	0;0;240	0;0;216	0.14265335235378;1;700	0;0;110	0;0;94	0.444444444444444;1;224	0.55316	0.05	0.15	Up	0.725111
NM_019643	FAM60A;	chr6:148945432:148947432:-	0.0880540064572938;3;3404	0.0585137507314219;2;3416	0.124406242931463;11;8831	0.110415899889584;3;2714	0.043917435221783;1;2276	0.22360248447205;9;4016	0.55764	0.09	0.13	Up	0.734027
NM_019666	SYNCRIP;	chr9:88481397:88483397:-	0.130718954248366;6;4584	0.0402982067298005;2;4961	0.0625111627076264;7;11191	0.165152766308836;2;1209	0;0;621	0.240615976900866;5;2073	0.49246	0.08	0.14	Up	0.683507
NM_019666	SYNCRIP	chr9:88481397:88483397:-	0.130718954248366;6;4584	0.0402982067298005;2;4961	0.0625111627076264;7;11191	0.165152766308836;2;1209	0;0;621	0.240615976900866;5;2073	0.49246	0.08	0.14	Up	0.683507
NM_019791	MAGED1;	chrX:94541074:94543074:-	0.0700280112044818;1;1427	0.0672947510094213;1;1485	0.0606980273141123;2;3293	0.11001100110011;1;908	0.0754147812971342;1;1325	0.0459558823529412;1;2175	0	0.07	0.08	Up	0.178306
NM_019791	MAGED1	chrX:94541074:94543074:-	0.0700280112044818;1;1427	0.0672947510094213;1;1485	0.0606980273141123;2;3293	0.11001100110011;1;908	0.0754147812971342;1;1325	0.0459558823529412;1;2175	0	0.07	0.08	Up	0.178306
NM_019916	TLX3;	chr11:33202588:33204588:-	0.0253678335870117;1;3941	0.0930882010705143;4;4293	0.0432376340366655;5;11559	0.110497237569061;3;2712	0.201612903225806;10;4950	0.205444273240883;8;3886	0.032879	0.05	0.17	Up	0.245171
NM_019994	RALGAPA1	chr12:55820516:55822516:-	0.0775795190069822;2;2576	0.0423728813559322;1;2359	0.117681671079729;8;6790	0.252206809583859;4;1582	0.132538104705103;4;3014	0.11001100110011;2;1816	0.156456	0.08	0.16	Up	0.375929
NM_019994	RALGAPA1;	chr12:55820516:55822516:-	0.0775795190069822;2;2576	0.0423728813559322;1;2359	0.117681671079729;8;6790	0.252206809583859;4;1582	0.132538104705103;4;3014	0.11001100110011;2;1816	0.156456	0.08	0.16	Up	0.375929
NM_020050	TMEM9B	chr7:109751263:109753263:-	0.136705399863295;4;2922	0.0755001887504719;2;2647	0.154429313491506;11;7112	0.699300699300699;2;284	0;0;826	0;0;856	0	0.12	0.23	Up	0.139673
NM_020050	TMEM9B;	chr7:109751263:109753263:-	0.136705399863295;4;2922	0.0755001887504719;2;2647	0.154429313491506;11;7112	0.699300699300699;2;284	0;0;826	0;0;856	0	0.12	0.23	Up	0.139673
NM_020498	LY6I;	chr15:74982430:74984430:-	0.138632162661738;3;2161	0.043271311120727;1;2310	0.0192566917003659;1;5192	0.3690036900369;2;540	0.662251655629139;2;300	0.123456790123457;1;809	0.117824	0.07	0.38	Up	0.340267
NM_021292	EVC;	chr5:37335881:37337881:-	0.105440742302826;10;9474	0.115021854152289;10;8684	0.0752445447705041;18;23904	0.186104218362283;3;1609	0.528829750938246;31;5831	0.0925497454881999;2;2159	0	0.1	0.27	Up	0.127786
NM_021292	EVC	chr5:37335881:37337881:-	0.105440742302826;10;9474	0.115021854152289;10;8684	0.0752445447705041;18;23904	0.186104218362283;3;1609	0.528829750938246;31;5831	0.0925497454881999;2;2159	0	0.1	0.27	Up	0.127786
NM_021306	ECEL1;	chr1:87155356:87157356:-	0.100452034153692;4;3978	0;0;4005	0.0407497962510187;4;9812	0.094921689606075;2;2105	0.27972027972028;2;713	0.153468385512584;5;3253	0.105359	0.05	0.18	Up	0.32838
NM_021308	PIWIL2;	chr14:70428094:70430094:-	0.0841514726507714;3;3562	0.0290360046457607;1;3443	0.0800457404230989;7;8738	0.0832639467110741;1;1200	0;0;483	0.308234258036107;7;2264	0.51974	0.06	0.13	Up	0.704309
NM_021326	RBAK;	chr5:143179775:143181775:-	0.0521648408972353;3;5748	0.0345006037605658;2;5795	0.0713097218920846;9;12612	0.235017626321974;6;2547	0;0;525	0.10351966873706;4;3860	0.4741	0.05	0.11	Up	0.670134
NM_021380	IL20;	chr1:130910296:130912296:-	0;0;561	0;0;530	0;0;1218	0.200400801603206;2;996	0.306435137895812;3;976	0.0785545954438335;1;1272	0	0	0.2	Up	0.013373
NM_021380	IL20	chr1:130910296:130912296:-	0;0;561	0;0;530	0;0;1218	0.200400801603206;2;996	0.306435137895812;3;976	0.0785545954438335;1;1272	0	0	0.2	Up	0.013373
NM_021446	ORF11;	chr12:85823545:85825545:-	0;0;263	0;0;375	0;0;772	0.579150579150579;3;515	0.0846740050804403;1;1180	0.199004975124378;2;1003	0	0	0.29	Up	0.0312036
NM_021480	TDH	chr14:63508092:63510092:-	0.14053716427233;9;6395	0.100080064051241;5;4991	0.248281130634072;39;15669	0.0738552437223043;2;2706	0.290275761973875;2;687	0.272023435865244;13;4766	0.5826	0.16	0.21	Up	0.745914
NM_021881	QK	chr17:10318361:10320361:-	0;0;1040	0.229885057471264;2;868	0.108303249097473;3;2767	0.492610837438424;1;202	0;0;298	0;0;285	0.78578	0.11	0.16	Up	0.878158
NM_021881	QKI;	chr17:10318361:10320361:-	0;0;1040	0.229885057471264;2;868	0.108303249097473;3;2767	0.492610837438424;1;202	0;0;298	0;0;285	0.78578	0.11	0.16	Up	0.878158
NM_022415	PTGES;	chr2:30902297:30904297:-	0.110253583241455;2;1812	0;0;2445	0.0593237097093138;3;5054	0.114867082376108;7;6087	0.145296040682891;8;5498	0.14583800762845;13;8901	0.078077	0.06	0.14	Up	0.295691
NM_023223	CDC20;	chr4:118436343:118438343:-	0.0868055555555556;3;3453	0;0;3438	0.0720980533525595;8;11088	0.204359673024523;6;2930	0.109729334308705;3;2731	0.137779002480022;5;3624	0.06566	0.05	0.15	Up	0.283804
NM_023331	MRPL46;	chr7:78782089:78784089:-	0.108108108108108;1;924	0;0;700	0.100452034153692;2;1989	0;0;1027	0.0589622641509434;1;1695	0.216684723726977;4;1842	0.776	0.07	0.09	Up	0.867756
NM_023503	ING2	chr8:47674159:47676159:-	0.0398671096345515;3;7522	0.0495540138751239;4;8068	0.0874170823263228;17;19430	0.175746924428823;2;1136	0;0;1895	0.246103363412633;9;3648	0.33516	0.06	0.14	Up	0.548291
NM_023503	ING2;	chr8:47674159:47676159:-	0.0398671096345515;3;7522	0.0495540138751239;4;8068	0.0874170823263228;17;19430	0.175746924428823;2;1136	0;0;1895	0.246103363412633;9;3648	0.33516	0.06	0.14	Up	0.548291
NM_024176	DRAP1;	chr19:5423979:5425979:-	0.0933706816059757;3;3210	0.073394495412844;2;2723	0.093233883857219;7;7501	0.29585798816568;3;1011	0;0;525	0;0;1426	0	0.09	0.1	Up	0.0936107
NM_024176	DRAP1	chr19:5423979:5425979:-	0.0933706816059757;3;3210	0.073394495412844;2;2723	0.093233883857219;7;7501	0.29585798816568;3;1011	0;0;525	0;0;1426	0	0.09	0.1	Up	0.0936107
NM_024208	ECHDC3;	chr2:6211994:6213994:-	0.108813928182807;4;3672	0.0635324015247776;2;3146	0.0465603538586893;4;8587	0.155617802676626;5;3208	0.196425063838146;10;5081	0.191599115696389;13;6772	0.0087199	0.07	0.18	Up	0.210996
NM_024290	TNFRSF23	chr7:143684872:143686872:-	0;0;1809	0.0620347394540943;1;1611	0.0486736432221952;2;4107	0.451807228915663;6;1322	0.171232876712329;3;1749	0.146699266503667;3;2042	0.092237	0.04	0.26	Up	0.316493
NM_024290	TNFRSF23;	chr7:143684872:143686872:-	0;0;1809	0.0620347394540943;1;1611	0.0486736432221952;2;4107	0.451807228915663;6;1322	0.171232876712329;3;1749	0.146699266503667;3;2042	0.092237	0.04	0.26	Up	0.316493
NM_024464		chr16:32098727:32100727:-	0.0861220472440945;7;8121	0.112449799196787;7;6218	0.0844846436735911;17;20105	0.222965440356745;2;895	0;0;518	0.0892857142857143;1;1119	0	0.09	0.1	Up	0.0698366
NM_024472	CPTP;	chr4:155868440:155870440:-	0.0214362272240086;1;4664	0.02210433244916;1;4523	0.0646151360956304;8;12373	0.0577367205542725;1;1731	0.186683260734287;6;3208	0.103359173126615;2;1933	0.118942	0.04	0.12	Up	0.341753
NM_025332	GTPBP8;	chr16:44745363:44747363:-	0;0;931	0.132100396301189;1;756	0.143198090692124;3;2092	0.203169443315725;5;2456	0.105518624037143;10;9467	0.191309100847226;7;3652	0.2473	0.09	0.17	Up	0.469539
NM_025505	BLZF1;	chr1:164306484:164308484:-	0.0509554140127389;2;3923	0.0795755968169761;3;3767	0.0865384615384615;9;10391	0.184615384615385;3;1622	0;0;741	0.116144018583043;3;2580	0.63852	0.07	0.1	Up	0.79049
NM_025510	ADPRM;	chr11:67051618:67053618:-	0.0723327305605787;2;2763	0.0760745530620008;2;2627	0.0384566081271632;3;7798	0.0814332247557003;1;1227	0.0430663221360896;2;4642	0.14792899408284;5;3375	0.43472	0.06	0.09	Up	0.63893
NM_025545	APTX;	chr4:40701916:40703916:-	0.055663790704147;2;3591	0.124339446689462;4;3213	0.0933029234916027;9;9637	0.219058050383352;4;1822	0.374531835205993;3;798	0.201450443190975;5;2477	0.040962	0.09	0.27	Up	0.261516
NM_025560	OXLD1;	chr11:120457063:120459063:-	0;0;1744	0;0;1750	0.0443852640923214;2;4504	0.26281208935611;2;759	0.471698113207547;2;422	0;0;225	0	0.01	0.24	Up	0.0089153
NM_025560	OXLD1	chr11:120457063:120459063:-	0;0;1744	0;0;1750	0.0443852640923214;2;4504	0.26281208935611;2;759	0.471698113207547;2;422	0;0;225	0	0.01	0.24	Up	0.0089153
NM_025647	CMPK1;	chr4:114986228:114988228:-	0;0;1683	0;0;1368	0.0672494956287828;3;4458	0;0;179	0.28169014084507;1;354	0;0;208	0.50014	0.02	0.09	Up	0.690936
NM_025739	RNF220;	chr4:117495915:117497915:-	0.0987166831194472;4;4048	0.0801603206412826;2;2493	0.091669531339521;8;8719	0.185185185185185;3;1617	0.0924556213017751;5;5403	0.066006600660066;1;1514	0	0.09	0.11	Up	0.118871
NM_025739	RNF220	chr4:117495915:117497915:-	0.0987166831194472;4;4048	0.0801603206412826;2;2493	0.091669531339521;8;8719	0.185185185185185;3;1617	0.0924556213017751;5;5403	0.066006600660066;1;1514	0	0.09	0.11	Up	0.118871
NM_025772	DTNBP1;	chr13:45001096:45003096:-	0.0197863078749505;1;5053	0.0776196636481242;3;3862	0.158544726301736;19;11965	0.216684723726977;4;1842	0.118389897395422;3;2531	0.18001800180018;6;3327	0.155361	0.09	0.17	Up	0.374443
NM_025794	ETFDH	chr3:79627767:79629767:-	0.140203294777427;4;2849	0.145613396432472;4;2743	0.0667556742323097;5;7485	0.380952380952381;10;2615	0.269299820466786;15;5555	0.0275938189845475;1;3623	0.36958	0.12	0.23	Up	0.572065
NM_025794	ETFDH;	chr3:79627767:79629767:-	0.140203294777427;4;2849	0.145613396432472;4;2743	0.0667556742323097;5;7485	0.380952380952381;10;2615	0.269299820466786;15;5555	0.0275938189845475;1;3623	0.36958	0.12	0.23	Up	0.572065
NM_025995	FBXO5	chr10:5804465:5806465:-	0;0;2045	0.0644745325596389;1;1550	0.0417014178482068;2;4794	0.198117880138683;4;2015	0.181818181818182;10;5490	0.252365930599369;8;3162	0.0035247	0.04	0.21	Up	0.196137
NM_026029	GLOD4;	chr11:76242699:76244699:-	0.0380662352493338;1;2626	0.0370919881305638;1;2695	0.0229700241185253;2;8705	0;0;3690	0.115207373271889;2;1734	0.159308147473828;7;4387	0	0.03	0.09	Up	0.0178306
NM_026029	GLOD4	chr11:76242699:76244699:-	0.0380662352493338;1;2626	0.0370919881305638;1;2695	0.0229700241185253;2;8705	0;0;3690	0.115207373271889;2;1734	0.159308147473828;7;4387	0	0.03	0.09	Up	0.0178306
NM_026038	L3HYPDH;	chr12:72084313:72086313:-	0.164744645799012;1;606	0.147492625368732;1;677	0.110558319513543;2;1807	0.141043723554302;3;2124	0.139470013947001;1;716	0.192307692307692;9;4671	0.51872	0.14	0.16	Up	0.701337
NM_026396	BRIX1;	chr15:10484937:10486937:-	0;0;1520	0.103734439834025;1;963	0.0279563880346659;1;3576	0.146627565982405;1;681	0;0;252	0.309278350515464;3;967	0.31676	0.04	0.15	Up	0.53789
NM_026396	BRIX1	chr15:10484937:10486937:-	0;0;1520	0.103734439834025;1;963	0.0279563880346659;1;3576	0.146627565982405;1;681	0;0;252	0.309278350515464;3;967	0.31676	0.04	0.15	Up	0.53789
NM_026520	FAM122A;	chr19:24476474:24478474:-	0.268336314847943;6;2230	0.0465983224603914;1;2145	0.0496853262669758;3;6035	0.502652890254119;18;3563	0.116252034410602;5;4296	0.126315789473684;6;4744	0.43628	0.12	0.25	Up	0.641902
NM_026533	RPS13	chr7:116333190:116335190:-	0;0;3522	0.0273373428102788;1;3657	0.0856622764749973;8;9331	0;0;2102	0.1953125;2;1022	0.163291966035271;5;3057	0.27974	0.04	0.12	Up	0.502229
NM_026533	RPS13;	chr7:116333190:116335190:-	0;0;3522	0.0273373428102788;1;3657	0.0856622764749973;8;9331	0;0;2102	0.1953125;2;1022	0.163291966035271;5;3057	0.27974	0.04	0.12	Up	0.502229
NM_026646	SLC25A22;	chr7:141436874:141438874:-	0.16025641025641;8;4984	0.112422709387296;6;5331	0.047739207529155;7;14656	0;0;1109	0.168918918918919;2;1182	0.269832703723691;5;1848	0.66746	0.11	0.15	Up	0.811293
NM_026646	SLC25A22	chr7:141436874:141438874:-	0.16025641025641;8;4984	0.112422709387296;6;5331	0.047739207529155;7;14656	0;0;1109	0.168918918918919;2;1182	0.269832703723691;5;1848	0.66746	0.11	0.15	Up	0.811293
NM_026662	PRPS2;	chrX:167381699:167383699:-	0;0;863	0.0919117647058824;1;1087	0;0;2417	0;0;236	0.24906600249066;2;801	0.428571428571429;3;697	0.20182	0.03	0.23	Up	0.420505
NM_026681	CCDC88C;	chr12:101027983:101029983:-	0.0673854447439353;2;2966	0.0496770988574267;1;2012	0.0630715862503942;4;6338	0.410396716826265;3;728	0.294117647058824;7;2373	0.291970802919708;4;1366	0	0.06	0.33	Up	0.0237741
NM_026724	RPL34;	chr3:130729337:130731337:-	0;0;4448	0.103815208928108;4;3849	0.020831163420477;2;9599	0.122000813338756;3;2456	0.0559597090095132;1;1786	0.166587339362208;7;4195	0.179776	0.04	0.11	Up	0.395245
NM_026765	UCKL1	chr2:181580973:181582973:-	0.068760027504011;3;4360	0.0257334019557386;1;3885	0.0619304609395736;7;11296	0.169635284139101;2;1177	0;0;973	0;0;1410	0.94322	0.05	0.06	Up	0.955423
NM_026765	UCKL1;	chr2:181580973:181582973:-	0.068760027504011;3;4360	0.0257334019557386;1;3885	0.0619304609395736;7;11296	0.169635284139101;2;1177	0;0;973	0;0;1410	0.94322	0.05	0.06	Up	0.955423
NM_026817	RABL2;	chr15:89590923:89592923:-	0.069589422407794;1;1436	0;0;1365	0.0865051903114187;3;3465	0.160771704180064;4;2484	0;0;325	0.246507806080526;9;3642	0.33772	0.05	0.14	Up	0.551263
NM_026865	PTGES3L	chr11:101424333:101426333:-	0.072992700729927;1;1369	0.073909830007391;1;1352	0.0542299349240781;2;3686	0;0;333	0.252525252525253;1;395	0.189393939393939;1;527	0	0.07	0.15	Up	0.00594354
NM_026865	PTGES3L;	chr11:101424333:101426333:-	0.072992700729927;1;1369	0.073909830007391;1;1352	0.0542299349240781;2;3686	0;0;333	0.252525252525253;1;395	0.189393939393939;1;527	0	0.07	0.15	Up	0.00594354
NM_026912	SNX15;	chr19:6127215:6129215:-	0.0453514739229025;2;4408	0.0752068187515668;3;3986	0.086617583369424;8;9228	0.0645994832041344;1;1547	0.142314990512334;3;2105	0.125352554058289;4;3187	0.192144	0.07	0.11	Up	0.413076
NM_026912	SNX15	chr19:6127215:6129215:-	0.0453514739229025;2;4408	0.0752068187515668;3;3986	0.086617583369424;8;9228	0.0645994832041344;1;1547	0.142314990512334;3;2105	0.125352554058289;4;3187	0.192144	0.07	0.11	Up	0.413076
NM_026967	RHEBL1;	chr15:98880414:98882414:-	0.0577200577200577;2;3463	0.0707714083510262;2;2824	0.078003120124805;6;7686	0.186219739292365;1;536	0.0389256520046711;1;2568	0.148038490007402;2;1349	0	0.07	0.12	Up	0.0668648
NM_027115	MAPK1IP1;	chr7:138845267:138847267:-	0.0757575757575758;1;1319	0;0;1240	0.0574712643678161;2;3478	0.119331742243437;1;837	0.0747384155455904;1;1337	0;0;842	0.65162	0.04	0.06	Up	0.799406
NM_027426	DRAXIN;	chr4:148129698:148131698:-	0.0900900900900901;1;1109	0.183654729109275;2;1087	0.0602591141910214;2;3317	0.185701021355617;10;5375	0.0719424460431655;1;1389	0.0839026728994366;7;8336	0.96362	0.11	0.11	Up	0.965825
NM_027600	4921504E06RIK	chr2:19552910:19554910:-	0.0986193293885602;2;2026	0;0;1711	0.0518851608439986;3;5779	0;0;153	0.09000900090009;2;2220	0.233644859813084;2;854	0.47764	0.05	0.11	Up	0.673105
NM_027787	RFX2;	chr17:56830008:56832008:-	0.151860288534548;2;1315	0.104275286757039;1;958	0.162919517758227;5;3064	0.303030303030303;2;658	0.11037527593819;1;905	0.0725163161711385;1;1378	0.77712	0.14	0.16	Up	0.870728
NM_027902	TMPRSS6;	chr15:78467634:78469634:-	0.0794754619511226;4;5029	0.117980179329873;5;4233	0.0935380777925014;12;12817	0.192554557124519;3;1555	2.73556231003039;27;960	0.259515570934256;6;2306	0	0.1	1.06	Up	0.0475483
NM_027921	SLC16A14;	chr1:84934083:84936083:-	0.0276701715550636;1;3613	0.0876680303915839;3;3419	0.0608494584398199;5;8212	0.120192307692308;2;1662	0.111669458403127;2;1789	0.279218189070602;7;2500	0.122641	0.06	0.17	Up	0.346211
NM_027993	FAM219A	chr4:41568527:41570527:-	0.0592680397095866;4;6745	0.10183299389002;6;5886	0.0853138330286411;14;16396	0.159066808059385;3;1883	0;0;1025	0.25830258302583;7;2703	0.49636	0.08	0.14	Up	0.684993
NM_027993	FAM219A;	chr4:41568527:41570527:-	0.0592680397095866;4;6745	0.10183299389002;6;5886	0.0853138330286411;14;16396	0.159066808059385;3;1883	0;0;1025	0.25830258302583;7;2703	0.49636	0.08	0.14	Up	0.684993
NM_028038	DDX28;	chr8:106010486:106012486:-	0.0358037952022914;1;2792	0.116550116550117;3;2571	0.0739007266904791;6;8113	0.0968992248062016;3;3093	0.18034265103697;2;1107	0.0845665961945032;4;4726	0.30086	0.08	0.12	Up	0.518574
NM_028099	DUSP11;	chr6:85960667:85962667:-	0.105596620908131;4;3784	0.11648223645894;4;3430	0.0645994832041344;5;7735	0.246710526315789;3;1213	0;0;798	0.102092904543134;2;1957	0.79154	0.1	0.12	Up	0.879643
NM_028099	DUSP11	chr6:85960667:85962667:-	0.105596620908131;4;3784	0.11648223645894;4;3430	0.0645994832041344;5;7735	0.246710526315789;3;1213	0;0;798	0.102092904543134;2;1957	0.79154	0.1	0.12	Up	0.879643
NM_028135	TMEM163;	chr1:127677021:127679021:-	0;0;3399	0.0349040139616056;1;2864	0.0482392667631452;4;8288	0.0925069380203515;1;1080	0;0;476	0.0805152979066023;2;2482	0.4076	0.03	0.06	Up	0.610698
NM_028232	SGOL1;	chr17:53688315:53690315:-	0.0918779860345461;5;5437	0.0991080277502478;5;5040	0.127045811224871;17;13364	0.0896659941717104;4;4457	0.131607808729985;6;4553	0.232258064516129;18;7732	0.35922	0.11	0.15	Up	0.567608
NM_028259	P70S6K/P85S6K	chr11:86543807:86545807:-	0.0894774516821761;5;5583	0.0817661488143908;4;4888	0.0916055962691539;11;11997	0.376749192680301;7;1851	0.232172470978441;7;3008	0.116618075801749;4;3426	0	0.09	0.24	Up	0.0208024
NM_028259	RPS6KB1;	chr11:86543807:86545807:-	0.0894774516821761;5;5583	0.0817661488143908;4;4888	0.0916055962691539;11;11997	0.376749192680301;7;1851	0.232172470978441;7;3008	0.116618075801749;4;3426	0	0.09	0.24	Up	0.0208024
NM_028259	RPS6KB1	chr11:86543807:86545807:-	0.0894774516821761;5;5583	0.0817661488143908;4;4888	0.0916055962691539;11;11997	0.376749192680301;7;1851	0.232172470978441;7;3008	0.116618075801749;4;3426	0	0.09	0.24	Up	0.0208024
NM_028303	PDZD11;	chrX:100624907:100626907:-	0.187065740245858;7;3735	0.0607164541590771;2;3292	0.154449328739456;13;8404	0.0588581518540318;1;1698	0.234558248631744;6;2552	0.322135296824666;7;2166	0.45566	0.13	0.21	Up	0.653789
NM_028404	TOP1MT;	chr15:75677790:75679790:-	0.0280504908835905;1;3564	0.0459136822773186;2;4354	0.0749414519906323;8;10667	0.252206809583859;2;791	0.196927924379677;5;2534	0.356188780053428;4;1119	0.0108392	0.05	0.27	Up	0.213967
NM_028404	TOP1MT	chr15:75677790:75679790:-	0.0280504908835905;1;3564	0.0459136822773186;2;4354	0.0749414519906323;8;10667	0.252206809583859;2;791	0.196927924379677;5;2534	0.356188780053428;4;1119	0.0108392	0.05	0.27	Up	0.213967
NM_028446	TRIP11	chr12:101912171:101914171:-	0.102722136620442;4;3890	0.107573149741824;5;4643	0.0760861294985924;10;13133	0.206611570247934;5;2415	0.250469630557295;4;1593	0.178997613365155;6;3346	0.0071378	0.1	0.21	Up	0.205052
NM_028748	PAQR5	chr9:62025790:62027790:-	0.0474428313881772;5;10534	0.0408788962698007;4;9781	0.0933840959701171;26;27816	0.230566534914361;7;3029	0;0;1223	0.166174298375185;9;5407	0.36766	0.06	0.13	Up	0.570579
NM_028748	PAQR5;	chr9:62025790:62027790:-	0.0474428313881772;5;10534	0.0408788962698007;4;9781	0.0933840959701171;26;27816	0.230566534914361;7;3029	0;0;1223	0.166174298375185;9;5407	0.36766	0.06	0.13	Up	0.570579
NM_028870	CLTB;	chr13:54610272:54612272:-	0.0272628135223555;1;3667	0.117889773062187;4;3389	0.073862062598098;8;10823	0.119617224880383;1;835	0;0;480	0.276880479926165;6;2161	0.52166	0.07	0.13	Up	0.705795
NM_028870	CLTB	chr13:54610272:54612272:-	0.0272628135223555;1;3667	0.117889773062187;4;3389	0.073862062598098;8;10823	0.119617224880383;1;835	0;0;480	0.276880479926165;6;2161	0.52166	0.07	0.13	Up	0.705795
NM_028958	TAF7L;	chrX:134475490:134477490:-	0;0;108	0;0;124	0;0;298	0.194552529182879;2;1026	0.0668449197860963;1;1495	0.0634920634920635;1;1574	0	0	0.11	Up	0.175334
NM_029010	GLB1L;	chr1:75209778:75211778:-	0.0753201104694954;3;3980	0.0317359568390987;1;3150	0.10223642172524;8;7817	0.136193394620361;4;2933	0.0966806316467934;3;3100	0.174042764793635;7;4015	0.095703	0.07	0.14	Up	0.320951
NM_029070	TMEM114	chr16:8424136:8426136:-	0.0707714083510262;1;1412	0.0809716599190283;1;1234	0.02710027100271;1;3689	0.22737608003638;5;2194	0;0;564	0.235224933842987;8;3393	0.29668	0.06	0.15	Up	0.514116
NM_029092	TRMT10C;	chr16:56036774:56038774:-	0.0310848616723656;1;3216	0;0;2563	0.0550282019535012;4;7265	0.0975609756097561;1;1024	0;0;628	0.0525210084033613;1;1903	0.54618	0.03	0.05	Up	0.719168
NM_029103	MANF	chr9:106890938:106892938:-	0.015852885225111;1;6307	0.042863266180883;3;6996	0.0515434396655403;9;17452	0;0;928	0;0;1697	0.231615518239722;4;1723	0	0.04	0.08	Up	0.164933
NM_029238	SLC35F4;	chr14:49524837:49526837:-	0.0738734301896085;3;4058	0.214018191546281;8;3730	0.0872143729286586;10;11456	0.28169014084507;2;708	0.149925037481259;1;666	0.179856115107914;2;1110	0.25854	0.13	0.2	Up	0.478455
NM_029238	SLC35F4	chr14:49524837:49526837:-	0.0738734301896085;3;4058	0.214018191546281;8;3730	0.0872143729286586;10;11456	0.28169014084507;2;708	0.149925037481259;1;666	0.179856115107914;2;1110	0.25854	0.13	0.2	Up	0.478455
NM_029432	4930402H24RIK	chr2:130839110:130841110:-	0.143930913161682;9;6244	0.127667335400328;7;5476	0.035318217136399;5;14152	0.20253164556962;4;1971	0.155339805825243;4;2571	0.256163944924752;8;3115	0.083521	0.1	0.2	Up	0.301634
NM_029478	VMP1;	chr11:86682822:86684822:-	0.0535045478865704;2;3736	0.101086681829669;4;3953	0.103007828594973;10;9698	0.275988960441582;3;1084	0;0;1165	0.242130750605327;5;2060	0.38154	0.09	0.17	Up	0.585438
NM_029582	TXNDC11	chr16:11133532:11135532:-	0.0511247443762781;1;1955	0.106382978723404;2;1878	0.042762454564892;2;4675	0.185701021355617;2;1075	0.0950570342205323;3;3153	0.16366612111293;3;1830	0.073802	0.07	0.15	Up	0.291233
NM_029582	TXNDC11;	chr16:11133532:11135532:-	0.0511247443762781;1;1955	0.106382978723404;2;1878	0.042762454564892;2;4675	0.185701021355617;2;1075	0.0950570342205323;3;3153	0.16366612111293;3;1830	0.073802	0.07	0.15	Up	0.291233
NM_029690	ACTRT3;	chr3:30598870:30600870:-	0.0608272506082725;3;4929	0.0685166152792052;4;5834	0.0676386592514655;9;13297	0.30664395229983;9;2926	0.282485875706215;4;1412	0.133307941344506;7;5244	0	0.07	0.24	Up	0.112927
NM_029797	MND1	chr3:84154786:84156786:-	0;0;204	0;0;201	0.17921146953405;1;557	0.212314225053079;4;1880	0.349040139616056;2;571	0.189393939393939;4;2108	0.070535	0.06	0.25	Up	0.288262
NM_029847	ARSK;	chr13:76097660:76099660:-	0.0560852495793606;4;7128	0.0298775022408127;2;6692	0.0756000756000756;12;15861	0.40650406504065;2;490	3.75838926174497;28;717	0.303951367781155;2;656	0	0.05	1.49	Up	0.0371471
NM_029939	CCDC151;	chr9:22001634:22003634:-	0.0819672131147541;4;4876	0.210970464135021;8;3784	0.165057357431708;20;12097	0.311284046692607;4;1281	0.148809523809524;3;2013	0.180913613749435;4;2207	0.38358	0.15	0.21	Up	0.58841
NM_029939	CCDC151	chr9:22001634:22003634:-	0.0819672131147541;4;4876	0.210970464135021;8;3784	0.165057357431708;20;12097	0.311284046692607;4;1281	0.148809523809524;3;2013	0.180913613749435;4;2207	0.38358	0.15	0.21	Up	0.58841
NM_029974	DCST1;	chr3:89364239:89366239:-	0.0558347292015634;1;1790	0;0;1305	0.0244498777506112;1;4089	0.09765625;1;1023	0;0;336	0.0768935024990388;2;2599	0.40536	0.03	0.06	Up	0.606241
NM_030075	KLHDC8B;	chr9:108460581:108462581:-	0.12113203391697;11;9070	0.136071251855517;11;8073	0.0713368526180625;15;21012	0.195026816187226;4;2047	0.11648223645894;2;1715	0.0640820249919897;2;3119	0.73252	0.11	0.13	Up	0.84844
NM_030220	SP2	chr11:96976688:96978688:-	0;0;663	0;0;420	0.0730994152046784;1;1367	0.136892539356605;2;1459	0;0;542	0.455465587044534;9;1967	0.27538	0.02	0.2	Up	0.500743
NM_030229	POLR3H;	chr15:81925213:81927213:-	0.0548998078506725;2;3641	0.0414765657403567;1;2410	0.0512163892445583;4;7806	0.217746325530757;8;3666	0.107739270964266;6;5563	0.0619578686493185;4;6452	0	0.05	0.13	Up	0.0520059
NM_031179	SF3B1	chr1:55026478:55028478:-	0;0;2288	0;0;2253	0.0830151087497925;5;6018	0.280112044817927;2;712	0.0797448165869219;1;1253	0.113122171945701;1;883	0.127998	0.03	0.16	Up	0.35364
NM_032398	PLVAP	chr8:71510769:71512769:-	0;0;2475	0;0;2083	0.146627565982405;10;6810	0.19351717464925;4;2063	0;0;567	0.116211504938989;2;1719	0.50602	0.05	0.1	Up	0.693908
NM_032610	SPTBN4	chr7:27445589:27447589:-	0.148367952522255;1;673	0;0;555	0;0;1675	0.242718446601942;4;1644	0;0;600	0.157977883096367;5;3160	0.38656	0.05	0.13	Up	0.59584
NM_033322	LZTFL1;	chr9:123716557:123718557:-	0.0433275563258232;2;4614	0;0;3586	0.0668449197860963;6;8970	0.348779272546089;7;2000	0.125786163522013;1;794	0.140696447414703;4;2839	0.086955	0.04	0.21	Up	0.306092
NM_033572	WBSCR16	chr5:134175767:134177767:-	0.108459869848156;2;1842	0.148883374689826;3;2012	0.0555247084952804;4;7200	0.115207373271889;1;867	0.0696378830083565;1;1435	0.499286733238231;7;1395	0.42334	0.1	0.23	Up	0.619614
NM_033572	WBSCR16;	chr5:134175767:134177767:-	0.108459869848156;2;1842	0.148883374689826;3;2012	0.0555247084952804;4;7200	0.115207373271889;1;867	0.0696378830083565;1;1435	0.499286733238231;7;1395	0.42334	0.1	0.23	Up	0.619614
NM_080788	TTBK2;	chr2:120849584:120851584:-	0.0923147934456497;4;4329	0.102537810817739;4;3897	0.150189946108313;17;11302	0.218579234972678;2;913	0.204498977505112;2;976	0.215594681997844;6;2777	0.0059396	0.12	0.21	Up	0.20208
NM_133186	STEAP3;	chr1:120264280:120266280:-	0.083073727933541;4;4811	0.206232813932172;9;4355	0.170648464163823;20;11700	0.065359477124183;3;4587	0.199203187250996;1;501	0.287995810970022;22;7617	0.69928	0.15	0.18	Up	0.830609
NM_133684	MARC2;	chr1:184844847:184846847:-	0.0473036896877956;1;2113	0.118976799524093;2;1679	0;0;4757	0.159744408945687;2;1250	0.364431486880466;5;1367	0.152322924600152;4;2622	0.093602	0.06	0.23	Up	0.319465
NM_133697	SMIM14;	chr5:65491835:65493835:-	0.0803858520900322;1;1243	0.163398692810458;2;1222	0.0316455696202532;1;3159	0.377500943752359;10;2639	0.0364564345607;1;2742	0.178713264495631;9;5027	0.3754	0.09	0.2	Up	0.582467
NM_133722	ABHD17C;	chr7:84150893:84152893:-	0;0;1245	0;0;1287	0;0;3905	0.068870523415978;1;1451	0.116618075801749;2;1713	0.305810397553517;8;2608	0	0	0.16	Up	0.156018
NM_133726	ST13	chr15:81398694:81400694:-	0;0;1858	0;0;1587	0.102907126318498;4;3883	0.19047619047619;2;1048	0.315457413249211;3;948	0.317028985507246;7;2201	0.0114171	0.03	0.27	Up	0.219911
NM_133726	ST13;	chr15:81398694:81400694:-	0;0;1858	0;0;1587	0.102907126318498;4;3883	0.19047619047619;2;1048	0.315457413249211;3;948	0.317028985507246;7;2201	0.0114171	0.03	0.27	Up	0.219911
NM_133747	FAM98A;	chr17:75550946:75552946:-	0.0652741514360313;1;1531	0;0;1435	0.0503524672708963;2;3970	0.230414746543779;3;1299	0;0;1037	0.241662638956017;5;2064	0.21716	0.04	0.16	Up	0.438336
NM_134037	ACLY	chr11:100527000:100529000:-	0.197195442594216;9;4555	0.0965950253561942;4;4137	0.0853727945361411;9;10533	0.135440180586907;3;2212	0.112359550561798;3;2667	0.166722240746916;5;2994	0.77692	0.13	0.14	Up	0.869242
NM_134037	ACLY;	chr11:100527000:100529000:-	0.197195442594216;9;4555	0.0965950253561942;4;4137	0.0853727945361411;9;10533	0.135440180586907;3;2212	0.112359550561798;3;2667	0.166722240746916;5;2994	0.77692	0.13	0.14	Up	0.869242
NM_134040	DDX1;	chr12:13248174:13250174:-	0.143266475644699;5;3485	0;0;3016	0.0257632358624243;2;7761	0.161030595813205;2;1240	0.0383729854182655;1;2605	0.083298625572678;2;2399	0.54132	0.06	0.09	Up	0.717682
NM_134040	DDX1	chr12:13248174:13250174:-	0.143266475644699;5;3485	0;0;3016	0.0257632358624243;2;7761	0.161030595813205;2;1240	0.0383729854182655;1;2605	0.083298625572678;2;2399	0.54132	0.06	0.09	Up	0.717682
NM_134048	CBLL1;	chr12:31498616:31500616:-	0.0379939209726444;1;2631	0;0;2174	0.0546946216955333;3;5482	0.171880371261602;5;2904	0.144980065241029;4;2755	0.19657399606852;7;3554	0.003102	0.03	0.17	Up	0.194651
NM_134086	SLC38A1;	chr15:96640962:96642962:-	0.0463606861381548;1;2156	0.0405022276225192;1;2468	0.0541614009749052;3;5536	0.204290091930541;8;3908	0.32258064516129;1;309	0.0911023382933495;6;6580	0	0.05	0.21	Up	0.0609212
NM_134089	SCRIB;	chr15:76068730:76070730:-	0.0597907324364723;4;6686	0.0860832137733142;6;6964	0.037202380952381;6;16122	0;0;1461	0;0;985	0.206256445513922;6;2903	0.91764	0.06	0.07	Up	0.942051
NM_134130	ABHD3;	chr18:10705696:10707696:-	0.159936025589764;8;4994	0.176017601760176;8;4537	0.111937315103542;14;12493	0.161030595813205;4;2480	0.200300450676014;4;1993	0.178500595001983;9;5033	0.2422	0.15	0.18	Up	0.463596
NM_134142	TMEM109;	chr19:10880743:10882743:-	0.0684462696783025;1;1460	0.192492781520693;2;1037	0.0346620450606586;1;2884	0.0769822940723634;1;1298	0.432900432900433;1;230	0.436442989634479;8;1825	0.166755	0.1	0.32	Up	0.383358
NM_138669	EIF4A3;	chr11:119299043:119301043:-	0.0281214848143982;1;3555	0.0661157024793388;2;3023	0.136643133682532;12;8770	0.212314225053079;2;940	0.0576036866359447;1;1735	0.359582883854729;10;2771	0.22546	0.08	0.21	Up	0.450223
NM_138749	PLXNB2	chr15:89179788:89181788:-	0.0609384521633151;2;3280	0.0559597090095132;2;3572	0.0779510022271715;7;8973	0;0;399	1.06707317073171;49;4543	0.112739571589628;2;1772	0	0.06	0.39	Up	0.0594354
NM_138749	PLXNB2;	chr15:89179788:89181788:-	0.0609384521633151;2;3280	0.0559597090095132;2;3572	0.0779510022271715;7;8973	0;0;399	1.06707317073171;49;4543	0.112739571589628;2;1772	0	0.06	0.39	Up	0.0594354
NM_138950	WDR81;	chr11:75453717:75455717:-	0;0;444	0.251889168765743;1;396	0.0841750841750842;1;1187	0.478468899521531;2;416	0.238663484486873;1;418	0.154479917610711;3;1939	0.21746	0.11	0.29	Up	0.439822
NM_138950	WDR81	chr11:75453717:75455717:-	0;0;444	0.251889168765743;1;396	0.0841750841750842;1;1187	0.478468899521531;2;416	0.238663484486873;1;418	0.154479917610711;3;1939	0.21746	0.11	0.29	Up	0.439822
NM_139291	CDC26;	chr4:62407623:62409623:-	0.14760147601476;2;1353	0;0;1363	0.0288184438040346;1;3469	0.268096514745308;1;372	0;0;390	0.352941176470588;3;847	0.26894	0.06	0.21	Up	0.491828
NM_144551	TRIB2	chr12:15815785:15817785:-	0.157728706624606;1;633	0.308641975308642;2;646	0.0542888165038002;1;1841	0.56980056980057;2;349	0;0;1425	0.24330900243309;1;410	0.61844	0.17	0.27	Up	0.777117
NM_144800	MTSS1	chr15:59081026:59083026:-	0.088339222614841;1;1131	0;0;977	0.0318572793883402;1;3138	0.217627856365615;2;917	0.0501882057716437;2;3983	0;0;877	0.52466	0.04	0.09	Up	0.708767
NM_144819	CCDC92;	chr5:124861221:124863221:-	0.0959692898272553;4;4164	0.033101621979477;1;3020	0.0631512472371329;6;9495	0.184077312471238;4;2169	0;0;312	0.103626943005181;3;2892	0.60198	0.06	0.1	Up	0.756315
NM_144850	RAPGEF3;	chr15:97766666:97768666:-	0.174825174825175;3;1713	0.244947948560931;4;1629	0.133029266438616;7;5255	0.098135426889107;3;3054	0.302800908402725;4;1317	0.20501138952164;9;4381	0.806	0.18	0.2	Up	0.885587
NM_144861	RPRD1A;	chr18:24529204:24531204:-	0.156801254410035;4;2547	0.048661800486618;1;2054	0.0509251400441351;3;5888	0.216076058772688;5;2309	0.402530189764232;7;1732	0.273000273000273;10;3653	0.032196	0.09	0.3	Up	0.243685
NM_144884	TOR1A	chr2:30966918:30968918:-	0.134770889487871;1;741	0;0;943	0.0383729854182655;1;2605	0.163755458515284;3;1829	0.0479616306954436;1;2084	0.185442744552619;4;2153	0.27122	0.06	0.13	Up	0.496285
NM_144884	TOR1A;	chr2:30966918:30968918:-	0.134770889487871;1;741	0;0;943	0.0383729854182655;1;2605	0.163755458515284;3;1829	0.0479616306954436;1;2084	0.185442744552619;4;2153	0.27122	0.06	0.13	Up	0.496285
NM_145134	SPSB4;	chr9:97017355:97019355:-	0.0926497838171711;3;3235	0.0389256520046711;1;2568	0.116279069767442;9;7731	0.211267605633803;3;1417	0;0;2248	0.169133192389006;4;2361	0.55402	0.08	0.13	Up	0.728083
NM_145401	PRKAG2;	chr5:25099642:25101642:-	0;0;982	0.0980392156862745;1;1019	0.109011627906977;3;2749	0.269230769230769;7;2593	0;0;2782	0.165016501650165;7;4235	0.42676	0.07	0.14	Up	0.624071
NM_145401	PRKAG2	chr5:25099642:25101642:-	0;0;982	0.0980392156862745;1;1019	0.109011627906977;3;2749	0.269230769230769;7;2593	0;0;2782	0.165016501650165;7;4235	0.42676	0.07	0.14	Up	0.624071
NM_145465	STK24	chr14:121378230:121380230:-	0.0912200684150513;4;4381	0.098936433341578;4;4039	0.0944376239493814;10;10579	0.33195020746888;12;3603	0.0798084596967279;1;1252	0.129851392295484;9;6922	0	0.09	0.18	Up	0.0401189
NM_145465	STK24;	chr14:121378230:121380230:-	0.0912200684150513;4;4381	0.098936433341578;4;4039	0.0944376239493814;10;10579	0.33195020746888;12;3603	0.0798084596967279;1;1252	0.129851392295484;9;6922	0	0.09	0.18	Up	0.0401189
NM_145475	CERK;	chr15:86185141:86187141:-	0;0;1287	0;0;1079	0.0304599451720987;1;3282	0;0;164	0.06265664160401;1;1595	0.289017341040462;1;345	0	0.01	0.12	Up	0.0579495
NM_145480	RFC4	chr16:23126730:23128730:-	0.0743218134522482;2;2689	0.0604960677555959;2;3304	0.0708466170740347;6;8463	0.239071038251366;7;2921	0.0967117988394584;1;1033	0.0691244239631336;3;4337	0	0.07	0.13	Up	0.0683507
NM_145480	RFC4;	chr16:23126730:23128730:-	0.0743218134522482;2;2689	0.0604960677555959;2;3304	0.0708466170740347;6;8463	0.239071038251366;7;2921	0.0967117988394584;1;1033	0.0691244239631336;3;4337	0	0.07	0.13	Up	0.0683507
NM_145518	NDUFS1	chr1:63175822:63177822:-	0.0427167876975651;1;2340	0.045024763619991;1;2220	0.0773395204949729;4;5168	0.11290929619872;3;2654	0.240384615384615;6;2490	0.235224933842987;8;3393	0.030719	0.06	0.2	Up	0.242199
NM_145518	NDUFS1;	chr1:63175822:63177822:-	0.0427167876975651;1;2340	0.045024763619991;1;2220	0.0773395204949729;4;5168	0.11290929619872;3;2654	0.240384615384615;6;2490	0.235224933842987;8;3393	0.030719	0.06	0.2	Up	0.242199
NM_145553	FAM76A;	chr4:132921551:132923551:-	0.111607142857143;3;2685	0.0407996736026112;1;2450	0.121654501216545;7;5747	0.418060200668896;5;1191	0.215285252960172;2;927	0.262881177707676;5;1897	0.035244	0.09	0.3	Up	0.248143
NM_145569	MAT2A;	chr6:72438558:72440558:-	0.124069478908189;4;3220	0.0642260757867694;3;4668	0.127129417747267;15;11784	0.237771739130435;7;2937	0.200937709310114;6;2980	0.155440414507772;9;5781	0.04162	0.11	0.2	Up	0.264487
NM_145569	MAT2A	chr6:72438558:72440558:-	0.124069478908189;4;3220	0.0642260757867694;3;4668	0.127129417747267;15;11784	0.237771739130435;7;2937	0.200937709310114;6;2980	0.155440414507772;9;5781	0.04162	0.11	0.2	Up	0.264487
NM_145606	CHMP1A;	chr8:123211788:123213788:-	0;0;1055	0.187617260787992;2;1064	0.106307583274274;3;2819	0.216763005780347;3;1381	0;0;456	0.427807486631016;8;1862	0.4352	0.1	0.21	Up	0.640416
NM_145758	BAP18;	chr11:70236914:70238914:-	0.0450755014649538;2;4435	0.203206141341161;9;4420	0.122753178430513;14;11391	0.148588410104012;3;2016	0.0196425063838146;1;5090	0.335365853658537;11;3269	0.6883	0.12	0.17	Up	0.824666
NM_145758	0610010K14RIK	chr11:70236914:70238914:-	0.0450755014649538;2;4435	0.203206141341161;9;4420	0.122753178430513;14;11391	0.148588410104012;3;2016	0.0196425063838146;1;5090	0.335365853658537;11;3269	0.6883	0.12	0.17	Up	0.824666
NM_145987	TMEM82;	chr4:141617633:141619633:-	0;0;3256	0.0877449546651068;3;3416	0.056657223796034;5;8820	0.134498991257566;2;1485	0;0;339	0.1998001998002;4;1998	0.37986	0.05	0.11	Up	0.583952
NM_146016	EML6;	chr11:30025033:30027033:-	0.113250283125708;1;882	0.169204737732657;1;590	0;0;1508	0.108225108225108;2;1846	0.145985401459854;2;1368	0.343428036216047;11;3192	0.29986	0.09	0.2	Up	0.517088
NM_146054	FERMT2;	chr14:45529065:45531065:-	0;0;504	0.212765957446809;1;469	0;0;1697	0.482703137570394;6;1237	0.719424460431655;4;552	0.136425648021828;3;2196	0.110364	0.07	0.45	Up	0.33581
NM_146054	FERMT2	chr14:45529065:45531065:-	0;0;504	0.212765957446809;1;469	0;0;1697	0.482703137570394;6;1237	0.719424460431655;4;552	0.136425648021828;3;2196	0.110364	0.07	0.45	Up	0.33581
NM_146169	PAIP2B;	chr6:83830741:83832741:-	0.208333333333333;2;958	0;0;874	0.217485863418878;5;2294	0.168350168350168;3;1779	0.345423143350604;2;577	0.0804828973843058;2;2483	0.62254	0.14	0.2	Up	0.783061
NM_148938	SLC1A3	chr15:8709807:8711807:-	0.0709924747976714;5;7038	0.0375304935259899;2;5327	0.0575852581739075;9;15620	0.181488203266788;4;2200	0.102249488752556;1;977	0.138312586445367;4;2888	0.026575	0.06	0.14	Up	0.233284
NM_148938	SLC1A3;	chr15:8709807:8711807:-	0.0709924747976714;5;7038	0.0375304935259899;2;5327	0.0575852581739075;9;15620	0.181488203266788;4;2200	0.102249488752556;1;977	0.138312586445367;4;2888	0.026575	0.06	0.14	Up	0.233284
NM_153535	FAM149A;	chr8:45381291:45383291:-	0.0935016362786349;2;2137	0.168918918918919;3;1773	0.0940026320736981;5;5314	0.2389486260454;2;835	0;0;221	0.156494522691706;2;1276	0.86974	0.12	0.13	Up	0.921248
NM_153535	FAM149A	chr8:45381291:45383291:-	0.0935016362786349;2;2137	0.168918918918919;3;1773	0.0940026320736981;5;5314	0.2389486260454;2;835	0;0;221	0.156494522691706;2;1276	0.86974	0.12	0.13	Up	0.921248
NM_153550	DIRC2;	chr16:35768356:35770356:-	0;0;768	0.217864923747277;1;458	0;0;2378	0.382775119617225;4;1041	0;0;1381	0.171135196805476;3;1750	0.44516	0.07	0.18	Up	0.64636
NM_153554	ALDH18A1;	chr19:40587463:40589463:-	0.0835421888053467;3;3588	0.0312304809494066;1;3201	0.0716332378223496;6;8370	0.160513643659711;2;1244	0.0480076812289966;1;2082	0.139794967381174;3;2143	0.22878	0.06	0.12	Up	0.456166
NM_172054	TXNDC9;	chr1:37996208:37998208:-	0.0556096204643403;4;7189	0.0524383848977451;3;5718	0.0666926026788195;12;17981	0.217202432667246;5;2297	0.0540832882639264;1;1848	0.0967117988394584;4;4132	0	0.06	0.12	Up	0.038633
NM_172086	RPL32;	chr6:115807743:115809743:-	0.173988690735102;4;2295	0.194401244167963;5;2567	0.15921031682853;10;6271	0.338123415046492;4;1179	0.287631831255992;3;1040	0.0508646998982706;1;1965	0	0.18	0.23	Up	0.132244
NM_172300	UBE2Z;	chr11:96064364:96066364:-	0.106382978723404;2;1878	0;0;2040	0.0541516245487365;3;5537	0;0;1298	0;0;288	0.194489465153971;6;3079	0.88228	0.05	0.06	Up	0.925706
NM_172385	ZFP536	chr7:37768752:37770752:-	0;0;695	0;0;848	0.182260024301337;3;1643	0.200702458605118;4;1989	0.117785630153121;1;848	0.183755972069092;5;2716	0.180378	0.06	0.17	Up	0.398217
NM_172385	ZNF536;	chr7:37768752:37770752:-	0;0;695	0;0;848	0.182260024301337;3;1643	0.200702458605118;4;1989	0.117785630153121;1;848	0.183755972069092;5;2716	0.180378	0.06	0.17	Up	0.398217
NM_172440	STXBP5L;	chr16:37383958:37385958:-	0;0;948	0;0;698	0.205338809034908;5;2430	0;0;306	2.12765957446809;20;920	0.169635284139101;2;1177	0	0.07	0.77	Up	0.0713224
NM_172726		chr5:143314360:143316360:-	0.124843945068664;3;2400	0;0;2642	0.0913659205116492;6;6561	0.196270853778214;2;1017	0.223463687150838;2;893	0.2460024600246;4;1622	0.0199837	0.07	0.22	Up	0.22734
NM_172861	SLC7A14;	chr3:31309319:31311319:-	0;0;2848	0;0;2685	0.10402734433051;7;6722	0.138312586445367;3;2166	2.04220558202859;90;4317	0.0751691305437234;3;3988	0	0.03	0.75	Up	0.115899
NM_172951	SNTG2;	chr12:30372375:30374375:-	0.108932461873638;6;5502	0.0827472072817542;4;4830	0.0418445058163863;5;11944	0.0350140056022409;1;2855	0.166168162180126;5;3004	0.141709966934341;6;4228	0.46098	0.08	0.11	Up	0.658247
NM_174988	CDH22;	chr2:165233737:165235737:-	0.102354145342886;3;2928	0;0;2266	0.0840336134453782;6;7134	0.073394495412844;2;2723	0.305810397553517;3;978	0.249722530521643;9;3595	0.127105	0.06	0.21	Up	0.352155
NM_174988	CDH22	chr2:165233737:165235737:-	0.102354145342886;3;2928	0;0;2266	0.0840336134453782;6;7134	0.073394495412844;2;2723	0.305810397553517;3;978	0.249722530521643;9;3595	0.127105	0.06	0.21	Up	0.352155
NM_175033		chr7:28290134:28292134:-	0.176756517896597;4;2259	0.102616726526424;2;1947	0.158134018580747;8;5051	0.118413262285376;2;1687	0.186046511627907;4;2146	0.226090888537192;10;4413	0.46578	0.15	0.18	Up	0.661218
NM_175259	SHISA4;	chr1:135374063:135376063:-	0;0;312	0;0;272	0.290697674418605;2;686	0.231615518239722;4;1723	0;0;612	0.126689189189189;3;2365	0.85758	0.1	0.12	Up	0.909361
NM_175274	TTYH3;	chr5:140648031:140650031:-	0.033921302578019;1;2947	0.09021199819576;2;2215	0.0694058856191005;5;7199	0.0603682463024449;2;3311	0.0563380281690141;1;1774	0.17639512508018;11;6225	0.48002	0.06	0.1	Up	0.674591
NM_175283	SRD5A1;	chr13:69610463:69612463:-	0.136155464785246;11;8068	0.130765572990965;11;8401	0.106545606151851;23;21564	0.10911074740862;2;1831	0;0;815	0.278396436525612;5;1791	0	0.12	0.13	Up	0.0356612
NM_175523	PPM1K;	chr6:57534426:57536426:-	0.213219616204691;5;2340	0.128700128700129;2;1552	0.119498107946624;6;5015	0.174216027874564;2;1146	0.1354096140826;2;1475	0.289226319595083;4;1379	0.45156	0.15	0.2	Up	0.650817
NM_175523	PPM1K	chr6:57534426:57536426:-	0.213219616204691;5;2340	0.128700128700129;2;1552	0.119498107946624;6;5015	0.174216027874564;2;1146	0.1354096140826;2;1475	0.289226319595083;4;1379	0.45156	0.15	0.2	Up	0.650817
NM_175641	LTBP4;	chr7:27336612:27338612:-	0.0580607702728856;3;5164	0.099601593625498;5;5015	0.0666611115740355;8;11993	0.354609929078014;1;281	0.0443066016836509;1;2256	0;0;1204	0	0.07	0.13	Up	0.150074
NM_176847	USH1G;	chr11:115320918:115322918:-	0.0593647966755714;2;3367	0;0;3033	0.0442673749446658;4;9032	0.220831799779168;6;2711	0.205846027171676;5;2424	0.0558503211393465;2;3579	0.085599	0.03	0.16	Up	0.30312
NM_176847	USH1G	chr11:115320918:115322918:-	0.0593647966755714;2;3367	0;0;3033	0.0442673749446658;4;9032	0.220831799779168;6;2711	0.205846027171676;5;2424	0.0558503211393465;2;3579	0.085599	0.03	0.16	Up	0.30312
NM_176913	DPEP2;	chr8:105995423:105997423:-	0;0;1161	0;0;879	0;0;4965	0.673854447439353;5;737	0.1230012300123;1;812	0.186219739292365;4;2144	0	0	0.33	Up	0.15899
NM_176954		chr10:81481709:81483709:-	0;0;144	0;0;57	0;0;245	0.139275766016713;4;2868	0.169491525423729;1;589	0.123418697932737;4;3237	0	0	0.14	Up	0.00297177
NM_177129	CNTN2;	chr1:132541940:132543940:-	0.126957257723233;3;2360	0.0586854460093897;1;1703	0.0496524329692155;2;4026	0.121728545343883;2;1641	0.122699386503067;3;2442	0.0880669308674593;2;2269	0.29524	0.08	0.11	Up	0.51263
NM_177129	CNTN2	chr1:132541940:132543940:-	0.126957257723233;3;2360	0.0586854460093897;1;1703	0.0496524329692155;2;4026	0.121728545343883;2;1641	0.122699386503067;3;2442	0.0880669308674593;2;2269	0.29524	0.08	0.11	Up	0.51263
NM_177289	CBFA2T3	chr8:122677175:122679175:-	0.0643086816720257;3;4662	0.0926354793886058;4;4314	0.0939713748735001;13;13821	0.160587290662996;7;4352	0;0;405	0.345451554531995;21;6058	0	0.08	0.17	Up	0.161961
NM_177289	CBFA2T3;	chr8:122677175:122679175:-	0.0643086816720257;3;4662	0.0926354793886058;4;4314	0.0939713748735001;13;13821	0.160587290662996;7;4352	0;0;405	0.345451554531995;21;6058	0	0.08	0.17	Up	0.161961
NM_177331	GEN1;	chr12:11264787:11266787:-	0.0258264462809917;1;3871	0.0882352941176471;3;3397	0.136292834890966;14;10258	0.324149108589951;4;1230	0.114068441064639;3;2627	0.315126050420168;9;2847	0.091022	0.08	0.25	Up	0.313522
NM_177412	TMCC1;	chr6:116192374:116194374:-	0.0513610683102209;2;3892	0.19262520638415;7;3627	0.062165858510506;5;8038	0.582072176949942;5;854	0.158730158730159;2;1258	0.453001132502831;8;1758	0.090544	0.1	0.4	Up	0.31055
NM_177412	TMCC1	chr6:116192374:116194374:-	0.0513610683102209;2;3892	0.19262520638415;7;3627	0.062165858510506;5;8038	0.582072176949942;5;854	0.158730158730159;2;1258	0.453001132502831;8;1758	0.090544	0.1	0.4	Up	0.31055
NM_177610		chr2:122297165:122299165:-	0.1339405304045;5;3728	0.0584453535943892;2;3420	0.323227819884084;29;8943	0.173761946133797;4;2298	0.0479386385426654;1;2085	0.311203319502075;9;2883	0.96054	0.17	0.18	Up	0.962853
NM_177753	SOX21;	chr14:118236030:118238030:-	0.0531632110579479;1;1880	0.0464900046490005;1;2150	0.126376602274779;7;5532	0.443786982248521;3;673	0.0745712155108128;1;1340	0.265392781316348;5;1879	0.165179	0.08	0.26	Up	0.381872
NM_177811	ZFP459	chr13:67420418:67422418:-	0.155199172271081;9;5790	0.0674877678420786;4;5923	0.108181203515889;16;14774	0.164203612479475;1;608	0.0317863954227591;1;3145	0.255102040816327;4;1564	0.59566	0.11	0.15	Up	0.751857
NM_178118	DIXDC1;	chr9:50726984:50728984:-	0;0;4180	0.054839594187003;2;3645	0.0699056274030059;6;8577	0.284090909090909;1;351	0.126849894291755;3;2362	0.182481751824818;1;547	0.036879	0.04	0.2	Up	0.251114
NM_178380	DHX38	chr8:109564601:109566601:-	0.081366965012205;1;1228	0.193798449612403;2;1030	0.0826901874310915;3;3625	0.296589223924864;6;2017	0.772449308014162;24;3083	0.294985250737463;10;3380	0.109058	0.12	0.45	Up	0.334324
NM_178622	SUDS3;	chr5:117114993:117116993:-	0.0836400133824021;5;5973	0.0483870967741935;3;6197	0.0890577688060322;15;16828	0.102354145342886;1;976	0.841750841750842;10;1178	0.219298245614035;3;1365	0	0.07	0.39	Up	0.121842
NM_178695	PRRG4;	chr2:104848850:104850850:-	0;0;1397	0;0;1152	0;0;2760	0.163800163800164;2;1219	0.165562913907285;1;603	0.061576354679803;1;1623	0	0	0.13	Up	0.0980684
NM_178695	PRRG4	chr2:104848850:104850850:-	0;0;1397	0;0;1152	0;0;2760	0.163800163800164;2;1219	0.165562913907285;1;603	0.061576354679803;1;1623	0	0	0.13	Up	0.0980684
NM_178907	MAPKAPK3;	chr9:107288877:107290877:-	0;0;2930	0;0;2502	0.148554450919895;13;8738	0.179937022042285;8;4438	0.0765990042129452;2;2609	0.213789417423838;16;7468	0.171439	0.05	0.16	Up	0.384844
NM_183251	AAMDC;	chr7:97578497:97580497:-	0;0;509	0;0;396	0.291828793774319;3;1025	0.247066090179123;4;1615	0.313479623824451;1;318	0.147275405007364;3;2034	0.27078	0.1	0.24	Up	0.494799
NM_183251	AAMDC	chr7:97578497:97580497:-	0;0;509	0;0;396	0.291828793774319;3;1025	0.247066090179123;4;1615	0.313479623824451;1;318	0.147275405007364;3;2034	0.27078	0.1	0.24	Up	0.494799
NM_183308	PON2;	chr6:5297373:5299373:-	0.147022788532223;6;4075	0.138197899391929;5;3613	0.183965917893106;19;10309	0.271370420624152;2;735	0.138121546961326;1;723	0.191204588910134;2;1044	0.34718	0.16	0.2	Up	0.558692
NM_183392	NUP54;	chr5:92434199:92436199:-	0.155440414507772;3;1927	0.060313630880579;1;1657	0.121654501216545;5;4105	0.138744363510232;4;2879	0.151515151515152;1;659	0.284605433376455;11;3854	0.21878	0.11	0.19	Up	0.441308
NM_197943	SGSM2;	chr11:74896080:74898080:-	0.0909090909090909;3;3297	0.0876808417360807;2;2279	0.0632271117855336;5;7903	0.17208413001912;9;5221	0.0453103760761214;1;2206	0.175304042949491;16;9111	0.31378	0.08	0.13	Up	0.533432
NM_198418		chr17:43629299:43631299:-	0.0605449041372351;3;4952	0.0722021660649819;3;4152	0.0585235348215032;7;11954	0.408163265306122;4;976	0;0;884	0.279329608938547;4;1428	0	0.06	0.23	Up	0.0787519
NM_198622	H1FX	chr6:87980482:87982482:-	0.156985871271586;3;1908	0;0;1553	0.132216835610401;6;4532	0.270802560315116;11;4051	0;0;2102	0.254416961130742;18;7057	0.47666	0.1	0.18	Up	0.67162
NM_199145	MRI;	chr6:34877065:34879065:-	0.164473684210526;1;607	0;0;360	0;0;1189	0.272232304900181;3;1099	0;0;418	0.599078341013825;13;2157	0.26436	0.05	0.29	Up	0.484398
NM_201371	PRMT8;	chr6:127768159:127770159:-	0.0270124257158293;1;3701	0.0762001524003048;3;3934	0.142326243377876;18;12629	0.319693094629156;10;3118	0.0367376928728876;1;2721	0.198544010589014;6;3016	0.30862	0.08	0.18	Up	0.530461
NM_201531	KCNF1;	chr12:17175888:17177888:-	0.0542888165038002;1;1841	0.0554016620498615;1;1804	0.123813454395378;6;4840	0;0;223	0;0;1982	0.261324041811847;3;1145	0.92298	0.08	0.09	Up	0.945022
NM_205823	TLR12;	chr4:128617619:128619619:-	0.258155362590941;11;4250	0.316455696202532;13;4095	0.168887220866954;18;10640	0.48780487804878;4;816	0.342075256556442;3;874	0.244021473889702;5;2044	0.25428	0.25	0.36	Up	0.475483
NM_205823	TLR12	chr4:128617619:128619619:-	0.258155362590941;11;4250	0.316455696202532;13;4095	0.168887220866954;18;10640	0.48780487804878;4;816	0.342075256556442;3;874	0.244021473889702;5;2044	0.25428	0.25	0.36	Up	0.475483
NM_207209	SEC24B	chr3:130059907:130061907:-	0.123609394313968;1;808	0.136239782016349;1;733	0.0894054537326777;2;2235	0;0;206	0.165562913907285;1;603	0.29585798816568;1;337	0.68866	0.12	0.15	Up	0.826152

## Sheet: CpG methyl value
refseq_mrna	Symbol	position	WT1	WT2	WT3	Gm364-KO1	Gm364-KO2	Gm364-KO3	Ave-WT	Ave-Gm364-KO	Log2-Ave-WT	Log2-Ave-Gm364-KO	Log2-Ave-Gm364-KO/Ave-WT
NM_020296	RBMS1	chr2:60962204:60964204:-	1.30648	0.683927	0.900928	0.001	0.001	0.001	0.963779	0.001	-0.0532253	-9.96578	-9.91256
NM_020296	RBMS1;	chr2:60962204:60964204:-	1.30648	0.683927	0.900928	0.001	0.001	0.001	0.963779	0.001	-0.0532253	-9.96578	-9.91256
NM_001085493	NDUFAF6;	chr4:11075205:11077205:-	48.7613	50.5061	50.001	0.269097	0.172527	0.11425	49.7561	0.185291	5.6368	-2.43213	-8.06894
NM_009234	SOX11;	chr12:27341718:27343718:-	0.001	0.001	0.417667	0.001	0.001	0.001	0.139889	0.001	-2.83765	-9.96578	-7.12814
NM_019703	PFKP	chr13:6647771:6649771:-	42.8118	43.0835	42.8314	0.001	0.001	1.02349	42.9089	0.341832	5.42321	-1.54864	-6.97185
NM_019703	PFKP;	chr13:6647771:6649771:-	42.8118	43.0835	42.8314	0.001	0.001	1.02349	42.9089	0.341832	5.42321	-1.54864	-6.97185
NM_001039184	CEP350	chr1:155972255:155974255:-	0.0841947	0.184655	0.0780713	0.001	0.001	0.001	0.11564	0.001	-3.11228	-9.96578	-6.8535
NM_153794	FAM210A;	chr18:68299333:68301333:-	0.0803441	0.142945	0.0840565	0.001	0.001	0.001	0.102448	0.001	-3.28703	-9.96578	-6.67875
NM_178118	DIXDC1;	chr9:50726984:50728984:-	0.0889507	0.102266	0.108158	0.001	0.001	0.001	0.0997916	0.001	-3.32494	-9.96578	-6.64085
NM_020050	TMEM9B	chr7:109751263:109753263:-	0.0936784	0.0350252	0.0643874	0.001	0.001	0.001	0.0643637	0.001	-3.95761	-9.96578	-6.00817
NM_020050	TMEM9B;	chr7:109751263:109753263:-	0.0936784	0.0350252	0.0643874	0.001	0.001	0.001	0.0643637	0.001	-3.95761	-9.96578	-6.00817
NM_025332	GTPBP8;	chr16:44745363:44747363:-	29.5391	29.507	29.7475	0.746156	0.251376	0.572132	29.5979	0.523221	4.88742	-0.934507	-5.82193
NM_176954		chr10:81481709:81483709:-	19.6591	20.2138	20.2005	0.389954	0.146138	0.529576	20.0245	0.355223	4.32369	-1.4932	-5.8169
NM_021374	RGS20;	chr1:5018539:5020539:-	14.3694	14.3432	14.4022	0.001	0.001	0.953381	14.3716	0.31846	3.84515	-1.65081	-5.49596
NM_021374	RGS20	chr1:5018539:5020539:-	14.3694	14.3432	14.4022	0.001	0.001	0.953381	14.3716	0.31846	3.84515	-1.65081	-5.49596
NM_027993	FAM219A	chr4:41568527:41570527:-	7.39498	6.681	7.09228	0.580374	0.001	0.0952507	7.05609	0.225542	2.81887	-2.14853	-4.9674
NM_027993	FAM219A;	chr4:41568527:41570527:-	7.39498	6.681	7.09228	0.580374	0.001	0.0952507	7.05609	0.225542	2.81887	-2.14853	-4.9674
NM_145475	CERK;	chr15:86185141:86187141:-	0.001	0.001	0.0917029	0.001	0.001	0.001	0.0312343	0.001	-5.00072	-9.96578	-4.96506
NM_138669	EIF4A3;	chr11:119299043:119301043:-	3.78196	3.88005	3.89217	0.156763	0.0446872	0.169067	3.8514	0.123506	1.94538	-3.01735	-4.96273
NM_001080981	DDX23	chr15:98661889:98663889:-	4.62612	4.60728	4.56503	0.21792	0.001	0.242546	4.59948	0.153822	2.20147	-2.70067	-4.90214
NM_001029979	SAFB2;	chr17:56583583:56585583:-	4.06013	4.07825	4.20766	0.185388	0.134245	0.17883	4.11535	0.166154	2.04101	-2.5894	-4.63042
[truncated: 647 more rows]

## Sheet: CHG methyl value
refseq_mrna	Symbol	position	WT1	WT2	WT3	Gm364-KO1	Gm364-KO2	Gm364-KO3	Ave-WT	Ave-Gm364-KO	Log2-Ave-WT	Log2-Ave-Gm364-KO	Log2-Ave-Gm364-KO/Ave-WT
[truncated: 661 more rows]

[truncated: 1 more sheets: CHH methyl value]
