# Supplementary material for: Gm364 coordinates MIB2/DLL3/Notch2 to regulate female fertility through AKT activation
Source: Cell Death Differ. 2021 Oct 11;29(2):366–80. doi: 10.1038/s41418-021-00861-5 (PMC8816931; doi:10.1038/s41418-021-00861-5)
Supplement: Supplementary file 16 — Supplementary dataset 4 [file 41418_2021_861_MOESM16_ESM.xls]

## Sheet: RNA seq up & down top 20
Gene ID	Gene Symbol	Type	log2 (GM364/WT)	Biological Process (GO)
667962	Zfp966	mRNA	-9.81735	GO:0006357 regulation of transcription by RNA polymerase II;GO:0006366 transcription by RNA polymerase II;GO:0006355 regulation of transcription, DNA-templated
329909	Tmem61	mRNA	-5.58492	-
100039213	Cphx2	mRNA	-4.59793	GO:0006357 regulation of transcription by RNA polymerase II;GO:0006366 transcription by RNA polymerase II;GO:0006355 regulation of transcription, DNA-templated
66438	Hamp2	mRNA	-4.17517	GO:0034757 negative regulation of iron ion transport;GO:0034760 negative regulation of iron ion transmembrane transport;GO:0034759 regulation of iron ion transmembrane transport
319154	Hist2h3b	mRNA	-4.17255	GO:0006335 DNA replication-dependent nucleosome assembly;GO:0034723 DNA replication-dependent nucleosome organization;GO:0060968 regulation of gene silencing
574403	Fam196b	mRNA	-3.96189	-
628422	Vmn2r58	mRNA	-3.80731	-
382113	Slc22a14	mRNA	-3.39227	-
100043200	Olfr819	mRNA	-3.24891	GO:0007608 sensory perception of smell;GO:0007606 sensory perception of chemical stimulus;GO:0007600 sensory perception
18261	Ocm	mRNA	-3.20837	GO:0101027 optical nerve axon regeneration;GO:1905591 regulation of optical nerve axon regeneration;GO:1905593 positive regulation of optical nerve axon regeneration
93721	Cpn1	mRNA	-3.08742	GO:0010815 bradykinin catabolic process;GO:0043171 peptide catabolic process;GO:0051384 response to glucocorticoid
77629	Sphkap	mRNA	-2.93194	-
215061	Trim50	mRNA	-2.8379	GO:0070201 regulation of establishment of protein localization;GO:0016567 protein ubiquitination;GO:0032446 protein modification by small protein conjugation
209176	Ido2	mRNA	-2.79212	GO:0034354 'de novo' NAD biosynthetic process from tryptophan;GO:0034627 'de novo' NAD biosynthetic process;GO:0019441 tryptophan catabolic process to kynurenine
18630	Pet2	mRNA	-2.78131	-
19888	Rp1	mRNA	-2.75484	GO:1902857 positive regulation of non-motile cilium assembly;GO:0046548 retinal rod cell development;GO:0035845 photoreceptor cell outer segment organization
20449	St8sia1	mRNA	-2.71656	GO:0006491 N-glycan processing;GO:0009311 oligosaccharide metabolic process;GO:0034605 cellular response to heat
12672	Chrm4	mRNA	-2.69583	GO:0007197 adenylate cyclase-inhibiting G protein-coupled acetylcholine receptor signaling pathway;GO:0007213 G protein-coupled acetylcholine receptor signaling pathway;GO:0095500 acetylcholine receptor signaling pathway
545913	Zscan4d	mRNA	-2.67595	GO:0006357 regulation of transcription by RNA polymerase II;GO:0006366 transcription by RNA polymerase II;GO:0006355 regulation of transcription, DNA-templated
108167860	Efcab13	mRNA	-2.48938	-
18124	Nr4a3	mRNA	4.45371	GO:0009444 pyruvate oxidation;GO:0038097 positive regulation of mast cell activation by Fc-epsilon receptor signaling pathway;GO:0032765 positive regulation of mast cell cytokine production
11830	Aqp5	mRNA	4.52765	GO:0071476 cellular hypotonic response;GO:0015670 carbon dioxide transport;GO:0006971 hypotonic response
102640090	Gm36244	lncRNA	4.5922	-
19752	Rnase1	mRNA	4.62454	GO:0090501 RNA phosphodiester bond hydrolysis;GO:0090305 nucleic acid phosphodiester bond hydrolysis;GO:0009617 response to bacterium
21647	Tcte3	mRNA	4.77825	GO:0007018 microtubule-based movement;GO:0007017 microtubule-based process;GO:0006928 movement of cell or subcellular component
108169043	Gm46911	mRNA	4.7856	-
14652	Glp1r	mRNA	5.00005	GO:1990911 response to psychosocial stress;GO:0045823 positive regulation of heart contraction;GO:1903524 positive regulation of blood circulation
100043684	Amy2a4	mRNA	5.01172	-
12047	Bcl2a1d	mRNA	5.02064	GO:0043154 negative regulation of cysteine-type endopeptidase activity involved in apoptotic process;GO:0038034 signal transduction in absence of ligand;GO:0097192 extrinsic apoptotic signaling pathway in absence of ligand
11827	Aqp2	mRNA	5.07044	GO:0042631 cellular response to water deprivation;GO:0071288 cellular response to mercury ion;GO:0071462 cellular response to water stimulus
13074	Cyp17a1	mRNA	5.07259	GO:0090031 positive regulation of steroid hormone biosynthetic process;GO:0046886 positive regulation of hormone biosynthetic process;GO:0006704 glucocorticoid biosynthetic process
353234	Pcdha2	mRNA	5.31402	GO:0007155 cell adhesion;GO:0022610 biological adhesion;GO:0009987 cellular process
110115	Cyp11b1	mRNA	5.52361	GO:0002017 regulation of blood volume by renal aldosterone;GO:0032342 aldosterone biosynthetic process;GO:0034650 cortisol metabolic process
319168	Hist1h2ah	mRNA	5.58441	GO:0006342 chromatin silencing;GO:0045814 negative regulation of gene expression, epigenetic;GO:0097549 chromatin organization involved in negative regulation of transcription
18155	Pnoc	mRNA	5.77939	GO:0007218 neuropeptide signaling pathway;GO:0007268 chemical synaptic transmission;GO:0098916 anterograde trans-synaptic signaling
101883	Igflr1	mRNA	5.88806	-
11839	Areg	mRNA	5.90694	GO:0060598 dichotomous subdivision of terminal units involved in mammary gland duct morphogenesis;GO:0060750 epithelial cell proliferation involved in mammary gland duct elongation;GO:0060751 branch elongation involved in mammary gland duct branching
11997	Akr1b7	mRNA	6.22417	GO:0044255 cellular lipid metabolic process;GO:0006629 lipid metabolic process;GO:0044238 primary metabolic process
16068	Il18bp	mRNA	7.45206	GO:0042088 T-helper 1 type immune response;GO:0002460 adaptive immune response based on somatic recombination of immune receptors built from immunoglobulin superfamily domains;GO:0002250 adaptive immune response
74004	Jakmip3	mRNA	8.67176	-

## Sheet: RRRBS up & down top 20
refseq_mrna	Symbol	position	Log2(Gm364/WT)	Biological Process (GO)
NM_031869	PRKAB1	chr5:116023428:116025428:-	-6.90728	GO:0035878 nail development;GO:0120162 positive regulation of cold-induced thermogenesis;GO:0106106 cold-induced thermogenesis
NM_031869	PRKAB1;	chr5:116023428:116025428:-	-6.90728	GO:0035878 nail development;GO:0120162 positive regulation of cold-induced thermogenesis;GO:0106106 cold-induced thermogenesis
NM_001033293	UAP1L1;	chr2:25364626:25366626:-	-6.65821	GO:0006048 UDP-N-acetylglucosamine biosynthetic process;GO:0046349 amino sugar biosynthetic process;GO:0006047 UDP-N-acetylglucosamine metabolic process
NM_008442	KIF2A;	chr13:107021114:107023114:-	-6.65821	GO:0090307 mitotic spindle assembly;GO:0051225 spindle assembly;GO:0007052 mitotic spindle organization
NM_008442	KIF2A	chr13:107021114:107023114:-	-6.65821	GO:0090307 mitotic spindle assembly;GO:0051225 spindle assembly;GO:0007052 mitotic spindle organization
NM_011680	USF2;	chr7:30955803:30957803:-	-6.14975	GO:0000430 regulation of transcription from RNA polymerase II promoter by glucose;GO:0000432 positive regulation of transcription from RNA polymerase II promoter by glucose;GO:0000429 carbon catabolite regulation of transcription from RNA polymerase II promoter
NM_146084	FAM13B	chr18:34505823:34507823:-	-6.14975	GO:0007165 signal transduction;GO:0023052 signaling;GO:0007154 cell communication
NM_146084	FAM13B;	chr18:34505823:34507823:-	-6.14975	GO:0007165 signal transduction;GO:0023052 signaling;GO:0007154 cell communication
NM_001114399	ZMYM4;	chr4:126966923:126968923:-	-6.04792	GO:0022604 regulation of cell morphogenesis;GO:0022603 regulation of anatomical structure morphogenesis;GO:0000902 cell morphogenesis
NM_153421	PHC3	chr3:30968415:30970415:-	-5.93074	GO:0045892 negative regulation of transcription, DNA-templated;GO:1903507 negative regulation of nucleic acid-templated transcription;GO:1902679 negative regulation of RNA biosynthetic process
NM_153421	PHC3;	chr3:30968415:30970415:-	-5.93074	GO:0045892 negative regulation of transcription, DNA-templated;GO:1903507 negative regulation of nucleic acid-templated transcription;GO:1902679 negative regulation of RNA biosynthetic process
NM_198703	WNK1;	chr6:120037655:120039655:-	-5.879	GO:0097022 lymphocyte migration into lymph node;GO:0033633 negative regulation of cell-cell adhesion mediated by integrin;GO:0038116 chemokine (C-C motif) ligand 21 signaling pathway
NM_024475	UBLCP1;	chr11:44469548:44471548:-	-5.51446	GO:0006470 protein dephosphorylation;GO:0016311 dephosphorylation;GO:0006796 phosphate-containing compound metabolic process
NM_027011	KRT5	chr15:101711891:101713891:-	-5.35755	-
NM_021374	RGS20;	chr1:5018539:5020539:-	-5.32638	GO:0009968 negative regulation of signal transduction;GO:0010648 negative regulation of cell communication;GO:0023057 negative regulation of signaling
NM_021374	RGS20	chr1:5018539:5020539:-	-5.32638	GO:0009968 negative regulation of signal transduction;GO:0010648 negative regulation of cell communication;GO:0023057 negative regulation of signaling
NM_001168655	SOCS2;	chr10:95415212:95417212:-	-5.21837	GO:0060396 growth hormone receptor signaling pathway;GO:0071378 cellular response to growth hormone stimulus;GO:0040015 negative regulation of multicellular organism growth
NM_001168655	SOCS2	chr10:95415212:95417212:-	-5.21837	GO:0060396 growth hormone receptor signaling pathway;GO:0071378 cellular response to growth hormone stimulus;GO:0040015 negative regulation of multicellular organism growth
NM_007706	SOCS2	chr10:95415857:95417857:-	-5.21837	GO:0060396 growth hormone receptor signaling pathway;GO:0071378 cellular response to growth hormone stimulus;GO:0040015 negative regulation of multicellular organism growth
NM_026789	WDR65;	chr4:118619405:118621405:-	-4.39232	-
NM_176913	DPEP2;	chr8:105995423:105997423:-	8.37069	GO:0006691 leukotriene metabolic process;GO:0006690 icosanoid metabolic process;GO:0019752 carboxylic acid metabolic process
NM_021446	ORF11;	chr12:85823545:85825545:-	8.18488	GO:0016126 sterol biosynthetic process;GO:0016125 sterol metabolic process;GO:0006694 steroid biosynthetic process
NM_001033339	MMP25;	chr17:23644269:23646269:-	8.02791	GO:0060022 hard palate development;GO:0062009 secondary palate development;GO:0030574 collagen catabolic process
NM_011969	PSMA7	chr2:180041464:180043464:-	7.97154	GO:0010499 proteasomal ubiquitin-independent protein catabolic process;GO:0043161 proteasome-mediated ubiquitin-dependent protein catabolic process;GO:0010498 proteasomal protein catabolic process
NM_011969	PSMA7;	chr2:180041464:180043464:-	7.97154	GO:0010499 proteasomal ubiquitin-independent protein catabolic process;GO:0043161 proteasome-mediated ubiquitin-dependent protein catabolic process;GO:0010498 proteasomal protein catabolic process
NM_021380	IL20;	chr1:130910296:130912296:-	7.65105	GO:0045672 positive regulation of osteoclast differentiation;GO:0002763 positive regulation of myeloid leukocyte differentiation;GO:0045670 regulation of osteoclast differentiation
NM_021380	IL20	chr1:130910296:130912296:-	7.65105	GO:0045672 positive regulation of osteoclast differentiation;GO:0002763 positive regulation of myeloid leukocyte differentiation;GO:0045670 regulation of osteoclast differentiation
NM_001081125	GLI2	chr1:119052619:119054619:-	7.57743	GO:0060032 notochord regression;GO:0021965 spinal cord ventral commissure morphogenesis;GO:0021508 floor plate formation
NM_029847	ARSK;	chr13:76097660:76099660:-	4.86964	-
NM_172861	SLC7A14;	chr3:31309319:31311319:-	4.59847	GO:0010923 negative regulation of phosphatase activity;GO:0035305 negative regulation of dephosphorylation;GO:0010921 regulation of phosphatase activity
NM_025560	OXLD1;	chr11:120457063:120459063:-	4.45346	-
NM_025560	OXLD1	chr11:120457063:120459063:-	4.45346	-
NM_001177307	ALDOA;	chr7:126798178:126800178:-	4.43668	GO:0019242 methylglyoxal biosynthetic process;GO:0009438 methylglyoxal metabolic process;GO:0006000 fructose metabolic process
NM_001177307	ALDOA	chr7:126798178:126800178:-	4.43668	GO:0019242 methylglyoxal biosynthetic process;GO:0009438 methylglyoxal metabolic process;GO:0006000 fructose metabolic process
NM_001177308	ALDOA;	chr7:126799447:126801447:-	4.40354	GO:0019242 methylglyoxal biosynthetic process;GO:0009438 methylglyoxal metabolic process;GO:0006000 fructose metabolic process
NM_001177308	ALDOA	chr7:126799447:126801447:-	4.40354	GO:0019242 methylglyoxal biosynthetic process;GO:0009438 methylglyoxal metabolic process;GO:0006000 fructose metabolic process
NM_007438	ALDOA	chr7:126798254:126800254:-	4.39232	GO:0019242 methylglyoxal biosynthetic process;GO:0009438 methylglyoxal metabolic process;GO:0006000 fructose metabolic process
NM_007438	ALDOA;	chr7:126798254:126800254:-	4.39232	GO:0019242 methylglyoxal biosynthetic process;GO:0009438 methylglyoxal metabolic process;GO:0006000 fructose metabolic process
NM_018765	WBP4;	chr14:79480268:79482268:-	4.118	GO:0045292 mRNA cis splicing, via spliceosome;GO:0000375 RNA splicing, via transesterification reactions;GO:0000377 RNA splicing, via transesterification reactions with bulged adenosine as nucleophile
NM_018765	WBP4	chr14:79480268:79482268:-	4.118	GO:0045292 mRNA cis splicing, via spliceosome;GO:0000375 RNA splicing, via transesterification reactions;GO:0000377 RNA splicing, via transesterification reactions with bulged adenosine as nucleophile
